# Supplementary material for: The transcription factor CAMTA2 interacts with the histone acetyltransferase GCN5 and regulates grain weight in wheat
Source: Plant Cell. 2024 Sep 25;36(12):4895–913. doi: 10.1093/plcell/koae261 (PMC11638106; doi:10.1093/plcell/koae261)
Supplement: koae261_Supplementary_Data [file koae261_supplementary_data.zip]

Archive with 12 entries (12 files):
- Author Revisions Checklist.pdf
- Supplementary Data.pdf
- Supplementary Dataset S1.XLSX
- Supplementary Dataset S2.XLSX
- Supplementary Dataset S3.XLSX
- Supplementary Dataset S4.XLSX
- Supplementary Dataset S5.XLSX
- Supplementary Dataset S6.XLSX
- Supplementary Dataset S7.XLSX
- Supplementary Dataset S8.XLSX
- Supplementary Dataset S9.XLSX
- tpc.01206.2023-s15.pdf
