# Supplementary material for: The transcription factor CAMTA2 interacts with the histone acetyltransferase GCN5 and regulates grain weight in wheat
Source: Plant Cell. 2024 Sep 25;36(12):4895–913. doi: 10.1093/plcell/koae261 (PMC11638106; doi:10.1093/plcell/koae261)
Supplement: koae261_Supplementary_Data [file koae261_supplementary_data.zip › Supplementary Dataset S1.XLSX]

## Sheet: Supplementary DataSet S1
Supplementary DataSet S1. List of differentially expressed transcripts in gcn5 and the wild type.
Gene ID	chromosome	Gene start	Gene end	Gene strand	Reads count									FPKM									Differential expression analysis					Annotation
					WT-rep1	WT-rep2	WT-rep3	gcn5-aaBBdd-rep1	gcn5-aaBBdd-rep2	gcn5-aaBBdd-rep3	gcn5-Aabbdd-rep1	gcn5-Aabbdd-rep2	gcn5-Aabbdd-rep3	WT-rep1	WT-rep2	WT-rep3	gcn5-aaBBdd-rep1	gcn5-aaBBdd-rep2	gcn5-aaBBdd-rep3	gcn5-Aabbdd-rep1	gcn5-Aabbdd-rep2	gcn5-Aabbdd-rep3	gcn5-aaBBdd Log2(Fold Change)	gcn5-Aabbdd Log2(Fold Change)	gcn5-aaBBdd Padj	gcn5-Aabbdd Padj	Change
TraesCS1A02G289800	chr1A	486750894	486751073	+	0	0	0	45	23	30	11	2	1	0	0	0	6.9473	3.80497	3.62638	1.84842	0.330392	0.167187	7.36247	4.74317	1.3987e-07	0.0522851	up	Anthranilate phosphoribosyltransferase
TraesCSU02G262100	chrUn	416485479	416485775	+	1	0	3	3	5	65	4	8	49	0.106755	0	0.24214	0.280699	0.501313	4.76191	0.407365	0.800951	4.96494	3.9355	4.06486	0.00309172	0.00199196	up	ATP synthase gamma chain
TraesCS2A02G161900	chr2A	114322937	114323758	-	1	1	0	5	1	10	5	8	11	0.162596	0.157103	0	0.712544	0.152708	1.11581	0.77556	1.21991	1.69759	2.73325	3.62667	0.191489	0.0427823	up	P-loop containing nucleoside triphosphate hydrolases superfamily protein
TraesCS5D02G054300	chr5D	51686038	51687161	+	25	9	24	45	70	77	229	252	195	0.891627	0.310141	0.647161	1.40665	2.34473	1.88457	7.79136	8.42891	6.60096	1.61298	3.62647	0.000419693	1.38702e-36	up	Germin-like protein
TraesCS7D02G172600	chr7D	124616812	124617210	+	5	5	3	19	23	29	38	44	55	0.397322	0.383898	0.18024	1.3233	1.71653	1.58143	2.88065	3.27908	4.14824	2.30192	3.46205	0.0026453	1.6182e-08	up	Serine/threonine-protein kinase
TraesCSU02G265800	chrUn	433818375	433818671	-	4	0	0	7	2	19	1	7	37	0.42702	0	0	0.654965	0.200525	1.39194	0.101841	0.700832	3.74903	2.49396	3.44239	0.131258	0.298274	up	ATP synthase gamma chain
TraesCSU02G258900	chrUn	405069950	405070246	+	6	1	9	9	15	60	15	29	108	0.640531	0.103148	0.726421	0.842097	1.50394	4.39561	1.52762	2.90345	10.9431	2.19591	3.37586	0.0137585	0.0111625	up	ATP synthase gamma chain
TraesCS7B02G338200	chr7B	592624375	592625790	-	7	9	8	313	218	424	62	88	84	0.235609	0.292692	0.203583	9.23357	6.8913	9.79353	1.99077	2.77782	2.6835	5.1703	3.36127	7.1179e-47	7.88032e-14	up	Copper transport protein family
TraesCS4D02G238600	chr4D	400785978	400787066	+	10	15	11	30	16	38	135	115	100	0.414461	0.600688	0.344694	1.08977	0.622808	1.0808	5.33767	4.47001	3.9338	1.06037	3.35512	0.111279	6.55085e-20	up	Non-symbiotic hemoglobin
TraesCS6B02G117700	chr6B	111685493	111685789	-	1	0	2	9	1	25	2	1	24	0.106755	0	0.161427	0.842097	0.100263	1.8315	0.203682	0.100119	2.43181	3.33726	3.29967	0.0348043	0.0796969	up	ATP synthase gamma chain
TraesCSU02G242000	chrUn	363111221	363111517	+	3	2	1	6	3	19	5	19	32	0.320265	0.206297	0.0807135	0.561398	0.300788	1.39194	0.509206	1.90226	3.24241	1.9578	3.26847	0.165417	0.00296468	up	Mediator of RNA polymerase II transcription subunit 12
TraesCSU02G262400	chrUn	417536393	417536689	-	3	0	4	10	3	55	4	12	46	0.320265	0	0.322854	0.935664	0.300788	4.02931	0.407365	1.20143	4.66096	3.03062	3.25865	0.00932465	0.00493529	up	ATP synthase gamma chain
TraesCS5B02G469000	chr5B	642306512	642308046	+	63	68	55	198	206	289	481	550	632	1.3013	1.35712	0.858928	3.58454	3.99627	4.09651	9.47799	10.6543	12.3903	1.75091	3.22679	2.04683e-14	5.62198e-70	up	Pectin lyase-like superfamily protein
TraesCS7D02G026400	chr7D	12549052	12549399	-	2	0	0	7	12	5	3	3	12	0.18222	0	0	0.558978	1.02683	0.312619	0.260748	0.256339	1.03771	3.48404	3.19046	0.0456784	0.136102	up	Seed maturation protein
TraesCS5D02G228900	chr5D	336223123	336224301	+	94	88	122	436	396	495	770	875	843	2.5279	2.28659	2.48055	10.2766	10.0018	9.13515	19.7541	22.0682	21.5173	2.01469	3.11716	1.11053e-34	2.32041e-119	up	S-adenosylmethionine decarboxylase proenzyme
TraesCS3D02G312400	chr3D	426924735	426925181	+	6	4	8	19	25	26	67	31	46	0.960796	0.61889	0.968562	2.66664	3.75985	2.85715	10.235	4.65553	6.99144	1.85995	3.09282	0.0109219	1.2128e-07	up	cysteine-rich/transmembrane domain A-like protein
TraesCSU02G256700	chrUn	398202670	398202966	-	5	4	6	10	13	76	15	32	70	0.533775	0.412594	0.484281	0.935664	1.30341	5.56777	1.52762	3.2038	7.09277	2.46972	3.04712	0.00347657	2.44576e-05	up	3-oxoacyl-[acyl-carrier-protein] synthase 1
TraesCSU02G265400	chrUn	432877997	432878293	-	1	2	0	2	2	33	4	6	14	0.106755	0.206297	0	0.187133	0.200525	2.41759	0.407365	0.600713	1.41855	3.26017	3.03055	0.0475795	0.0733637	up	Origin recognition complex subunit 4
TraesCSU02G074500	chrUn	67019247	67019540	-	0	2	1	4	4	17	18	1	4	0	0.208402	0.0815371	0.378085	0.405143	1.25813	1.85185	0.10114	0.409437	2.83954	3.0265	0.0846919	0.109992	up	plant/protein (Protein of unknown function
TraesCS6A02G132900	chr6A	105168155	105168616	+	1	2	2	25	12	0	12	11	14	0.0800663	0.154723	0.12107	1.75437	0.902364	0	0.91657	0.825981	1.06391	2.88972	2.97424	0.0448715	0.013304	up	T-box transcription factor TBX6
TraesCSU02G269600	chrUn	449823996	449824293	-	216	113	199	187	423	2955	336	825	2703	23.0591	11.6558	16.062	17.4969	42.4111	216.484	34.2186	82.5981	273.882	2.451	2.94394	0.0509601	0.00482302	up	3-oxoacyl-[acyl-carrier-protein] synthase 1
TraesCS1A02G000800	chr1A	180175	180552	-	4	0	10	1	11	62	8	25	62	0.335516	0	0.634177	0.0735164	0.866556	3.56882	0.640144	1.96662	4.93599	2.21363	2.94043	0.356987	0.0979347	up	Protein TAR1
TraesCS1A02G000300	chr1A	95906	104903	+	3	2	12	4	10	46	12	14	77	0.119646	0.0770694	0.36184	0.13982	0.374566	1.25897	0.456556	0.523641	2.91473	1.65071	2.75686	0.1284	0.0019196	up	Coiled-coil domain-containing protein
TraesCSU02G263100	chrUn	420405460	420405756	+	53	25	38	45	73	636	65	147	536	5.65802	2.57871	3.06711	4.21049	7.31918	46.5935	6.61967	14.7175	54.3103	2.37098	2.74377	0.0666974	0.0150527	up	ATP synthase gamma chain
TraesCS5D02G023800	chr5D	18998303	18998680	-	49	57	101	62	89	502	184	294	788	5.7541	6.4674	8.96727	6.38123	9.81572	40.4543	20.6126	32.3784	87.8287	1.42401	2.73083	0.180615	0.000278702	up	lectin protein kinase family protein
TraesCS1D02G263500	chr1D	358216911	358217880	-	4	6	6	17	9	46	26	32	42	0.130747	0.189495	0.14828	0.487027	0.276291	1.03184	0.81074	0.980959	1.30302	1.96062	2.72569	0.0187408	2.6726e-05	up	DUF538 family protein (Protein of unknown function
TraesCS3B02G336300	chr3B	542549520	542551908	-	6	3	6	73	53	119	39	23	31	0.230033	0.111131	0.17392	2.45298	1.90839	3.13087	1.42639	0.82698	1.12805	3.87593	2.71669	1.98534e-13	6.9357e-05	up	Coiled-coil domain-containing protein 18
TraesCS5D02G484900	chr5D	520839306	520841396	+	6	13	13	102	110	136	60	72	65	0.105512	0.220885	0.172842	1.5721	1.81674	1.64122	1.00655	1.18743	1.0849	3.3298	2.70931	3.43694e-18	9.25759e-10	up	Cytochrome P450
TraesCS5D02G440700	chr5D	493833585	493834659	+	5	11	17	268	181	335	45	70	81	0.18243	0.387786	0.468956	8.57021	6.20233	8.38782	1.56629	2.39525	2.80504	4.44724	2.6768	3.88959e-40	1.4463e-08	up	Glutathione S-transferase
TraesCS3B02G340700	chr3B	547126678	547127440	+	5	4	12	47	34	56	36	50	37	0.207774	0.160603	0.377016	1.71179	1.32694	1.59694	1.42711	1.94858	1.45932	2.60624	2.66125	3.75643e-06	4.65796e-06	up	Copper transporter
TraesCSU02G264900	chrUn	432623999	432624295	-	1	0	12	1	2	32	17	22	32	0.106755	0	0.968562	0.0935664	0.200525	2.34432	1.7313	2.20262	3.24241	1.27202	2.64273	0.470465	0.0051304	up	zinc finger (CCCH-type) family protein / RNA recognition motif (RRM)-containing protein
TraesCS7D02G147500	chr7D	94421920	94423421	+	15	29	25	67	40	70	117	152	138	0.31664	0.591489	0.399	1.2396	0.793023	1.01403	2.35611	3.00917	2.76492	1.2293	2.64007	0.00556517	8.92078e-18	up	DUF868 family protein
TraesCSU02G249800	chrUn	381306986	381307851	-	4	2	8	4	5	51	14	14	52	0.146449	0.0707507	0.221449	0.128357	0.171929	1.28138	0.488979	0.480709	1.80701	1.85599	2.63341	0.101831	0.00219106	up	protein phosphatase 2A subunit A3
TraesCS4A02G459600	chr4A	725265615	725265926	+	3	5	1	29	36	39	16	17	21	0.304868	0.490947	0.076833	2.58297	3.43592	2.71978	1.55112	1.62019	2.02553	3.38968	2.62588	4.72199e-06	0.00535916	up	Protein phosphatase 2C
TraesCS4A02G053000	chr4A	45103966	45106116	-	33	43	54	223	208	296	219	274	262	0.606203	0.763214	0.74999	3.59038	3.58854	3.73143	3.83781	4.72044	4.56809	2.3645	2.62559	1.04116e-25	1.02809e-32	up	B3 domain-containing protein
TraesCS5D02G323100	chr5D	415271679	415273527	-	47	30	66	217	194	376	268	315	236	0.91255	0.5628	0.968858	3.69275	3.53762	5.00986	4.96396	5.73584	4.3491	2.32446	2.61239	1.11284e-20	8.99628e-31	up	Homeobox protein
TraesCSU02G173800	chrUn	260638896	260639192	-	1	2	0	1	2	21	0	5	13	0.106755	0.206297	0	0.0935664	0.200525	1.53846	0	0.500594	1.31723	2.64206	2.59644	0.158244	0.239229	up	ATP synthase gamma chain
TraesCS1B02G162100	chr1B	279900573	279915246	+	15	27	21	145	141	176	142	103	111	0.149417	0.259864	0.158156	1.26592	1.3191	1.2031	1.34937	0.962217	1.04945	2.75237	2.57461	1.67052e-19	7.68715e-15	up	Pentatricopeptide repeat-containing protein
TraesCS2A02G386400	chr2A	632506860	632507646	+	3	0	9	81	70	130	11	26	27	0.120862	0	0.274139	2.86013	2.64862	3.59412	0.422764	0.982361	1.03244	4.43453	2.56359	2.26892e-15	0.00654768	up	Auxin-responsive protein-like
TraesCS1A02G001500	chr1A	326099	326518	+	7	7	7	21	14	84	15	16	84	0.528438	0.510585	0.399532	1.38946	0.992601	4.35165	1.08024	1.13277	6.01872	2.25645	2.52458	0.00170179	0.00119793	up	Senescence-associated protein
TraesCS5A02G184000	chr5A	383875859	383876920	+	30	58	38	124	73	102	187	257	231	1.00442	1.87628	0.961914	3.63871	2.29545	2.34355	5.97271	8.06967	7.34068	1.11823	2.48783	0.00258384	5.38799e-22	up	transmembrane protein
TraesCS5A02G047400	chr5A	42695160	42696396	-	20	15	34	59	88	109	108	130	105	0.512632	0.371484	0.658888	1.32544	2.1184	1.91726	2.64079	3.12497	2.55443	1.78808	2.41357	2.94301e-06	6.78139e-14	up	Protein EXORDIUM-like 1
TraesCS4D02G229600	chr4D	389453910	389454287	+	2	4	2	1	4	18	1	10	30	0.167758	0.324181	0.126835	0.0735164	0.315111	1.03611	0.080018	0.786648	2.38838	1.24954	2.41322	0.441097	0.0731553	up	RNA-binding (RRM/RBD/RNP motifs) family protein
TraesCS1B02G035100	chr1B	16693069	16693803	+	23	21	18	173	148	208	99	121	95	1.5067	1.32921	0.891517	9.93292	9.10567	9.35066	6.18685	7.43383	5.9068	2.95752	2.40915	4.65333e-24	6.97766e-13	up	Chymotrypsin inhibitor
TraesCS1B02G093900	chr1B	95304318	95328915	+	6	7	15	47	61	64	31	67	37	0.125321	0.141268	0.236877	0.860404	1.19661	0.917345	0.617689	1.31243	0.733507	2.53514	2.37826	2.57243e-07	2.6793e-05	up	DNA-directed RNA polymerase III subunit RPC3
TraesCSU02G258200	chrUn	402045216	402045512	+	2	2	3	1	2	30	0	10	24	0.21351	0.206297	0.24214	0.0935664	0.200525	2.1978	0	1.00119	2.43181	1.94026	2.36991	0.206828	0.119074	up	ATP synthase gamma chain
TraesCS6A02G296300	chr6A	529605450	529609392	-	5	4	8	19	13	47	22	31	29	0.1852	0.143155	0.224037	0.616817	0.452236	1.19467	0.777372	1.07686	1.01953	2.04141	2.3652	0.00772184	0.0006242	up	Caleosin
TraesCSU02G271300	chrUn	457533761	457534057	-	3	4	4	4	4	23	12	9	30	0.320265	0.412594	0.322854	0.374265	0.401051	1.68498	1.22209	0.90107	3.03976	1.25469	2.29376	0.339137	0.0204185	up	ATP synthase gamma chain
TraesCS7B02G352700	chr7B	609704144	609704536	+	3	5	13	5	21	25	34	31	27	0.242033	0.389759	0.792964	0.353552	1.59119	1.38411	2.61677	2.34553	2.0675	1.20164	2.25854	0.226342	0.000675506	up	plastid movement impaired protein
TraesCS3D02G107600	chr3D	61224588	61224818	+	3	4	4	25	33	62	25	12	12	0.41177	0.530477	0.415098	3.00749	4.254	5.83988	3.27347	1.54469	1.5633	3.28787	2.23688	1.70833e-06	0.0202358	up	Epidermal patterning factor-like protein
TraesCS7B02G072600	chr7B	80513494	80514520	-	19	21	22	106	63	122	80	94	102	0.713767	0.762247	0.62486	3.49011	2.22277	3.14515	2.867	3.31175	3.6369	2.0904	2.23108	5.9739e-09	7.32966e-11	up	RNA ligase/cyclic nucleotide phosphodiesterase family protein
TraesCS1A02G424100	chr1A	579171915	579173746	+	149	184	210	461	436	509	814	801	784	2.71664	3.24143	2.89482	7.36678	7.46591	6.36858	14.1581	13.6964	13.5672	1.26343	2.22656	2.08241e-16	6.86493e-77	up	FAD-binding Berberine family protein
TraesCS3D02G033800	chr3D	12421439	12422548	-	17	17	36	85	91	146	109	91	104	0.529476	0.511588	0.847729	2.32032	2.66189	3.12054	3.23861	2.65807	3.07439	2.08821	2.226	1.44596e-09	3.41028e-11	up	Trypsin inhibitor
TraesCS7D02G119200	chr7D	74083953	74084330	+	25	15	33	15	35	194	46	71	199	2.09697	1.21568	2.09279	1.10275	2.75722	11.1669	3.68083	5.5852	15.8429	1.48292	2.21389	0.237861	0.00912978	up	lectin protein kinase family protein
TraesCS5A02G077500	chr5A	94689952	94690948	+	9	18	15	240	280	394	54	53	77	0.286215	0.553091	0.360661	6.68948	8.36293	8.59855	1.63824	1.58071	2.32418	4.31245	2.21104	1.20403e-47	7.20552e-07	up	Glutamate-1-semialdehyde 2
TraesCSU02G248500	chrUn	378098113	378098409	-	9	10	4	8	13	63	16	29	58	0.960796	1.03148	0.322854	0.748531	1.30341	4.61539	1.62946	2.90345	5.87686	1.57143	2.1991	0.0771135	0.00210972	up	P-loop containing nucleoside triphosphate hydrolases superfamily protein
TraesCS2B02G316600	chr2B	451890204	451892072	+	16	26	12	62	62	117	85	54	97	0.380856	0.597982	0.215963	1.29349	1.38606	1.9112	1.93016	1.20549	2.1915	1.9749	2.17877	3.09822e-06	3.88861e-07	up	WAT1-related protein
TraesCS3D02G320100	chr3D	433503472	433503774	-	3	2	1	20	23	13	14	5	7	0.313923	0.202212	0.0791152	1.83427	2.26038	0.933523	1.39754	0.490682	0.695231	3.12778	2.15891	0.00164416	0.135206	up	DUF4228 domain protein
TraesCS5A02G191800	chr5A	395847109	395848224	-	15	28	35	62	52	72	112	92	121	0.426159	0.768622	0.751807	1.54385	1.38751	1.40376	3.03552	2.4513	3.26284	1.15028	2.15648	0.00562931	4.2845e-11	up	cotton fiber-like protein (DUF761)
TraesCS7D02G327600	chr7D	418946710	418949016	-	12	6	19	58	41	59	44	70	39	0.344946	0.166646	0.412934	1.46126	1.10689	1.16386	1.20658	1.8871	1.06405	1.99944	2.15186	4.56187e-05	2.63692e-05	up	Lectin receptor kinase
TraesCS1A02G000700	chr1A	169592	169969	-	6	1	6	8	0	37	8	17	29	0.704584	0.113463	0.532709	0.823384	0	2.98169	0.896202	1.87222	3.23227	1.51711	2.14603	0.281211	0.0298229	up	lectin protein kinase family protein
TraesCS4D02G101100	chr4D	78793792	78795012	-	20	17	20	124	74	98	94	67	78	0.643782	0.528727	0.486739	3.49834	2.23713	2.16478	2.8865	2.0226	2.38305	2.26284	2.14407	9.22567e-10	9.14658e-09	up	Coiled-coil domain-containing protein 18
TraesCS1A02G000900	chr1A	233818	245051	+	24	35	39	22	54	253	45	99	259	0.254754	0.358965	0.312991	0.204674	0.538337	1.84293	0.455677	0.985536	2.60939	1.48806	2.12758	0.192321	0.0200344	up	Homogentisate 1
TraesCS7A02G349000	chr7A	511794047	511795589	-	13	24	28	57	61	89	97	91	77	0.326869	0.583062	0.532287	1.25613	1.44049	1.53567	2.32668	2.14585	1.83759	1.5521	2.12053	0.000105843	2.37061e-09	up	Trichome birefringence-like protein
TraesCS2B02G132700	chr2B	99247357	99249074	+	25	48	65	199	215	256	174	187	198	0.461383	0.855928	0.90697	3.21889	3.72659	3.24221	3.06341	3.23661	3.4683	2.18483	2.12052	3.98028e-18	7.27493e-17	up	UDP-glycosyltransferase
TraesCS3D02G065000	chr3D	28546602	28548106	-	15	5	10	80	81	90	40	37	46	0.385096	0.124029	0.194105	1.80011	1.95305	1.58562	0.979654	0.890855	1.12089	2.94645	2.10368	1.43469e-11	0.000164663	up	RNA exonuclease 4
TraesCSU02G075700	chrUn	67492553	67492930	+	22	11	23	9	19	304	21	72	134	2.58347	1.2481	2.04205	0.926307	2.09549	24.4982	2.35253	7.92942	14.9353	2.23605	2.10223	0.18649	0.0355585	up	lectin protein kinase family protein
TraesCS1A02G000500	chr1A	149490	154559	-	10	3	9	5	4	53	19	24	46	0.777114	0.225258	0.528792	0.340554	0.291941	2.82644	1.40855	1.74914	3.3929	1.20519	2.09897	0.291919	0.0033905	up	Polyketide cyclase/dehydrase and lipid transport superfamily protein
TraesCS1D02G038900	chr1D	18868094	18868621	-	544	612	830	3313	3189	4760	2598	2490	2701	32.6671	35.5088	37.6831	174.367	179.852	196.154	148.828	140.229	153.945	2.38177	2.06248	1.10249e-146	4.16111e-141	up	NADH-quinone oxidoreductase subunit N
TraesCS5B02G430000	chr5B	605336054	605336849	+	11	15	12	105	58	145	57	64	30	0.824513	1.08635	0.680054	6.89803	4.08304	7.45851	4.07581	4.49896	2.1343	2.8553	2.05855	2.29502e-12	5.42845e-05	up	Protein PLANT CADMIUM RESISTANCE 2
TraesCS2A02G094700	chr2A	48346065	48347584	-	10	31	21	127	69	84	90	70	83	0.23434	0.701912	0.37207	2.60845	1.51861	1.35085	2.01198	1.53841	1.8461	2.07169	2.04818	1.09573e-06	3.46876e-07	up	Hexosyltransferase
TraesCS1A02G000200	chr1A	70239	89245	+	110	144	220	183	271	799	167	372	1262	2.46306	3.11543	3.72445	3.5914	5.69904	12.2774	3.56725	7.81182	26.8207	1.21813	2.03746	0.0767844	0.0646819	up	Latent-transforming growth factor beta-binding protein 3
TraesCS4D02G176700	chr4D	307236975	307238021	-	14	30	18	104	80	143	74	92	77	0.423961	0.877796	0.412124	2.76034	2.2753	2.97176	2.13779	2.61284	2.21319	2.24556	2.03565	4.84237e-10	1.3998e-07	up	RING/U-box superfamily protein
TraesCS2D02G295900	chr2D	378059560	378062752	-	28	45	39	206	163	221	145	133	153	0.496241	0.770586	0.522585	3.19988	2.71315	2.68786	2.45153	2.21062	2.57368	2.27523	2.02113	9.01293e-19	1.0759e-13	up	Aluminum-activated malate transporter
TraesCS6B02G080100	chr6B	56200683	56202005	+	28	27	31	207	162	271	109	105	116	0.671032	0.625206	0.5617	4.34797	3.64629	4.45691	2.49199	2.35994	2.63859	2.75906	2.01756	1.37413e-26	1.65949e-11	up	UDP-glycosyltransferase
TraesCS1B02G381700	chr1B	614420270	614426213	+	112	177	181	346	365	352	593	564	627	5.8599	8.94787	7.15993	15.8664	17.9356	12.6385	29.598	27.6744	31.1364	1.08173	2.00847	6.79918e-08	1.50124e-41	up	Late embryogenesis abundant protein
TraesCSU02G260600	chrUn	411442169	411442465	-	1	2	3	0	2	34	0	4	18	0.106755	0.206297	0.24214	0	0.200525	2.49085	0	0.400476	1.82385	2.28878	1.98555	0.164272	0.301598	up	Mediator of RNA polymerase II transcription subunit 12
TraesCSU02G271200	chrUn	455858518	455858813	+	4	0	1	1	2	24	0	5	14	0.431378	0	0.0815371	0.0945211	0.202572	1.77618	0	0.505702	1.43303	2.08124	1.9508	0.24203	0.374596	up	Origin recognition complex subunit 4
TraesCSU02G271400	chrUn	457651683	457651979	+	4	2	10	3	1	54	3	12	41	0.42702	0.206297	0.807135	0.280699	0.100263	3.95605	0.305523	1.20143	4.15433	1.59539	1.94746	0.232161	0.0881804	up	RNA-binding protein 34
TraesCS1D02G270100	chr1D	365244969	365245921	+	5	5	2	69	73	53	6	9	30	0.212794	0.205605	0.0643541	2.57377	2.91785	1.5479	0.243599	0.359218	1.21182	3.92222	1.94167	4.43748e-11	0.0867119	up	Gibberellin-regulated protein 2
TraesCS5A02G555600	chr5A	706865155	706865532	+	9	3	6	11	8	25	14	19	33	0.754911	0.243136	0.380506	0.808681	0.630223	1.43904	1.12025	1.49463	2.62722	1.09354	1.94101	0.280049	0.0189022	up	lectin protein kinase family protein
TraesCS4B02G292900	chr4B	578223909	578227846	+	12	16	26	395	363	474	58	70	65	0.184786	0.238058	0.302705	5.3311	5.24984	5.00895	0.852023	1.01091	0.950016	4.40331	1.93886	5.23694e-67	1.88573e-06	up	AP2-like ethylene-responsive transcription factor
TraesCS6B02G085600	chr6B	62178776	62179030	-	11	11	19	95	155	237	27	67	53	1.59255	1.53875	2.07975	12.0547	21.0758	23.5466	3.72906	9.0971	7.28292	3.43597	1.93828	8.84515e-21	0.000211532	up	UDP-glycosyltransferase 88B1
TraesCS3D02G136100	chr3D	94760769	94761880	-	12	3	22	144	79	257	44	40	46	0.409553	0.0989292	0.567688	4.30748	2.53225	6.01924	1.43257	1.28031	1.4901	3.57026	1.93799	1.46498e-06	0.000666529	up	Phloem protein 2-like protein
TraesCSU02G271600	chrUn	458929557	458929853	+	2	6	2	2	3	28	4	4	29	0.21351	0.61889	0.161427	0.187133	0.300788	2.05128	0.407365	0.400476	2.93843	1.40312	1.93441	0.335984	0.160857	up	Origin recognition complex subunit 4
TraesCS1A02G133300	chr1A	186717495	186718766	-	1	2	6	8	8	24	13	14	4	0.0788713	0.152413	0.35779	0.553019	0.592597	1.299	0.978131	1.03556	0.299439	2.01981	1.92576	0.0734523	0.14844	up	RING/U-box superfamily protein
TraesCS3D02G427500	chr3D	540936242	540936950	-	80	111	116	188	189	246	292	413	398	3.57758	4.79618	3.92206	7.36865	7.938	7.54941	12.4571	17.3211	16.8932	0.900087	1.92558	2.75817e-05	5.97329e-25	up	Glycine--tRNA ligase beta subunit
TraesCS7B02G189700	chr7B	325467345	325467665	+	2	0	6	13	11	12	2	15	10	0.197547	0	0.448073	1.12542	1.02043	0.813393	0.188454	1.3895	0.937495	2.1341	1.91182	0.0682905	0.231557	up	Carbohydrate-binding X8 domain superfamily protein
TraesCS6B02G324800	chr6B	574459083	574465329	+	28	47	53	121	119	175	153	143	152	0.330274	0.535658	0.47266	1.25093	1.3183	1.41655	1.72164	1.5819	1.70172	1.57582	1.8975	1.80492e-08	3.78211e-13	up	Potassium transporter
TraesCS5B02G168300	chr5B	312257222	312259658	-	12	8	17	38	34	26	34	43	52	0.406057	0.261559	0.434923	1.12699	1.08053	0.603751	1.09754	1.36459	1.67008	1.3388	1.89678	0.0267514	0.000254538	up	HNH endonuclease family protein
TraesCS2D02G567000	chr2D	635780202	635783874	+	33	21	32	101	116	131	113	78	111	0.459511	0.282537	0.336891	1.23264	1.51702	1.25179	1.50105	1.0186	1.46701	1.89999	1.89054	1.5523e-09	1.65684e-08	up	NAC domain protein
TraesCS7D02G272800	chr7D	263450326	263451163	+	11	16	13	38	32	44	53	43	45	0.416192	0.584918	0.371879	1.26013	1.13711	1.14244	1.91299	1.5258	1.616	1.38011	1.89017	0.0098259	9.05833e-05	up	Nucleotidyltransferase family protein
TraesCS6B02G364600	chr6B	636392631	636397024	+	32	23	40	230	204	276	103	133	93	0.45868	0.318538	0.433488	2.88947	2.74625	2.71486	1.40842	1.78788	1.26524	2.78702	1.87906	4.05892e-30	1.83821e-09	up	Nitrite reductase
TraesCSU02G265700	chrUn	433740190	433740486	-	0	1	3	2	1	15	0	1	12	0	0.103148	0.24214	0.187133	0.100263	1.0989	0	0.100119	1.2159	1.97394	1.87669	0.323743	0.49258	up	ATP synthase gamma chain
TraesCS2A02G026800	chr2A	12315023	12316569	-	19	22	20	104	98	98	74	89	50	0.469174	0.5249	0.373394	2.25084	2.27278	1.66068	1.7432	2.06109	1.17187	2.18922	1.87336	3.70761e-10	3.46012e-06	up	2-oxoglutarate (2OG) and Fe(II)-dependent oxygenase superfamily protein
TraesCS1D02G039000	chr1D	18907650	18916939	-	53	33	44	466	489	527	130	139	185	0.655906	0.394597	0.411696	5.05456	5.68363	4.47565	1.53477	1.61327	2.17303	3.39677	1.87314	1.19618e-60	2.83936e-11	up	Cation/H(+) antiporter
TraesCS3B02G536100	chr3B	776120368	776121462	-	62	84	88	222	180	266	289	262	250	2.02242	2.64748	2.1703	6.34692	5.51445	5.95442	8.99314	8.01507	7.74012	1.38823	1.85681	8.51219e-11	8.62323e-22	up	Glutathione S-transferase
TraesCS6B02G281000	chr6B	507404337	507405718	+	6	6	16	63	53	90	23	52	18	0.137654	0.133003	0.277533	1.2668	1.14199	1.41696	0.503384	1.11884	0.391957	2.77188	1.85252	3.22422e-09	0.00926297	up	Ethylene-responsive transcription factor
TraesCS2B02G411800	chr2B	585935927	585936874	+	61	48	89	154	147	187	187	243	236	2.26473	1.72188	2.49824	5.01117	5.12572	4.7644	6.62313	8.46098	8.31626	1.19797	1.84434	1.2238e-06	7.66043e-17	up	Oxidative stress 3
TraesCS5D02G050200	chr5D	47793491	47794115	-	3	13	13	327	275	498	23	35	39	0.185056	0.774817	0.606293	17.6791	15.9318	21.081	1.35346	2.02478	2.28337	5.1091	1.84146	1.11878e-53	0.0048873	up	Disease resistance protein (TIR-NBS-LRR class) family
TraesCS3D02G301400	chr3D	415681109	415684129	-	177	149	226	593	504	670	605	645	612	2.43471	1.98031	2.35039	7.14924	6.51112	6.32453	7.93897	8.32073	7.99014	1.56609	1.84029	1.4275e-27	6.64913e-46	up	Protein DETOXIFICATION
TraesCSU02G074400	chrUn	67008536	67022412	-	24	44	40	125	116	185	119	113	131	1.81179	3.20939	2.28304	8.2706	8.2244	9.584	8.56993	8.00021	9.38633	1.84476	1.83055	1.90909e-10	5.44765e-10	up	plant/protein (Protein of unknown function
TraesCS2D02G492800	chr2D	590366221	590367408	+	18	14	16	36	50	60	42	65	55	0.691773	0.519868	0.46491	1.21262	1.80473	1.58242	1.53984	2.34278	2.00624	1.47144	1.82382	0.0020566	5.60584e-05	up	Oxidative stress 3
TraesCS3A02G303200	chr3A	537507387	537509322	+	49	24	60	140	96	116	137	165	138	0.891341	0.421825	0.825195	2.23207	1.6401	1.44805	2.3774	2.81487	2.38263	1.31339	1.81929	9.68912e-05	1.67887e-10	up	Alpha-1
TraesCS7D02G384300	chr7D	498284966	498285208	-	8	3	4	15	20	22	13	9	29	1.04383	0.378211	0.394599	1.71538	2.45087	1.96988	1.61814	1.10131	3.59142	1.78538	1.81863	0.0343141	0.0676338	up	Light-independent protochlorophyllide reductase iron-sulfur ATP-binding protein
TraesCS4A02G244900	chr4A	554959780	554960157	-	16	6	14	0	13	101	10	33	77	1.34206	0.486271	0.887848	0	1.02411	5.81372	0.80018	2.59594	6.13018	1.34158	1.81345	0.603417	0.017003	up	lectin protein kinase family protein
TraesCS5D02G412900	chr5D	476011202	476011438	+	26	42	43	47	79	113	105	133	130	3.47832	5.429	4.34933	5.51094	9.92601	10.3742	13.4005	16.6869	16.507	0.9689	1.81283	0.0155352	3.82163e-10	up	ATPase E1-E2 type family protein / haloacid dehalogenase-like hydrolase family protein
TraesCS5B02G048500	chr5B	54702253	54703409	+	103	75	121	262	244	407	367	303	320	3.53054	2.48392	3.13578	7.87111	7.85496	9.57364	12.0006	9.74032	10.4108	1.47515	1.81263	9.66807e-14	2.71005e-23	up	Germin-like protein
TraesCS1A02G211100	chr1A	374054709	374056961	-	48	28	58	86	66	151	157	142	141	0.876671	0.494114	0.800905	1.37665	1.13211	1.89257	2.73546	2.43227	2.44424	1.02865	1.80557	0.00395616	1.85758e-11	up	Flavin-containing monooxygenase
TraesCS2D02G434900	chr2D	545933420	545934674	+	72	111	109	188	180	230	331	330	303	2.76709	4.12181	3.1672	6.33257	6.49702	6.06594	12.1354	11.8941	11.0526	0.915275	1.80409	5.20689e-05	3.51507e-23	up	Calcium-binding EF hand family protein
TraesCS1B02G459700	chr1B	673748374	673751334	+	23	20	31	177	174	214	86	81	76	0.52615	0.442065	0.536168	3.54884	3.73837	3.3595	1.87679	1.73778	1.65015	2.82249	1.80362	2.63796e-25	1.90111e-07	up	Amino acid transporter family protein
TraesCS4B02G017300	chr4B	12492184	12492970	-	1	8	9	19	15	25	8	32	18	0.06074	0.469503	0.413309	1.01148	0.85569	1.04206	0.463553	1.82285	1.03771	1.60965	1.79844	0.0590988	0.066318	up	Thaumatin-like protein
TraesCS4D02G027200	chr4D	12038245	12041591	-	14	24	13	56	41	34	52	60	58	0.34277	0.567754	0.240645	1.2017	0.942779	0.571259	1.21454	1.3777	1.34782	1.25096	1.79379	0.0231987	7.04743e-05	up	Heat shock 70 kDa protein 17
TraesCS6A02G400100	chr6A	609478929	609480907	-	34	44	60	548	534	967	110	152	185	0.544726	0.681123	0.726788	7.69504	8.0351	10.6318	1.68123	2.28386	2.8132	3.75266	1.78923	5.06334e-80	1.81078e-10	up	Protein DETOXIFICATION
TraesCS2B02G132100	chr2B	98433396	98435095	+	82	74	76	372	380	525	247	272	241	1.52936	1.33353	1.07169	6.08093	6.65626	6.71946	4.39469	4.75765	4.26621	2.32339	1.78033	7.5694e-38	3.69516e-19	up	UDP-glycosyltransferase
TraesCS4B02G375200	chr4B	659328881	659331319	-	26	11	16	479	400	623	63	57	54	0.538447	0.220108	0.250523	8.69434	7.78002	8.85395	1.24464	1.10706	1.06143	4.68751	1.77497	7.39875e-75	9.73467e-05	up	Expansin protein
TraesCS2D02G114300	chr2D	63562364	63563968	+	59	85	104	340	312	372	268	242	281	1.16553	1.62242	1.55332	5.88681	5.78862	5.04304	5.05056	4.48345	5.26872	1.94354	1.76465	3.03583e-24	2.38061e-19	up	UDP-glycosyltransferase
TraesCS1B02G087000	chr1B	80709160	80709456	-	11	3	9	4	8	39	7	14	53	1.17431	0.309445	0.726421	0.374265	0.802101	2.85715	0.712888	1.40166	5.37024	0.89859	1.76337	0.430356	0.0683175	up	ATP synthase gamma chain
TraesCS4B02G270600	chr4B	546733304	546733756	-	10	11	12	46	26	48	37	22	47	0.699917	0.743898	0.635017	2.82186	1.70911	2.30551	2.47049	1.4441	3.12229	1.7295	1.76312	0.00143964	0.00298273	up	RING/U-box superfamily protein
TraesCS2D02G181100	chr2D	125450765	125451693	-	20	15	22	26	46	49	57	76	49	0.682589	0.494646	0.567688	0.777739	1.47448	1.14764	1.85583	2.4326	1.58728	0.967981	1.75449	0.0711967	3.21232e-05	up	EGG APPARATUS-1 protein
TraesCS7B02G326200	chr7B	579667018	579669405	+	226	277	375	1177	1134	1775	892	1004	880	4.84163	5.73373	6.07396	22.0999	22.8164	26.0952	18.2298	20.1718	17.8935	2.09484	1.75323	4.78288e-66	5.07317e-52	up	Protein phosphatase 2C
TraesCS5B02G475000	chr5B	648129775	648135970	-	61	66	80	264	228	352	197	230	231	1.38644	1.4494	1.37473	5.25903	4.86694	5.49026	4.27141	4.9026	4.98324	1.89873	1.75054	6.43408e-22	1.42615e-17	up	Glycosyltransferase
TraesCS2A02G297900	chr2A	512243566	512246224	-	21	26	40	108	97	168	66	91	116	0.482487	0.577183	0.694838	2.17481	2.09309	2.64883	1.44659	1.96081	2.52961	1.97561	1.74863	1.41152e-10	8.8969e-07	up	Aluminum-activated malate transporter
TraesCS7D02G070300	chr7D	41325344	41326430	+	9	8	24	255	242	340	51	32	43	0.280311	0.240747	0.565153	6.96095	7.07886	7.267	1.51531	0.934705	1.27114	4.24603	1.74719	7.76795e-45	0.00153118	up	Senescence-associated protein
TraesCSU02G263900	chrUn	425722860	425726428	-	96	49	93	42	104	591	79	190	487	3.01964	1.4892	2.21169	1.15788	3.07234	12.7571	2.37053	5.60487	14.5393	1.34515	1.74445	0.304755	0.0876398	up	ATP synthase gamma chain
TraesCSU02G148300	chrUn	171287149	171290840	+	6	6	1	38	24	54	21	11	11	0.456205	0.440792	0.0574866	2.53235	1.71384	2.81762	1.52322	0.784385	0.793836	2.9621	1.74386	1.54728e-05	0.10952	up	plant/protein (Protein of unknown function
TraesCS3B02G362400	chr3B	573999992	574001793	-	27	41	34	201	180	292	113	129	83	0.475066	0.697024	0.4523	3.09968	2.9745	3.52576	1.89672	2.12867	1.38611	2.57984	1.74331	1.32685e-24	6.32176e-08	up	Cytochrome P450 family protein
TraesCS5B02G488600	chr5B	658812344	658847191	+	1549	1890	2414	6402	5644	7818	6130	6223	5888	58.4679	68.9289	68.8907	211.793	200.08	202.507	220.73	220.289	210.942	1.65055	1.73074	5.40362e-83	4.88661e-128	up	rRNA N-glycosidase
TraesCS2D02G095600	chr2D	47415428	47422026	-	34	54	92	111	144	162	160	215	177	0.511877	0.785515	1.04721	1.46467	2.0361	1.67371	2.29795	3.03566	2.52923	1.13182	1.73001	0.000207609	4.24263e-11	up	Beta-glucosidase
TraesCS5B02G214900	chr5B	387889947	387890559	-	3	4	6	13	13	3	9	21	10	0.317063	0.408468	0.479438	1.2042	1.29038	0.217583	0.907405	2.08147	1.00312	1.14602	1.71703	0.358239	0.108771	up	Cytochrome c-554
TraesCS3D02G298600	chr3D	412784488	412786395	-	138	110	146	816	658	1069	386	407	426	2.61378	2.01306	2.09074	13.546	11.7049	13.8946	6.97448	7.22955	7.65823	2.55398	1.70667	5.598e-69	1.7021e-27	up	Alpha-1
TraesCS7A02G228600	chr7A	199004637	199004981	+	9	6	22	26	36	54	30	53	27	0.82712	0.532784	1.52864	2.09426	3.10727	3.40564	2.63016	4.56803	2.35515	1.55464	1.69852	0.00837765	0.00634555	up	transmembrane protein
TraesCSU02G201500	chrUn	299515097	299516455	-	16	8	14	84	70	91	37	34	44	0.41177	0.198929	0.272408	1.89472	1.69193	1.60714	0.908387	0.820617	1.07477	2.56919	1.67349	2.89228e-10	0.00222397	up	PP2A regulatory subunit TAP46
TraesCS6A02G280900	chr6A	510799325	510800038	+	49	53	94	138	79	169	203	179	199	2.17592	2.27403	3.15597	5.37102	3.29477	5.15007	8.59959	7.45465	8.38743	0.861228	1.67143	0.00595556	2.29906e-13	up	Invertase/pectin methylesterase inhibitor family protein
TraesCS5D02G041400	chr5D	41933293	41934139	-	15	18	8	94	98	163	34	49	44	0.681367	0.790016	0.27475	3.74239	4.18087	5.08108	1.47334	2.08744	1.89702	2.94317	1.67122	1.05219e-14	0.00224175	up	Cold-regulated protein
TraesCS3A02G021900	chr3A	12479190	12482673	+	12	30	40	181	172	260	96	79	67	0.211493	0.510868	0.533005	2.79591	2.84704	3.14461	1.61406	1.30577	1.12077	2.79189	1.67121	1.04998e-22	2.11104e-05	up	Cytochrome P450
TraesCS1B02G260000	chr1B	457378595	457380723	-	23	29	41	48	40	90	94	94	89	0.380608	0.463683	0.512969	0.696181	0.62167	1.02205	1.48393	1.45883	1.39788	0.793494	1.66882	0.0746897	1.78632e-07	up	Cyclin family protein
TraesCS1A02G215100	chr1A	380261964	380264364	-	21	23	39	140	117	220	86	89	71	0.306976	0.324853	0.43103	1.79368	1.60628	2.20692	1.19927	1.22012	0.985083	2.39396	1.66731	3.45016e-16	1.73696e-06	up	RING/U-box superfamily protein
TraesCS2D02G047500	chr2D	17452475	17454241	+	21	23	32	53	68	49	65	98	64	0.513759	0.543678	0.591899	1.13644	1.56243	0.82265	1.51701	2.2485	1.4861	1.08701	1.66695	0.0144598	8.49237e-06	up	S-adenosylmethionine-dependent methyltransferase
TraesCS7B02G455100	chr7B	715996516	716000331	+	15	13	17	55	59	47	17	50	68	0.278777	0.233444	0.238876	0.895901	1.02984	0.599436	0.301404	0.871492	1.19951	1.75052	1.66208	0.0001595	0.00548036	up	Hydroxycinnamoyl-CoA shikimate/quinate hydroxycinnamoyltransferase
TraesCS6B02G238800	chr6B	415863369	415864548	-	9	21	29	120	114	119	55	63	55	0.265201	0.597896	0.646083	3.09917	3.15492	2.40635	1.54607	1.74101	1.53824	2.50108	1.65976	1.0756e-12	0.000192667	up	High affinity nitrate transporter
TraesCS4A02G104300	chr4A	117703712	117705630	-	19	23	21	68	45	49	61	71	57	0.491369	0.57472	0.410612	1.54133	1.09299	0.869621	1.50494	1.72203	1.39913	1.25433	1.65646	0.00604154	3.28818e-05	up	Glutathione-S-transferase
TraesCS5B02G488800	chr5B	658881740	658882567	+	1532	1584	2270	5276	4426	7837	5244	5320	5333	58.6642	58.6062	65.7201	177.072	159.176	205.941	191.563	191.053	193.827	1.57205	1.65376	7.2554e-55	6.72699e-138	up	rRNA N-glycosidase
TraesCS3B02G514900	chr3B	757498267	757499676	+	39	31	52	89	69	106	89	111	159	0.876982	0.673537	0.88407	1.75407	1.45722	1.63573	1.9092	2.34086	3.39353	0.996362	1.64724	0.00275521	1.64334e-07	up	Eukaryotic aspartyl protease family protein
TraesCS7D02G394900	chr7D	509909959	509912494	-	4	5	3	14	7	9	16	9	11	0.414461	0.500573	0.235019	1.2714	0.681196	0.639949	1.58153	0.874568	1.0818	1.19298	1.64239	0.308654	0.142078	up	Glutamate--tRNA ligase 1
TraesCS3D02G320200	chr3D	433511926	433512421	-	3	10	16	63	52	102	31	22	30	0.191772	0.617643	0.773287	3.52968	3.12189	4.47448	1.89043	1.3189	1.82018	2.78563	1.64087	5.12188e-09	0.0196589	up	DUF4228 domain protein
TraesCS7A02G279800	chr7A	299324251	299324916	-	1	2	4	9	8	16	11	7	2	0.105688	0.204234	0.319625	0.833676	0.79408	1.16044	1.10905	0.693824	0.200624	2.12084	1.63989	0.0741808	0.343113	up	FBD
TraesCS2A02G097000	chr2A	50964857	50965072	-	22	29	33	152	152	269	80	110	57	3.22934	4.11304	3.66237	19.5554	20.9549	27.0971	11.2025	15.143	7.94136	2.62698	1.63915	2.70539e-21	1.28576e-05	up	transmembrane protein
TraesCS6A02G373300	chr6A	596739621	596740759	+	29	22	34	87	69	92	101	112	37	0.901453	0.660756	0.799064	2.37026	2.0144	1.96251	2.99503	3.26505	1.09163	1.43089	1.63892	4.21355e-05	0.000200651	up	Auxin-responsive protein
TraesCS6D02G138000	chr6D	106696918	106699523	+	59	53	52	185	168	191	149	155	180	1.46032	1.26749	0.973098	4.01327	3.90531	3.24421	3.51817	3.59795	4.22861	1.60687	1.62748	9.04988e-11	5.65384e-11	up	Bidirectional sugar transporter SWEET
TraesCS1B02G459800	chr1B	673784592	673786441	+	63	90	88	220	214	265	209	235	260	1.39881	1.93078	1.47726	4.28125	4.46253	4.03777	4.42688	4.89342	5.47923	1.41748	1.62518	2.14634e-11	4.45494e-15	up	Amino acid transporter family protein
TraesCS6D02G222600	chr6D	314056059	314057301	+	5	10	12	27	47	55	16	23	38	0.141168	0.272797	0.256156	0.668129	1.24627	1.06563	0.430943	0.609004	1.0183	2.14592	1.60935	0.000135001	0.0286278	up	Homeobox protein
TraesCS2B02G184200	chr2B	159255909	159256349	-	4	3	6	13	11	22	20	13	4	0.287585	0.208402	0.326148	0.819183	0.742762	1.08545	1.37174	0.876551	0.272958	1.6885	1.60764	0.0701098	0.176165	up	SAUR-like auxin-responsive protein family
TraesCS6B02G241400	chr6B	423093291	423093572	-	5	3	1	13	4	3	17	5	5	0.562168	0.325905	0.0850068	1.28106	0.422383	0.231471	1.82339	0.527222	0.533574	1.02142	1.60689	0.520775	0.281311	up	ARM repeat superfamily protein
TraesCS2B02G053200	chr2B	26135579	26136710	+	79	102	126	166	182	285	276	313	290	2.21272	2.7604	2.66825	4.0751	4.78763	5.47801	7.37467	8.22186	7.70949	0.913894	1.60568	4.32479e-05	1.42232e-19	up	Acidic chitinase
TraesCS3D02G502000	chr3D	590676313	590678113	-	40	35	36	101	76	113	100	139	82	0.704192	0.595351	0.479172	1.55842	1.2566	1.36518	1.67945	2.29495	1.37017	1.24872	1.59732	0.000113107	9.27469e-07	up	Glycosyltransferase
TraesCS6D02G333300	chr6D	435831506	435832386	-	15	7	9	84	77	68	34	36	20	0.612879	0.276347	0.278025	3.00811	2.95478	1.90665	1.32525	1.37947	0.775608	2.77825	1.59405	9.4648e-10	0.0168777	up	Dehydrin
TraesCS1D02G397300	chr1D	465077913	465081372	-	32	68	81	119	113	204	150	167	192	0.401663	0.824697	0.768695	1.30915	1.33211	1.7572	1.79613	1.96587	2.2874	1.14178	1.59194	0.000185173	3.14538e-09	up	Translationally-controlled tumor protein-like protein
TraesCS4D02G115000	chr4D	95876547	95878708	+	103	114	104	173	165	276	300	298	323	2.51405	2.68853	1.91923	3.70095	3.78243	4.623	6.98541	6.82149	7.48286	0.781222	1.58883	0.000729671	1.0843e-18	up	F-box protein-like
TraesCS2A02G456600	chr2A	705499304	705501553	+	34	33	48	132	109	109	114	74	134	0.626387	0.587424	0.668595	2.13142	1.886	1.37807	2.00357	1.27857	2.34314	1.51637	1.57613	7.5085e-07	1.35904e-06	up	MYB-related transcription factor
TraesCS3D02G413900	chr3D	526048686	526049943	+	11	3	15	25	22	53	28	16	36	0.357345	0.0941652	0.368421	0.711814	0.671226	1.18155	0.867737	0.487464	1.11001	1.6445	1.57428	0.0133171	0.0373572	up	Thioredoxin
TraesCS6A02G205100	chr6A	358150769	358151563	+	5	4	4	14	10	13	15	16	6	0.544781	0.421101	0.329511	1.33694	1.0233	0.972019	1.55911	1.63493	0.620486	1.38082	1.57249	0.17634	0.162785	up	Transducin/WD40 repeat-like superfamily protein
TraesCS6D02G130600	chr6D	97262985	97263341	+	0	4	4	9	7	16	6	12	4	0	0.371334	0.290569	0.757888	0.631655	1.05495	0.549942	1.08128	0.364771	1.87136	1.57134	0.133383	0.349697	up	Auxin responsive protein-like
TraesCS2A02G467500	chr2A	711871042	711871988	-	23	12	35	138	158	254	81	75	37	0.770057	0.388195	0.885973	4.04954	4.96824	5.8359	2.58711	2.35496	1.17578	2.85114	1.57046	1.94175e-20	0.000865782	up	Pectinesterase inhibitor domain containing protein
TraesCS5B02G494400	chr5B	662034587	662037299	-	292	309	381	2297	2308	2907	873	1040	840	6.38058	6.52394	6.29448	43.9916	47.3657	43.5915	18.1981	21.3127	17.4215	2.81893	1.56891	1.27332e-187	2.05834e-43	up	Expansin
TraesCS5A02G160800	chr5A	342044228	342048194	-	19	29	38	54	50	87	84	89	65	0.471745	0.695706	0.713338	1.17511	1.16594	1.48236	1.98961	2.07239	1.53178	1.02543	1.56409	0.0122404	1.34761e-05	up	Kynurenine formamidase
TraesCS5D02G515300	chr5D	538659198	538660355	-	22	9	41	159	245	302	59	60	75	0.602364	0.238096	0.848746	3.81562	6.30018	5.67444	1.54107	1.54069	1.94907	3.2013	1.55428	1.45801e-23	0.000684798	up	Wound-responsive family protein
TraesCSU02G069000	chrUn	58869415	58871050	-	38	24	30	85	81	125	71	111	76	0.969298	0.591506	0.578566	1.90031	1.94048	2.18808	1.72769	2.65537	1.83999	1.51417	1.55149	7.363e-06	2.2464e-05	up	MYB transcription factor
TraesCS6A02G143600	chr6A	119789430	119792147	-	126	144	157	349	328	441	380	419	385	1.46983	1.62305	1.38469	3.56822	3.59352	3.53031	4.22877	4.58392	4.26271	1.26386	1.54944	5.90476e-15	1.41861e-24	up	Subtilisin-like protease
TraesCS3A02G448200	chr3A	688348184	688352108	+	17	25	27	75	89	136	79	71	40	0.288393	0.409779	0.346304	1.11514	1.418	1.58327	1.27849	1.12959	0.644058	1.98549	1.54617	9.72857e-09	0.000369056	up	Beta-glucosidase
TraesCS2B02G089100	chr2B	50346189	50352116	+	27	19	17	57	28	46	67	67	43	0.944889	0.642457	0.449804	1.74833	0.920292	1.10472	2.2368	2.19897	1.42828	0.909464	1.54338	0.0957971	0.0006054	up	Ubiquitin thioesterase
TraesCS2B02G245700	chr2B	249529183	249530175	-	5	7	8	13	23	29	12	31	12	0.471819	0.638231	0.57076	1.07518	2.03838	1.87795	1.08024	2.74344	1.07477	1.57459	1.54214	0.039823	0.0895286	up	Peptide-N-acetylglucosaminyltransferase
TraesCS3A02G425500	chr3A	667793456	667799445	-	88	92	123	570	514	580	287	291	253	0.764216	0.77196	0.807599	4.3385	4.19225	3.45653	2.37766	2.37003	2.08537	2.35575	1.54192	3.10447e-47	5.57058e-18	up	Sucrose-phosphate synthase
TraesCS7B02G311500	chr7B	556736603	556738114	-	14	17	32	131	78	84	48	72	50	0.293576	0.344442	0.507342	2.40766	1.53617	1.20879	0.960217	1.41597	0.995158	2.15228	1.54074	3.66943e-08	0.000547292	up	Serine/threonine-protein kinase
TraesCS2A02G393800	chr2A	643492563	643493597	+	66	128	103	168	157	323	269	256	294	2.23331	4.18494	2.63512	4.98248	4.98949	7.50045	8.68345	8.12405	9.44239	0.960358	1.53885	0.000550589	1.62031e-12	up	UvrABC system protein A
TraesCS3B02G294000	chr3B	473177575	473178012	+	6	6	13	17	13	19	32	10	25	0.434332	0.419659	0.711495	1.07858	0.883822	0.943852	2.20981	0.678888	1.71767	0.880049	1.53868	0.314926	0.0624389	up	Translation initiation factor IF-2
TraesCS1B02G234700	chr1B	420415512	420416840	+	20	15	19	60	36	42	50	52	47	0.477145	0.345768	0.342713	1.25459	0.806628	0.68762	1.13795	1.16346	1.06426	1.24546	1.53775	0.0130985	0.000660394	up	Metalloendoproteinase 1
TraesCS5A02G316800	chr5A	527903794	527906086	-	138	139	191	591	545	932	398	417	463	2.01356	1.95963	2.10706	7.55795	7.46849	9.33212	5.53991	5.70622	6.41203	2.00804	1.53627	8.74791e-42	1.57269e-25	up	Homeobox protein
TraesCS4A02G212000	chr4A	507561189	507562016	+	67	96	76	190	112	182	207	230	223	3.40436	4.71309	2.91966	8.46146	5.34477	6.34616	10.0338	10.9601	10.7546	0.880252	1.53283	0.0019648	1.81066e-12	up	Coiled-coil domain-containing protein 18
TraesCS2D02G431500	chr2D	543843599	543846240	+	23	7	20	48	80	27	35	57	45	0.569277	0.167405	0.374269	1.04128	1.85967	0.458605	0.826416	1.32312	1.05715	1.59489	1.53255	0.00807848	0.00464889	up	Xyloglucan endotransglucosylase/hydrolase
TraesCS5A02G474900	chr5A	650470768	650472868	-	183	182	241	507	416	487	502	601	550	8.09239	7.77627	8.0575	19.6501	17.2771	14.7786	21.177	24.9246	23.0843	1.11448	1.53165	1.72234e-12	3.45227e-31	up	rRNA N-glycosidase
TraesCS3D02G416500	chr3D	527735678	527736139	+	1502	1652	2209	8235	7759	12875	4633	5070	4865	103.08	109.544	114.619	495.334	500.103	606.359	303.319	326.316	316.895	2.29623	1.53115	2.55194e-134	1.64852e-116	up	Cysteine proteinase inhibitor
TraesCS4A02G364100	chr4A	637534539	637534838	-	11	27	30	441	407	707	47	48	88	1.16256	2.75716	2.39719	40.8501	40.3988	51.277	4.73867	4.75765	8.82745	4.38102	1.52813	1.94851e-72	0.00131165	up	Dihydropterin pyrophosphokinase / Dihydropteroate synthase
TraesCS5A02G433200	chr5A	617095687	617097491	-	57	112	120	223	250	306	249	272	259	1.00125	1.9009	1.5937	3.43324	4.12438	3.68866	4.17255	4.48089	4.31814	1.32315	1.5245	7.65338e-09	1.06001e-12	up	Glycosyltransferase
TraesCS1B02G113800	chr1B	133105979	133107272	+	16	9	6	58	41	54	44	17	26	0.489672	0.266135	0.138833	1.55577	1.17847	1.13412	1.28461	0.487935	0.755245	2.15237	1.52415	4.25342e-05	0.0402795	up	Glutathione S-transferase
TraesCS2D02G337800	chr2D	431501957	431503685	-	41	60	69	177	204	254	180	127	152	0.784998	1.10997	0.998829	2.97022	3.66831	3.33732	3.2877	2.28043	2.76221	1.7869	1.52237	1.3764e-14	4.88846e-09	up	Cytochrome P450
TraesCS4A02G459700	chr4A	725571628	725581816	+	150	156	259	1480	1567	2746	470	494	539	9.32537	9.37073	12.174	80.6432	91.4944	117.153	27.8745	28.8024	31.8048	3.22738	1.51154	2.05717e-105	1.17181e-24	up	Seed maturation protein
TraesCS7A02G439300	chr7A	634437985	634439125	-	17	11	18	153	120	255	37	50	36	0.838268	0.524084	0.671064	6.61236	5.55733	8.62886	1.74049	2.31223	1.68487	3.36753	1.49906	3.79962e-24	0.00377519	up	Copper transport protein family
TraesCS7D02G229700	chr7D	190129210	190129557	+	11	15	9	39	24	22	35	25	35	1.00221	1.32048	0.619963	3.11431	2.05366	1.37552	3.04207	2.13616	3.02665	1.16694	1.49744	0.0837314	0.0155305	up	transmembrane protein
TraesCS2D02G095700	chr2D	47427809	47428024	-	1	1	6	11	15	31	4	4	12	0.146788	0.141829	0.665886	1.41519	2.06792	3.12271	0.560126	0.550654	1.67187	2.72535	1.48927	0.00585451	0.402926	up	Transmembrane protein
TraesCS4B02G324000	chr4B	615133747	615134484	+	164	209	235	2879	2753	4763	519	550	535	8.07427	9.94213	8.74751	124.232	127.296	160.923	24.3759	25.3951	25.0001	3.95208	1.48247	3.31743e-223	5.0118e-29	up	Defensin
TraesCS3D02G483000	chr3D	580584725	580587685	-	176	191	296	613	630	834	531	572	628	4.38358	4.59646	5.57399	13.3816	14.737	14.2548	12.6167	13.361	14.8459	1.54073	1.48184	9.35665e-29	5.64797e-27	up	Glutathione S-transferase
TraesCS2B02G313200	chr2B	448694724	448695593	+	3	8	17	121	114	164	29	27	15	0.109332	0.281702	0.468417	3.86494	3.90195	4.10156	1.00823	0.92282	0.518855	3.73337	1.47954	4.45922e-21	0.0651658	up	Copper transporter family protein
TraesCS5D02G407400	chr5D	472568440	472571766	+	308	273	460	999	842	1164	875	976	864	4.36351	3.73699	4.9272	12.4046	11.2033	11.3166	11.8257	12.9677	11.6179	1.42381	1.47847	1.31834e-29	3.52001e-36	up	Cytochrome P450
TraesCS2A02G395000	chr2A	646620988	646627983	-	114	104	151	849	750	977	301	334	331	2.34404	2.06618	2.34744	15.3003	14.4835	13.7859	5.90421	6.44072	6.45978	2.69117	1.47485	1.13427e-85	3.42769e-19	up	2-oxoglutarate (2OG) and Fe(II)-dependent oxygenase superfamily protein
TraesCS4A02G368900	chr4A	641416703	641417851	+	291	250	353	1590	1271	2258	764	788	792	12.2693	10.1845	11.2528	58.7564	50.3296	65.3327	30.7295	31.1588	31.6943	2.37852	1.4737	2.23348e-83	4.41722e-39	up	DNA polymerase epsilon catalytic subunit A
TraesCS3A02G251500	chr3A	471355173	471357596	+	28	35	35	135	116	248	104	97	57	0.824304	0.995569	0.779031	3.48333	3.20729	5.01026	2.92077	2.67811	1.5927	2.18647	1.47247	6.71127e-14	5.432e-05	up	Cytokinin riboside 5'-monophosphate phosphoribohydrolase
TraesCS7A02G392200	chr7A	568579817	568580185	+	12	11	6	32	8	86	18	33	27	1.0311	0.913241	0.389787	2.4099	0.645594	5.07103	1.47545	2.65926	2.20197	1.83894	1.4671	0.0142472	0.0426597	up	Glutamine dumper
TraesCS2D02G021200	chr2D	9862741	9870288	-	21	12	10	68	61	58	38	37	40	0.618228	0.341338	0.22258	1.75456	1.68659	1.17175	1.0672	1.02155	1.11768	1.99288	1.46371	1.89201e-05	0.00988711	up	Anthranilate synthase component 1
TraesCS2D02G128200	chr2D	74927033	74929790	+	30	44	46	160	114	139	70	101	141	0.502742	0.712444	0.582826	2.35004	1.79424	1.59852	1.11907	1.58735	2.2427	1.67801	1.46102	7.91776e-09	2.37596e-05	up	Cytochrome P450
TraesCSU02G122100	chrUn	104015562	104017272	+	216	245	346	1074	1021	1488	618	779	685	4.00266	4.38667	4.84762	17.4434	17.7693	18.9224	10.9249	13.5382	12.048	2.03324	1.45992	9.25582e-68	1.04335e-29	up	UDP-glycosyltransferase
TraesCS5B02G127100	chr5B	232293934	232294392	+	4	7	11	20	12	20	19	25	12	0.276307	0.467202	0.57449	1.21086	0.77851	0.948073	1.25205	1.61957	0.786761	1.14463	1.45572	0.180452	0.0936181	up	DUF4228 domain protein
TraesCS7A02G158400	chr7A	113485607	113486853	+	12	11	28	53	55	59	42	44	42	0.305112	0.270237	0.538263	1.1811	1.31338	1.02946	1.01874	1.0492	1.01358	1.63941	1.4457	0.000351057	0.00501498	up	Inositol-tetrakisphosphate 1-kinase
TraesCS3A02G325500	chr3A	570670373	570673377	+	33	26	48	63	79	106	58	115	100	0.485976	0.369954	0.534441	0.813154	1.09264	1.07124	0.814824	1.58828	1.39775	1.09839	1.44538	0.00198133	7.85354e-05	up	Pectinesterase
TraesCS5A02G397900	chr5A	592122205	592125380	+	69	63	99	212	264	283	216	186	185	1.06149	0.936443	1.15149	2.85847	3.81436	2.98767	3.16997	2.68354	2.70127	1.61567	1.43706	4.33419e-14	2.0997e-11	up	Cytochrome P450
TraesCS3B02G397400	chr3B	627748608	627749282	+	22	37	41	64	75	106	81	91	82	1.03339	1.67926	1.45607	2.63483	3.30867	3.41685	3.62962	4.00876	3.65581	1.16993	1.43392	0.0011729	2.22114e-05	up	Soul heme-binding family protein
TraesCS1B02G047600	chr1B	27354337	27355181	-	1145	1161	1595	4439	4032	6443	3297	3289	3324	42.9629	42.0915	45.2487	145.984	142.089	165.904	118.016	115.739	118.38	1.80592	1.4331	1.64024e-94	3.35249e-101	up	AWPM-19-like membrane family protein
TraesCS4B02G104100	chr4B	110282124	110282957	-	96	137	160	524	433	712	339	360	299	4.80853	6.63034	6.05925	23.004	20.3695	24.4738	16.1985	16.9111	14.2148	1.95895	1.4328	7.32251e-34	1.49864e-16	up	Coiled-coil domain-containing protein 18
TraesCS1B02G085000	chr1B	69824187	69826314	+	38	68	46	110	96	115	120	158	113	0.896457	1.54999	0.820467	2.27441	2.127	1.86176	2.70061	3.49567	2.53019	0.949981	1.42613	0.004361	2.93925e-06	up	Kinase family protein
TraesCSU02G140800	chrUn	134308659	134309069	+	7	5	9	18	17	33	15	20	18	0.540009	0.372689	0.524932	1.21705	1.23169	1.74701	1.1039	1.44697	1.31797	1.55314	1.42445	0.0359843	0.0962142	up	Surface presentation of antigens protein SpaR
TraesCS2B02G611600	chr2B	790693531	790697526	+	115	123	175	662	588	523	377	297	364	2.05885	2.12768	2.36877	10.3876	9.88677	6.42551	6.43876	4.98667	6.18524	2.02542	1.42174	1.35381e-27	5.33194e-17	up	WAT1-related protein
TraesCS4A02G244700	chr4A	554939208	554939585	-	9	10	15	9	7	70	17	16	52	0.754911	0.810452	0.951266	0.661648	0.551445	4.02931	1.36031	1.25864	4.13986	1.08041	1.41914	0.245407	0.0627034	up	lectin protein kinase family protein
TraesCS3A02G374700	chr3A	624184553	624186356	-	64	62	102	215	170	341	149	226	194	1.12483	1.05287	1.3554	3.31191	2.80613	4.11284	2.49821	3.72515	3.23623	1.5369	1.41473	1.63645e-11	2.17832e-09	up	FAD-binding berberine family protein
TraesCS5B02G515100	chr5B	679676991	679677999	-	17	6	13	72	78	152	24	19	48	0.534199	0.182171	0.308855	1.98298	2.30197	3.27776	0.719449	0.559931	1.43161	2.90498	1.40981	5.07796e-12	0.0496481	up	Wound induced protein
TraesCS5A02G257600	chr5A	472589923	472591058	-	39	45	52	168	162	220	85	124	132	1.47208	1.64116	1.48398	5.55784	5.7429	5.69859	3.06069	4.3895	4.72899	1.8934	1.40695	2.651e-15	2.39931e-06	up	Caffeoyl-CoA O-methyltransferase
TraesCS7B02G099700	chr7B	113921647	113922174	+	8	12	11	32	39	26	12	25	41	0.591259	0.856925	0.614664	2.07285	2.70709	1.31868	0.846065	1.73283	2.87608	1.56363	1.40679	0.0105024	0.0653596	up	DUF630 family protein (DUF630 and DUF632)
TraesCS3D02G219400	chr3D	298582907	298584623	-	50	39	71	109	83	200	159	128	110	1.13887	0.85831	1.2227	2.17602	1.77556	3.12619	3.45492	2.73428	2.37809	1.14396	1.40609	0.0002779	4.76087e-07	up	Emb|CAB62340.1
TraesCS7B02G148000	chr7B	194588830	194591830	+	28	25	38	67	57	78	52	94	81	0.50963	0.439654	0.522923	1.06882	0.974367	0.974251	0.90289	1.60455	1.3993	1.03726	1.40574	0.00597903	0.000220344	up	Alanine:glyoxylate aminotransferase
TraesCS6B02G383200	chr6B	658177094	658178907	+	54	52	47	113	126	117	98	138	152	1.18487	1.10244	0.779709	2.17314	2.59656	1.76174	2.05134	2.83977	3.16555	1.10147	1.40418	0.000294344	1.53413e-06	up	Dehydrin
TraesCS3A02G124700	chr3A	100841262	100844726	-	59	48	91	207	171	220	164	177	148	1.22027	0.95922	1.42299	3.75236	3.32162	3.12252	3.2358	3.43323	2.90532	1.49654	1.4021	1.70142e-10	6.67868e-09	up	Glycosyltransferase
TraesCS2D02G452300	chr2D	561907597	561909424	-	37	10	38	129	107	133	82	79	49	0.678111	0.177081	0.526551	2.07214	1.84176	1.67275	1.43366	1.35786	0.852362	2.0165	1.39654	2.27304e-08	0.00322833	up	Purine permease family protein
TraesCS2D02G374500	chr2D	477992196	477994249	+	60	68	86	480	439	701	193	176	160	0.926181	1.01421	1.00369	6.49407	6.36443	7.42578	2.84208	2.54791	2.34419	2.78945	1.3919	4.26876e-60	3.84507e-10	up	Glycosyltransferase
TraesCS6B02G362700	chr6B	634043817	634046937	+	66	47	53	183	132	204	141	173	103	0.707921	0.487094	0.429808	1.72037	1.32974	1.50159	1.44276	1.74026	1.04859	1.5033	1.39052	8.8061e-09	2.59468e-06	up	ARM repeat superfamily protein
TraesCS2A02G254400	chr2A	387643036	387644734	-	7	9	4	14	29	31	17	24	10	0.59185	0.735242	0.2557	1.03746	2.30283	1.79868	1.37119	1.90306	0.802496	1.73145	1.39015	0.0212754	0.144302	up	U4/U6 small nuclear ribonucleoprotein Prp31
TraesCS7D02G157300	chr7D	105210303	105211274	+	39	36	30	184	145	234	102	63	99	1.27216	1.13463	0.739874	5.26051	4.44219	5.2381	3.17405	1.92729	3.06509	2.27324	1.38884	1.39772e-17	0.000142723	up	Ring finger protein
TraesCS7D02G154700	chr7D	102900419	102902692	-	124	100	129	373	337	463	298	282	296	1.801	1.40335	1.41657	4.74823	4.59697	4.61479	4.12898	3.84121	4.08049	1.60526	1.38743	2.03325e-21	3.49021e-15	up	Polyol transporter
TraesCS7B02G013200	chr7B	9750728	9753050	+	15	4	17	60	34	40	31	29	28	0.61209	0.15771	0.524482	2.14589	1.30303	1.12012	1.20676	1.10981	1.08445	1.81419	1.38681	0.00149299	0.0408553	up	GDSL esterase/lipase
TraesCS2D02G302200	chr2D	385382996	385385649	+	16	15	13	53	20	62	41	43	26	0.535127	0.484732	0.328729	1.55362	0.628228	1.42301	1.30814	1.34875	0.825352	1.4435	1.38277	0.00918445	0.0147712	up	ADP-ribosylation factor GTPase-activating protein
TraesCS6D02G057800	chr6D	27452143	27453660	+	137	161	224	864	790	1065	441	424	410	2.8615	3.24917	3.53736	15.8168	15.4971	15.2652	8.78712	8.30551	8.12805	2.27058	1.3813	2.48015e-69	3.6249e-21	up	Cytochrome P450 family protein
TraesCS3B02G275600	chr3B	445578361	445588532	-	7	13	24	75	48	93	34	26	45	0.209579	0.376068	0.543273	1.96807	1.34971	1.91078	0.971097	0.730045	1.27876	2.19058	1.37786	6.49494e-07	0.0245722	up	Methyltransferase-related family protein
TraesCS3D02G158600	chr3D	127329027	127329819	-	2041	2316	3155	7326	6454	9944	5938	6347	6017	81.6046	89.4714	95.3737	256.726	242.355	272.843	226.489	237.995	228.339	1.53924	1.37746	3.1802e-73	1.86959e-90	up	Late embryogenesis abundant protein Lea14
TraesCS3A02G243200	chr3A	456775570	456777018	+	30	18	10	58	38	45	52	50	46	1.08336	0.628054	0.273029	1.83573	1.2888	1.11517	1.79138	1.69335	1.57666	1.12278	1.37742	0.0472536	0.0103514	up	DNA-directed RNA polymerase subunit beta'
TraesCS2B02G532500	chr2B	728300103	728300976	+	18	14	40	43	38	54	52	70	50	0.652989	0.490722	1.09711	1.3672	1.2947	1.34433	1.79958	2.38155	1.7216	0.824479	1.3769	0.111689	0.00260937	up	phospholipase D beta 1
TraesCS5B02G236600	chr5B	417804718	417806582	+	564	550	767	5394	4674	6869	1492	1492	1611	11.2965	10.6439	11.6149	94.6905	87.9232	94.4141	28.5081	28.0259	30.6259	3.04968	1.37589	3.33319e-293	1.45491e-56	up	Alpha-amylase
TraesCS3B02G291300	chr3B	466685216	466688057	+	23	21	35	88	104	101	65	83	44	0.475078	0.419112	0.546591	1.59313	2.01753	1.43165	1.28081	1.60784	0.862618	1.80059	1.37472	9.62339e-08	0.0010727	up	1-aminocyclopropane-1-carboxylate deaminase/D-cysteine desulfhydrase
TraesCS7D02G392300	chr7D	507244593	507248732	+	4	10	8	50	44	61	11	34	9	0.135642	0.327648	0.205107	1.48605	1.40132	1.41952	0.355845	1.08128	0.289671	2.69466	1.3713	2.9797e-07	0.171141	up	Mitochondrial 39S ribosomal protein L53
TraesCS4B02G117200	chr4B	135812176	135815013	+	98	76	92	177	153	180	209	208	238	2.70192	2.02458	1.91775	4.27712	3.96177	3.40564	5.49703	5.37821	6.22806	0.818428	1.37117	0.00092578	5.96955e-11	up	F-box protein-like
TraesCS3A02G156800	chr3A	153076188	153078260	-	41	60	81	92	120	119	155	125	159	1.10447	1.56169	1.64972	2.17214	3.03599	2.19986	3.98323	3.15796	4.06532	0.774057	1.36866	0.014919	1.591e-07	up	Plasma membrane-associated cation-binding protein 1
TraesCS5D02G440900	chr5D	493912368	493914686	+	62	47	57	152	124	144	133	136	139	1.17994	0.864255	0.820167	2.53539	2.21637	1.88067	2.41466	2.42737	2.51081	1.22129	1.36822	9.03217e-06	1.41926e-07	up	Glycosyltransferase
TraesCS4D02G321000	chr4D	483965794	483966521	+	19	11	14	130	117	269	39	31	38	0.960796	0.537457	0.535258	5.76172	5.55666	9.33489	1.88138	1.47017	1.82385	3.37413	1.36043	2.10898e-21	0.0163518	up	Defensin
TraesCS6B02G059000	chr6B	38971218	38972082	+	49	57	65	378	327	487	145	115	152	1.79608	2.01873	1.80136	12.1437	11.2571	12.25	5.07028	3.95325	5.28812	2.67443	1.35075	3.37632e-46	1.96228e-07	up	Heavy metal-associated domain containing protein
TraesCS1B02G299600	chr1B	520468925	520469119	+	6	7	5	48	43	91	15	16	13	0.975577	1.09972	0.614664	6.84042	6.56643	10.1539	2.32668	2.43982	2.00624	3.16773	1.34895	3.9582e-09	0.164009	up	cytochrome P450
TraesCS6A02G149200	chr6A	131228679	131230628	+	28	38	45	210	175	240	72	91	103	0.455269	0.596991	0.553198	2.99268	2.67239	2.67794	1.11681	1.38765	1.58956	2.37876	1.3481	2.10513e-22	4.92478e-05	up	Ubiquitin-conjugating enzyme
TraesCS6B02G314600	chr6B	562487341	562490051	-	309	400	447	993	984	1099	865	906	1002	3.77397	4.72035	4.12767	10.6297	11.2872	9.21122	10.0784	10.3776	11.6155	1.3061	1.34546	7.25643e-25	2.60493e-32	up	Ethylene receptor
TraesCS3B02G153900	chr3B	146185171	146189752	-	15	24	22	50	34	44	72	35	39	0.373308	0.577113	0.413958	1.09063	0.794704	0.751463	1.7094	0.816904	0.921232	0.955654	1.33941	0.0604	0.00941202	up	Mitochondrial carrier family
TraesCS3A02G217400	chr3A	396610382	396611275	-	87	80	62	167	170	212	173	202	184	3.08551	2.74139	1.66248	5.19105	5.66249	5.15968	5.85313	6.71872	6.19376	1.11439	1.339	1.45441e-05	6.32748e-08	up	Emb|CAB62340.1
TraesCS5A02G251300	chr5A	467058698	467059767	-	8	12	21	52	52	50	23	38	35	0.259887	0.376661	0.515789	1.48057	1.58653	1.11467	0.712784	1.15773	1.07918	1.83813	1.33847	0.000137622	0.0316781	up	Pyruvate dehydrogenase E1 component subunit beta
TraesCSU02G135100	chrUn	116430718	116434600	-	69	69	68	221	211	317	139	184	174	1.3397	1.29444	0.998218	3.76082	3.84762	4.22374	2.57459	3.35046	3.20654	1.72025	1.3384	3.48189e-16	2.94533e-08	up	Malate dehydrogenase
TraesCS6D02G235000	chr6D	329884308	329886024	+	27	21	34	159	181	225	53	80	62	0.498584	0.374686	0.474691	2.57337	3.13909	2.85126	0.933653	1.38545	1.08666	2.66929	1.33568	4.28844e-23	0.000765249	up	DUF241 domain protein (DUF241)
TraesCS2A02G113700	chr2A	65177140	65178822	+	108	151	167	365	401	407	295	373	346	2.03463	2.7486	2.37867	6.02677	7.09506	5.2618	5.30173	6.59018	6.1868	1.36168	1.33532	6.19651e-14	1.12233e-14	up	UDP-glycosyltransferase
TraesCS4B02G327100	chr4B	618074542	618075935	+	19	15	20	35	25	56	47	34	48	0.510525	0.389429	0.406303	0.824256	0.63089	1.0326	1.20475	0.85678	1.22415	0.946892	1.33484	0.0821542	0.00753374	up	Expansin-like protein
TraesCS3A02G212300	chr3A	382356163	382361202	+	131	148	198	571	500	682	341	387	402	2.09562	2.28758	2.39477	8.00587	7.51211	7.48695	5.20392	5.80604	6.10375	1.76462	1.33328	1.60879e-35	5.0881e-18	up	Aldehyde dehydrogenase
TraesCS5D02G176600	chr5D	276552976	276554020	-	10	9	21	55	36	59	37	24	32	0.334102	0.290533	0.530464	1.61054	1.12962	1.35273	1.17928	0.751999	1.01475	1.8094	1.33191	0.000230827	0.0342298	up	Heavy metal transport/detoxification protein
TraesCS2B02G617000	chr2B	793801688	793804381	+	36	72	66	395	345	439	139	140	134	1.01101	1.9537	1.40137	9.72253	9.09957	8.46048	3.72392	3.68728	3.57178	2.64736	1.33056	3.68731e-37	1.5211e-06	up	Ras family protein
TraesCS6B02G298500	chr6B	536003345	536005986	+	51	50	68	260	220	259	149	151	99	0.750705	0.711121	0.756773	3.35432	3.04139	2.61624	2.09228	2.08451	1.38313	2.02383	1.3246	1.88666e-20	1.62154e-06	up	Cytochrome P450 family ABA 8'-hydroxylase
TraesCS1B02G207700	chr1B	375257022	375258403	-	28	35	50	124	94	170	77	108	80	1.147	1.38531	1.54857	4.45202	3.61645	4.77895	3.00905	4.14911	3.11045	1.65479	1.32432	1.41846e-08	7.66165e-05	up	PLATZ transcription factor
TraesCS7D02G417600	chr7D	536470490	536473061	+	2777	3082	4027	10992	10257	17671	6828	7849	8594	73.3125	78.6156	80.3787	254.337	254.316	320.142	171.961	194.332	215.341	1.84029	1.32372	7.56657e-82	5.53316e-63	up	Protein phosphatase 2C
TraesCS2B02G112300	chr2B	75686201	75686416	-	94	111	154	458	382	644	257	279	305	13.7981	15.743	17.0911	58.9234	52.663	64.8719	35.9881	38.4081	42.4933	1.92178	1.32077	1.73467e-31	1.60863e-13	up	transmembrane protein
TraesCS7D02G455500	chr7D	574289639	574290997	-	18	22	36	82	66	79	39	66	71	0.45657	0.539177	0.690391	1.82297	1.57228	1.37512	0.943701	1.57002	1.70932	1.48978	1.31396	7.10442e-05	0.00318782	up	BRI1 suppressor 1 (BSU1)-like 3
TraesCS5A02G001300	chr5A	1200615	1201335	-	12	13	34	55	53	100	58	48	28	0.527705	0.552366	1.13044	2.11984	2.18895	3.01779	2.43317	1.9796	1.16868	1.7111	1.31383	9.51624e-05	0.0193353	up	Expansin protein
TraesCS6D02G191500	chr6D	264440893	264443247	+	26	35	36	121	136	198	53	70	105	0.350048	0.455298	0.36645	1.42781	1.71966	1.82936	0.680714	0.883852	1.34175	2.09622	1.31239	8.07881e-14	0.000893965	up	Lectin receptor kinase
TraesCS3D02G180800	chr3D	162875358	162876119	-	339	353	463	1011	1020	1796	913	960	830	14.1055	14.1918	14.5656	36.8699	39.8603	51.2833	36.2406	37.4618	32.7791	1.58515	1.31206	4.20486e-33	8.24062e-36	up	Late embryogenesis abundant protein
TraesCS1B02G441400	chr1B	662520537	662522241	-	16	14	19	106	87	155	27	40	48	0.360811	0.305043	0.323945	2.09506	1.84259	2.39867	0.580842	0.845955	1.02738	2.68924	1.31172	7.27999e-15	0.016388	up	Protein phosphatase 2c
TraesCS5D02G246500	chr5D	354504871	354505448	-	5	2	4	9	12	15	7	13	6	0.523206	0.202212	0.316461	0.825422	1.17933	1.07714	0.698771	1.27577	0.595913	1.57929	1.31146	0.138215	0.353829	up	DNA mismatch repair protein MutS
TraesCS2D02G419600	chr2D	533778323	533779123	-	11	14	17	288	262	384	23	49	26	0.435417	0.535444	0.508767	9.99163	9.74013	10.4309	0.86851	1.81901	0.976821	4.35081	1.3069	3.6428e-52	0.0377833	up	transmembrane protein
TraesCS3A02G093900	chr3A	60200264	60200842	+	32	26	29	71	67	43	58	65	82	2.03327	1.59622	1.39316	3.95398	3.99825	1.87496	3.51566	3.87334	4.94524	0.971556	1.3053	0.0348933	0.000728294	up	Chymotrypsin inhibitor
TraesCS7A02G395800	chr7A	574115078	574127802	+	46	47	43	143	125	171	120	115	86	1.12538	1.11099	0.795364	3.06625	2.87211	2.87088	2.80063	2.63855	1.99695	1.55556	1.30438	4.87999e-09	2.12491e-05	up	Cinnamoyl-CoA reductase family protein
TraesCS3D02G416700	chr3D	528094859	528095317	+	572	658	871	2176	2003	3276	1559	1578	1726	39.5119	43.9169	45.4892	131.741	129.946	155.294	102.734	102.227	113.162	1.69816	1.30113	3.40805e-60	6.91313e-48	up	Cysteine proteinase inhibitor
TraesCS7D02G180700	chr7D	134101113	134103244	+	45	62	51	261	270	433	116	148	107	0.761763	1.01408	0.652732	3.87239	4.29261	5.03007	1.87327	2.34961	1.71917	2.45967	1.29881	2.95414e-29	6.7821e-06	up	Glycosyltransferase
TraesCS4D02G012700	chr4D	5919841	5920941	+	55	46	55	194	160	212	91	151	123	1.58387	1.27994	1.19751	4.89656	4.32741	4.1896	2.49996	4.07814	3.36195	1.73535	1.29735	3.53455e-13	1.22216e-05	up	Potassium channel
TraesCS3A02G471900	chr3A	703203734	703205194	+	134	135	192	327	287	449	357	394	314	2.90803	2.83076	3.15031	6.21976	5.84962	6.68683	7.39091	8.01897	6.46775	1.08173	1.29673	7.00122e-11	7.45066e-16	up	Basic 7S globulin
TraesCS1A02G364100	chr1A	544194412	544199126	+	132	144	144	386	280	434	352	357	273	5.14788	5.42614	4.24595	13.1939	10.2557	11.6151	13.0958	13.0572	10.1052	1.25393	1.29625	2.05997e-12	4.18508e-13	up	Late embryogenesis abundant protein
TraesCS2A02G028700	chr2A	13013184	13015074	+	196	166	215	771	578	793	415	473	455	3.4277	2.80498	2.84278	11.8177	9.49349	9.51699	6.92357	7.75775	7.55245	1.77206	1.29599	1.74199e-33	2.62754e-19	up	Glycosyltransferase
TraesCS3B02G594300	chr3B	817577365	817578228	+	81	62	119	194	167	314	185	210	205	2.97246	2.19835	3.30169	6.23971	5.7557	7.90752	6.47646	7.22733	7.14026	1.23543	1.29212	1.25613e-07	3.291e-09	up	Two-component response regulator
TraesCS6D02G119700	chr6D	84647892	84649698	+	22	32	39	167	190	159	49	97	68	0.440365	0.61889	0.590217	2.9298	3.57186	2.18407	0.935666	1.82091	1.2919	2.39113	1.29173	1.98696e-16	0.00150706	up	Cytochrome P450
TraesCS4A02G129800	chr4A	170156688	170158391	+	11	26	19	75	48	97	32	60	38	0.245439	0.560529	0.320525	1.46671	1.00587	1.48526	0.681139	1.25554	0.804755	1.82645	1.28752	1.61841e-05	0.0203884	up	RING/U-box superfamily protein
TraesCS5B02G503700	chr5B	670098302	670099306	-	80	80	107	1156	990	1644	187	182	245	3.79148	3.66339	3.83407	48.0184	44.0661	53.4687	8.45464	8.08943	11.0208	3.69383	1.28708	4.16469e-148	2.3419e-09	up	DNA polymerase epsilon catalytic subunit A
TraesCS7D02G119000	chr7D	73853115	73853411	-	3	1	3	0	0	17	2	1	13	0.320265	0.103148	0.24214	0	0	1.24542	0.203682	0.100119	1.31723	0.945649	1.28256	0.685188	0.553914	up	zinc finger (CCCH-type) family protein / RNA recognition motif (RRM)-containing protein
TraesCS5B02G503600	chr5B	670081543	670082434	-	89	93	154	1408	1110	2081	241	307	214	7.01955	7.08722	9.18327	97.3314	82.2229	112.634	18.133	22.7083	16.02	3.64509	1.28081	4.55834e-129	6.64039e-10	up	DNA polymerase epsilon catalytic subunit A
TraesCS7B02G008300	chr7B	5054533	5058720	-	42	28	56	66	68	133	77	105	105	1.25274	0.806945	1.26287	1.72539	1.9049	2.72234	2.19097	2.93717	2.97256	0.942432	1.28078	0.0104584	9.82158e-05	up	Thiopurine S-methyltransferase
TraesCS2A02G446600	chr2A	695519993	695520789	-	8	14	9	33	15	42	24	10	38	0.36444	0.616223	0.309982	1.31759	0.641768	1.313	1.04299	0.427231	1.64304	1.36654	1.27983	0.0407093	0.124129	up	S-norcoclaurine synthase 1
TraesCS2B02G314100	chr2B	449169928	449172935	-	46	49	61	223	182	286	111	141	105	0.872301	0.897798	0.874573	3.70634	3.24139	3.72181	2.00801	2.50758	1.88985	2.01942	1.27675	6.26904e-20	3.89333e-06	up	Aluminum-activated malate transporter
TraesCS2B02G132500	chr2B	98817230	98818953	+	42	88	58	173	204	272	148	162	125	0.772426	1.56374	0.806479	2.78859	3.52362	3.43286	2.59659	2.79415	2.18196	1.64528	1.2753	9.2065e-10	2.15971e-05	up	UDP-glycosyltransferase
TraesCS2D02G432700	chr2D	544684331	544688409	+	16	10	31	48	55	81	30	47	50	0.587153	0.354573	0.860103	1.54385	1.89559	2.03984	1.05024	1.61755	1.74153	1.5907	1.27332	0.000386317	0.0213448	up	Dihydroxy-acid dehydratase 1
TraesCS4A02G373000	chr4A	648260941	648261809	+	113	113	170	389	355	610	273	298	326	4.67729	4.51927	5.32014	14.1123	13.8005	17.3271	10.7799	11.568	12.8075	1.6435	1.27163	1.8825e-22	1.528e-13	up	Senescence-associated protein
TraesCS3A02G122300	chr3A	96682449	96685033	-	71	56	74	165	175	175	149	137	174	1.14913	0.875735	0.905524	2.34059	2.66011	1.94369	2.30055	2.0795	2.67294	1.25031	1.2713	4.42743e-07	2.53176e-07	up	Protein kinase-related protein
TraesCS1D02G133600	chr1D	163130220	163134861	+	11	21	14	51	70	104	43	43	20	0.392758	0.724478	0.377935	1.596	2.34737	2.54827	1.46465	1.43989	0.677784	2.13809	1.26933	5.84353e-07	0.0434728	up	Actin cytoskeleton-regulatory complex protein PAN1
TraesCS5D02G319800	chr5D	412360925	412361358	+	45	37	55	102	91	142	134	81	96	4.61742	3.66828	4.26684	9.17314	8.76958	9.99894	13.1167	7.79469	9.34947	1.16178	1.2689	6.79768e-05	8.19312e-05	up	Protease inhibitor/seed storage/lipid transfer protein family protein
TraesCS2A02G581600	chr2A	773823684	773826110	+	671	765	1031	1659	1461	2027	1817	1932	1831	9.21789	10.1542	10.7084	19.975	18.8499	19.1092	23.8122	24.8911	23.8741	0.949041	1.26849	2.35734e-22	1.37597e-52	up	Acetyl-coenzyme A synthetase
TraesCS2A02G317300	chr2A	542686655	542691641	-	40	38	66	90	71	134	107	118	99	0.518712	0.476128	0.647094	1.02292	0.864719	1.19248	1.32368	1.43508	1.21851	0.909921	1.26779	0.00530708	1.33302e-05	up	transmembrane protein
TraesCS3B02G261500	chr3B	419761868	419766546	+	109	136	193	339	311	370	316	329	338	1.1751	1.41665	1.57313	3.20318	3.14892	2.73735	3.24991	3.32639	3.45856	1.12332	1.2623	3.58719e-10	3.62332e-14	up	Elongation factor
TraesCS7D02G026300	chr7D	12546284	12546986	-	963	1022	1248	4999	4411	7812	2300	2713	2311	43.4326	44.5363	42.5561	197.608	186.843	241.786	98.9583	114.754	98.9279	2.26871	1.26072	1.23746e-113	1.84316e-53	up	Seed maturation protein
TraesCS3B02G247700	chr3B	394086809	394088973	-	37	44	62	120	143	235	102	116	103	0.541862	0.622607	0.686493	1.54028	1.96686	2.36175	1.42502	1.59321	1.4317	1.66755	1.2595	7.31044e-10	1.18046e-05	up	Emb|CAB62340.1
TraesCS3D02G281500	chr3D	389265487	389266880	+	28	26	29	508	472	734	71	58	59	0.724123	0.649683	0.567035	11.5146	11.4643	13.0266	1.75165	1.40673	1.44822	4.23253	1.25354	5.95603e-88	0.00142289	up	Pathogen-related protein
TraesCS5A02G238100	chr5A	454704374	454706225	+	2379	2842	3857	21201	18973	28393	6215	6946	7086	47.74	55.1044	58.5188	372.885	357.581	391.002	118.977	130.722	134.964	2.80142	1.25238	2.41275e-236	1.57602e-56	up	Alpha-amylase
TraesCS3B02G080500	chr3B	50932084	50933456	+	9	13	18	27	50	90	25	26	38	0.262276	0.366044	0.396594	0.689622	1.36848	1.79986	0.69501	0.710586	1.05106	1.91412	1.25201	0.000224684	0.0491763	up	tRNA-splicing endonuclease
TraesCS1B02G403100	chr1B	632751553	632752549	+	9	5	20	26	19	17	24	24	26	0.438335	0.235292	0.736464	1.10986	0.869097	0.568188	1.11509	1.09623	1.20189	0.827916	1.24983	0.313742	0.092799	up	Potassium voltage-gated channel subfamily E member 1
TraesCS7A02G423900	chr7A	616747780	616750237	-	1019	1134	1688	4291	4389	7132	2609	2908	3010	33.55	36.0749	42.0193	123.825	135.717	161.142	81.946	89.7926	94.062	1.91783	1.24918	1.91348e-67	7.8502e-44	up	Protein phosphatase 2C
TraesCS5D02G504500	chr5D	530851200	530852278	-	122	105	175	1306	1088	1809	303	316	277	5.26998	4.3824	5.71537	49.4451	44.1396	53.6249	12.4861	12.8016	11.3568	3.26004	1.24913	4.63643e-129	7.09455e-13	up	DNA polymerase epsilon catalytic subunit A
TraesCS5D02G545200	chr5D	554474523	554476661	+	11	13	42	84	93	89	48	33	60	0.213054	0.243284	0.61504	1.42596	1.69173	1.18295	0.886895	0.599429	1.103	1.97096	1.24548	2.21405e-06	0.0304587	up	Ankyrin repeat domain protein
TraesCS2B02G258000	chr2B	311674302	311675284	+	10	8	6	18	17	33	11	19	25	0.859248	0.664175	0.389787	1.35557	1.37189	1.94586	0.901667	1.53109	2.03886	1.32287	1.24491	0.0762116	0.165708	up	Ypt/Rab-GAP domain of gyp1p superfamily protein
TraesCS7D02G070200	chr7D	41259496	41260293	+	529	586	753	1461	1273	2033	1326	1501	1334	23.263	24.899	25.0358	56.3107	52.5762	61.3517	55.6273	61.9039	55.6794	1.22328	1.2417	7.00307e-33	6.47815e-43	up	Senescence-associated protein
TraesCS2D02G101900	chr2D	55140177	55143508	-	37	37	33	197	212	223	73	91	78	0.54666	0.528191	0.368627	2.55101	2.94172	2.26099	1.0289	1.26091	1.0938	2.4433	1.24073	8.96046e-22	0.000360087	up	Sorting and assembly machinery component 50 like
TraesCSU02G026200	chrUn	26920322	26921579	-	186	198	263	811	706	1180	409	532	499	5.05777	5.20218	5.40704	19.3285	18.0303	22.0195	10.6097	13.5671	12.8788	1.92763	1.24065	1.86883e-49	7.11515e-18	up	Xylanase inhibitor protein 1
TraesCS3A02G327100	chr3A	572223394	572226750	+	219	216	278	609	502	645	485	528	577	3.37235	3.21378	3.23661	8.21934	7.26011	6.81597	7.12468	7.62518	8.43322	1.18722	1.23952	1.12401e-17	3.01009e-21	up	Disulfide isomerase
TraesCS1D02G086100	chr1D	70459799	70460206	+	4	4	9	19	8	24	6	9	22	0.310846	0.300344	0.528792	1.29411	0.583883	1.2799	0.444806	0.655926	1.62269	1.4619	1.23845	0.10602	0.303761	up	ATP-dependent zinc metalloprotease FTSH 8
TraesCS5D02G275400	chr5D	378122530	378129401	+	1389	1315	1886	6204	5870	12534	3303	3495	3385	105.612	96.607	108.42	413.439	419.177	654	239.581	249.22	244.285	2.2642	1.23783	2.37119e-20	1.62188e-70	up	plant/protein (Protein of unknown function
TraesCS5B02G317400	chr5B	501463683	501465435	-	46	28	47	151	107	196	87	100	83	0.904769	0.532123	0.698933	2.60308	1.97658	2.64555	1.63243	1.84462	1.54948	1.76934	1.23743	5.18137e-10	0.000193407	up	Homeobox protein
TraesCS6D02G239300	chr6D	340196913	340197254	+	21	31	43	65	86	127	71	81	57	1.94688	2.77686	3.01401	5.28158	7.48804	8.07982	6.27931	7.04257	5.0156	1.42849	1.23597	5.24565e-05	0.00132681	up	Copine (Calcium-dependent phospholipid-binding protein) family
TraesCS4A02G263200	chr4A	575734939	575738321	-	106	92	99	432	404	501	180	251	237	1.53604	1.28813	1.08465	5.48672	5.49832	4.98213	2.48831	3.41113	3.25968	2.04426	1.23588	1.70368e-32	1.40349e-08	up	Alpha/beta-Hydrolases superfamily protein
TraesCS4B02G134300	chr4B	175307664	175308594	-	7	7	10	25	31	33	12	18	23	0.456675	0.441246	0.493249	1.42949	1.89942	1.47741	0.746835	1.10131	1.42418	1.78682	1.23107	0.00440822	0.161365	up	O-fucosyltransferase family protein
TraesCS7A02G300400	chr7A	416467683	416470148	+	109	96	104	632	576	846	194	215	282	2.3304	1.98312	1.6811	11.8427	11.5658	12.4123	3.95677	4.31092	5.72245	2.59551	1.22916	1.67197e-64	2.12353e-08	up	WAT1-related protein
TraesCS3D02G357000	chr3D	469378453	469380509	+	29	25	19	94	105	121	58	52	55	0.768797	0.640365	0.380825	2.1841	2.61429	2.2013	1.46682	1.29284	1.3839	1.99341	1.22872	4.55539e-09	0.00591089	up	Aldo-keto reductase
TraesCS5B02G133100	chr5B	248653015	248653467	+	4	8	8	20	27	44	14	11	19	0.279967	0.541017	0.423345	1.2269	1.77485	2.11339	0.93478	0.722049	1.2622	2.04518	1.22659	0.00211136	0.219244	up	ATP synthase subunit delta
TraesCS5D02G430500	chr5D	487879630	487883799	-	22	19	14	53	37	75	46	30	48	0.545377	0.455095	0.262398	1.15155	0.861444	1.2759	1.08784	0.697466	1.12939	1.41125	1.22421	0.00251685	0.0254422	up	Protein arv1
TraesCS2A02G305100	chr2A	524599365	524599748	+	6	6	4	12	13	8	16	8	12	0.49541	0.478673	0.249707	0.868413	1.00811	0.453297	1.26028	0.619486	0.940425	0.940332	1.22372	0.393689	0.285146	up	Dynein beta chain
TraesCS7A02G308200	chr7A	435969291	435972345	-	23	41	43	131	119	83	64	98	73	0.399805	0.688617	0.565127	1.99583	1.94275	0.990097	1.06129	1.59762	1.2044	1.57144	1.22193	1.28622e-05	0.00107736	up	Beta-1
TraesCS5D02G023700	chr5D	18749419	18749796	-	10	11	9	6	9	52	16	10	41	0.83879	0.891497	0.57076	0.441099	0.709	2.9932	1.28029	0.786648	3.26412	0.884481	1.22191	0.369997	0.168272	up	Protein TAR1
TraesCS5D02G341700	chr5D	429742906	429743733	+	24	26	33	58	56	108	83	47	52	0.919022	0.961971	0.955402	1.94659	2.01397	2.83803	3.03199	1.68787	1.88994	1.27224	1.21947	0.000840228	0.00464363	up	Syringolide-induced protein 14-1-1
TraesCS4D02G029500	chr4D	13060206	13065244	-	51	70	118	151	161	202	196	162	157	0.608588	0.807096	1.06462	1.57929	1.80439	1.65419	2.23123	1.81299	1.77821	1.01472	1.2191	8.52827e-05	1.52877e-06	up	Hedgehog-interacting-like protein
TraesCSU02G260700	chrUn	412305670	412306047	-	5	5	12	4	11	27	6	9	32	0.419395	0.405226	0.761013	0.294066	0.866556	1.55416	0.480108	0.707983	2.54761	0.779516	1.21888	0.484683	0.286583	up	FGGY family of carbohydrate kinase
TraesCS3A02G265400	chr3A	489748948	489750312	-	107	147	217	464	420	609	364	312	344	2.67342	3.54874	4.09921	10.1609	9.85561	10.4419	8.676	7.31081	8.15776	1.55844	1.21829	8.37159e-21	1.16391e-11	up	transmembrane protein
TraesCS6D02G207800	chr6D	293177120	293187333	-	89	87	94	170	210	202	200	224	173	0.916783	0.865904	0.732086	1.53482	2.03164	1.42793	1.96536	2.16397	1.69142	0.99643	1.21679	2.44796e-05	1.42814e-08	up	Protein ROOT HAIR DEFECTIVE 3 homolog
TraesCS5B02G169300	chr5B	313349377	313350489	-	33	47	41	211	215	220	110	80	77	1.0268	1.413	0.964522	5.75419	6.2829	4.69756	3.26511	2.33447	2.274	2.30718	1.2151	3.03383e-20	0.000397867	up	Heavy metal transport/detoxification protein
TraesCS4D02G054700	chr4D	30309385	30309987	-	21	41	37	123	142	174	72	65	80	1.21947	2.30044	1.62447	6.26021	7.74447	6.93395	3.98859	3.53992	4.40932	2.03005	1.2148	4.12492e-12	0.00148383	up	Bifunctional purine biosynthesis protein PurH
TraesCS3A02G320500	chr3A	563401059	563402799	-	25	13	24	55	60	88	48	52	36	0.539222	0.270922	0.391378	1.03973	1.21543	1.30254	0.987651	1.05186	0.736986	1.57724	1.21175	0.000119134	0.016388	up	Cysteine-rich receptor-kinase-like protein
TraesCS3D02G340400	chr3D	454150508	454155503	-	25	23	27	123	102	105	41	71	53	0.574389	0.510585	0.469016	2.47686	2.20098	1.65552	0.898637	1.52986	1.15577	2.0342	1.21106	6.47768e-10	0.00648675	up	Amino acid transporter-like protein
TraesCS3D02G265700	chr3D	368224754	368225920	-	75	126	98	223	246	281	187	241	232	2.1937	3.5609	2.1672	5.71678	6.75774	5.64029	5.21786	6.61089	6.44069	1.20212	1.21077	1.40971e-07	2.11187e-07	up	transmembrane protein
TraesCS7A02G269200	chr7A	273514039	273516084	-	48	55	71	198	223	310	123	134	122	0.743842	0.823523	0.83187	2.68928	3.2456	3.29671	1.81836	1.94747	1.79444	1.9475	1.21029	3.63667e-19	2.69306e-06	up	Molybdenum cofactor sulfurase
TraesCS2B02G357200	chr2B	510393498	510395236	-	91	91	100	188	168	236	188	199	232	1.74547	1.6865	1.45021	3.16054	3.02644	3.10644	3.44005	3.57975	4.22366	0.939375	1.20858	1.13779e-05	5.79406e-09	up	Cytochrome P450
TraesCS3B02G213400	chr3B	252856818	252869296	-	223	236	333	497	511	705	545	608	564	4.28775	4.3844	4.8409	8.37552	9.22775	9.30235	9.99668	10.9637	10.2928	0.996474	1.2065	2.56464e-13	3.27453e-22	up	PQ-loop repeat family protein / transmembrane family protein
TraesCS5D02G325100	chr5D	416600447	416600785	-	3	2	11	8	13	11	11	3	19	0.280586	0.180738	0.777849	0.655793	1.14193	0.70602	0.98146	0.263144	1.68666	0.97372	1.20641	0.409671	0.393149	up	oxidoreductase-like protein
TraesCS2A02G222700	chr2A	214423823	214425185	-	725	839	1073	3474	3010	3677	1961	1933	1816	19.9714	22.3309	22.3474	83.8746	77.873	69.5092	51.5326	49.9377	47.4804	1.84257	1.20283	2.30859e-80	1.21769e-48	up	Protein phosphatase 2c
TraesCS7D02G414600	chr7D	532898026	532899119	+	8	17	11	41	24	38	45	18	16	0.308953	0.634344	0.321183	1.38777	0.87049	1.00708	1.65786	0.651931	0.586477	1.38313	1.20248	0.0208982	0.131056	up	Macrophage migration inhibitory factor
TraesCS6B02G158300	chr6B	160898973	160902898	+	68	83	85	322	277	302	169	184	162	1.11769	1.31815	1.0563	4.63874	4.27606	3.40643	2.64993	2.83634	2.5273	1.82532	1.2023	4.64481e-19	7.25654e-08	up	Cytochrome P450
TraesCS7D02G366000	chr7D	473649231	473653594	-	83	88	144	550	579	667	241	202	233	1.9237	1.97068	2.52336	11.1726	12.6034	10.6087	5.32857	4.39074	5.12559	2.41533	1.20186	4.49053e-50	3.82534e-09	up	Amino acid permease
TraesCS3D02G390000	chr3D	505064731	505066470	-	17	28	27	135	103	142	47	67	42	0.309774	0.492978	0.371978	2.15606	1.76272	1.77567	0.817012	1.14498	0.726397	2.28282	1.19566	3.75623e-13	0.0100644	up	Protein ETHYLENE INSENSITIVE 3
TraesCS4B02G235400	chr4B	491790771	491799486	+	79	112	98	219	165	198	198	217	214	1.44119	1.97418	1.3517	3.50163	2.82703	2.47879	3.44584	3.71264	3.70542	0.892808	1.19387	0.000289671	2.00441e-08	up	Branched-chain-amino-acid aminotransferase
TraesCS3A02G401900	chr3A	647497851	647499861	-	24	17	35	97	82	108	81	43	38	0.703932	0.481773	0.776149	2.49357	2.25883	2.17381	2.26641	1.18281	1.05787	1.81431	1.19299	9.35111e-08	0.017369	up	Tropinone reductase-like protein
TraesCS7A02G356500	chr7A	521961755	521963627	-	5	7	8	13	24	26	12	16	15	0.723887	0.979203	0.875686	1.64959	3.26334	2.58317	1.65736	2.17244	2.0612	1.54098	1.19005	0.0466664	0.228779	up	Protein kinase superfamily protein
TraesCS5A02G276300	chr5A	485406949	485408933	-	33	46	39	157	107	173	83	78	95	0.63528	0.855624	0.567641	2.649	1.93458	2.28548	1.52428	1.40823	1.73582	1.75278	1.18834	6.60523e-10	0.000434899	up	N-methyl-L-tryptophan oxidase
TraesCS2D02G128700	chr2D	74974821	74977886	+	90	104	138	439	446	452	239	205	266	2.0025	2.23582	2.32149	8.56103	9.32	6.90157	5.07298	4.27771	5.61747	1.91655	1.187	1.10259e-27	1.6628e-09	up	Metallo-beta-lactamase-like
TraesCS5D02G199000	chr5D	301995033	301996626	+	61	41	45	106	92	139	92	114	115	1.21335	0.787979	0.676748	1.84797	1.71868	1.89736	1.74574	2.12662	2.17112	1.04756	1.18596	0.000817855	0.000183982	up	LOB domain-containing protein
TraesCS5D02G160900	chr5D	250600303	250602498	-	46	62	60	164	149	194	148	122	92	0.664157	0.864925	0.65497	2.07533	2.02046	1.92218	2.03849	1.65196	1.26075	1.47087	1.18407	1.54703e-09	6.95227e-05	up	Pentatricopeptide repeat-containing protein
TraesCS6A02G141500	chr6A	116586911	116588924	-	438	573	724	1447	1308	1623	1242	1261	1196	8.6043	10.876	10.7532	24.9139	24.1324	21.8796	23.2754	23.2319	22.2998	1.23263	1.18403	1.29324e-26	6.72252e-31	up	4-hydroxyphenylpyruvate dioxygenase
TraesCS4A02G423600	chr4A	693524531	693525542	-	530	529	649	2523	2408	3950	1260	1156	1249	18.1472	17.501	16.801	75.7151	77.4357	92.8133	41.1566	37.121	40.5906	2.23691	1.18174	2.88868e-105	2.86388e-37	up	Histone H1
TraesCS3D02G390900	chr3D	505997491	505999384	-	81	112	95	433	343	506	231	199	192	3.17847	4.24645	2.81848	14.892	12.6409	13.6258	8.6473	7.32342	7.15095	2.01972	1.18069	2.03916e-28	8.66308e-08	up	DUF1685 family protein
TraesCS1D02G340600	chr1D	430452744	430454506	-	8	10	12	47	18	77	6	28	30	0.303773	0.366887	0.344506	1.56418	0.641921	2.00645	0.217342	0.997112	1.08121	2.06627	1.17659	0.000387219	0.198847	up	Hemoglobin
TraesCS5A02G033800	chr5A	30634376	30634600	+	33	43	67	178	134	216	80	110	111	4.65025	5.8547	7.1383	21.9844	17.7345	20.8879	10.7544	14.5373	14.8462	1.77451	1.17601	5.25184e-12	0.000234037	up	Ribosomal RNA small subunit methyltransferase A
TraesCS1D02G028000	chr1D	11125698	11125913	-	13	10	5	154	130	206	15	30	17	1.90825	1.41829	0.554905	19.8127	17.922	20.7509	2.10047	4.1299	2.36848	3.97748	1.17475	2.70145e-26	0.180314	up	Chymotrypsin inhibitor
TraesCS5D02G222300	chr5D	329795975	329796630	-	11	18	30	174	168	232	51	34	38	0.867584	1.37172	1.78895	12.0282	12.4445	12.557	3.83728	2.51493	2.84467	3.17705	1.17434	4.37801e-27	0.031063	up	Auxin repressed/dormancy associated protein
TraesCS5B02G280200	chr5B	466001981	466002190	+	2	0	7	3	14	19	2	9	7	0.301964	0	0.799064	0.396989	1.9852	1.9686	0.288065	1.27437	1.00312	1.93336	1.17433	0.135553	0.564183	up	50S ribosomal L31
TraesCS7A02G392100	chr7A	568129834	568130202	+	6	7	5	7	12	21	11	15	13	0.515549	0.581153	0.324823	0.527167	0.968391	1.23828	0.901667	1.20875	1.06021	0.972396	1.17349	0.342197	0.270219	up	Glutamine dumper
TraesCS2A02G483400	chr2A	719302696	719306757	+	436	484	533	2393	2094	2695	1028	1047	1031	7.6885	8.24659	7.10624	36.9853	34.6803	32.6132	17.2935	17.3153	17.2561	2.18546	1.1731	2.37202e-108	3.62782e-33	up	Organic cation transporter-like protein
TraesCS6D02G218300	chr6D	308590616	308592223	+	24	33	33	97	101	68	72	73	47	0.521914	0.693386	0.542574	1.8488	2.06281	1.01479	1.49367	1.4888	0.970095	1.48639	1.17156	8.75296e-05	0.00411128	up	CBS domain-containing protein CBSX5
TraesCS1B02G310900	chr1B	533952299	533956538	-	13	19	23	68	40	59	39	44	33	0.355329	0.501781	0.475305	1.62902	1.02683	1.10667	1.01692	1.12789	0.856111	1.49651	1.16691	0.000913977	0.0279933	up	WRKY transcription factor
TraesCS3D02G126300	chr3D	84499195	84501267	-	70	64	126	198	190	225	203	167	172	1.26392	1.11654	1.72008	3.13341	3.22199	2.78793	3.49664	2.8279	2.94766	1.14972	1.16678	7.07482e-07	9.37938e-07	up	Glycosyltransferase
TraesCS4D02G101200	chr4D	78835736	78836322	-	21	44	24	89	93	88	55	61	76	1.72049	3.48306	1.48663	6.3908	7.15596	4.94762	4.29864	4.68696	5.90985	1.48036	1.16593	0.000123427	0.00960488	up	Coiled-coil domain-containing protein 18
TraesCS5B02G258700	chr5B	441130925	441136148	-	28	21	39	56	71	135	45	63	77	1.34511	0.974752	1.41652	2.35787	3.20339	4.45055	2.06228	2.83837	3.51092	1.42828	1.16563	0.000187476	0.00613714	up	NADPH dependent thioredoxin reductase
TraesCS2D02G324500	chr2D	417212833	417212994	-	5	8	12	30	22	45	8	21	23	0.978588	1.51284	1.7757	5.14615	4.04393	6.04396	1.49367	3.85458	4.27255	1.82978	1.16095	0.00331438	0.226103	up	transmembrane protein
TraesCS1B02G423200	chr1B	645886648	645888823	+	2045	2355	2939	13751	11867	16544	5097	5318	5035	36.1826	40.2598	39.3155	213.242	197.196	200.875	86.0313	88.2435	84.5543	2.40578	1.16044	1.18259e-223	4.19002e-73	up	Cytochrome P450 family protein
TraesCS6D02G260500	chr6D	368109389	368112589	-	56	38	26	160	103	99	101	96	65	0.777727	0.509914	0.273005	1.94756	1.34347	0.943525	1.33812	1.25037	0.856804	1.45946	1.15972	0.000163589	0.00525953	up	Protein NRT1/ PTR FAMILY 5.1
TraesCS4D02G223700	chr4D	380455312	380459539	+	98	87	117	197	217	309	185	215	237	1.84733	1.58457	1.66749	3.25474	3.84175	3.99721	3.32679	3.80089	4.2403	1.12951	1.15797	2.38266e-08	1.44339e-08	up	Calcium-binding EF-hand family protein
TraesCS1B02G381400	chr1B	614278107	614279410	+	1045	1171	1384	2424	2157	3362	2390	2837	2359	27.2028	29.4529	27.239	55.3046	52.735	60.0585	59.3513	69.2603	58.2847	1.00916	1.15606	4.85829e-29	3.19853e-42	up	Late embryogenesis abundant protein
TraesCS7D02G512800	chr7D	614275351	614277978	-	573	531	790	2123	1815	2747	1249	1439	1279	8.66779	7.76108	9.03521	28.1472	25.7858	28.5162	18.024	20.4146	18.3634	1.69926	1.15586	5.061e-68	3.22727e-33	up	Cytochrome P450
TraesCS2D02G399100	chr2D	512048816	512049379	+	9	4	11	35	13	34	20	16	14	0.505951	0.21727	0.467537	1.72451	0.686373	1.31167	1.07258	0.843555	0.747004	1.64685	1.15471	0.0217099	0.214212	up	Thiamine-phosphate synthase
TraesCS5B02G215300	chr5B	388311312	388312399	-	9	18	20	59	56	83	32	31	35	0.296937	0.57381	0.498895	1.7061	1.73524	1.87923	1.00718	0.959203	1.09602	1.95587	1.15424	3.58382e-06	0.0537734	up	senescence-associated family protein (DUF581)
TraesCS5A02G251800	chr5A	467585704	467586549	+	41	47	94	205	192	267	125	160	88	1.53659	1.70195	2.66355	6.73379	6.75813	6.86697	4.46909	5.6237	3.1303	1.77393	1.15169	1.58707e-13	0.000457944	up	Dof zinc finger protein
TraesCS3A02G150800	chr3A	137787132	137787587	-	3452	3978	5223	10099	9734	16117	8202	8940	9231	240.022	267.251	274.573	615.446	635.656	769.031	544.045	582.969	609.197	1.37469	1.15045	1.1947e-46	7.33518e-63	up	Late embryogenesis abundant protein Lea14
TraesCS5A02G148700	chr5A	326284124	326290029	+	80	77	86	184	196	203	179	178	155	1.11446	1.03642	0.905793	2.24658	2.56436	1.94065	2.37881	2.32552	2.04943	1.15015	1.1492	4.31862e-07	2.97591e-07	up	Long-Chain Acyl-CoA Synthetase
TraesCS5A02G253200	chr5A	469062094	469068317	-	101	164	174	529	510	606	315	281	320	1.23025	1.93014	1.60242	5.64752	5.83434	5.0655	3.6603	3.21	3.69956	1.79891	1.1485	3.31636e-27	7.88189e-10	up	Cellulose synthase
TraesCS7D02G014300	chr7D	6387858	6390094	-	3	9	13	41	60	87	22	16	13	0.149089	0.432156	0.488456	1.78583	2.80044	2.96704	1.04299	0.745713	0.613192	2.79684	1.1471	4.92264e-08	0.229786	up	Coiled-coil domain-containing protein 18
TraesCS5D02G159100	chr5D	247610358	247613753	+	2194	2343	3099	7124	6635	8018	5091	5388	5432	32.2651	33.2922	34.4568	91.823	91.6406	80.9173	71.4223	74.3107	75.8202	1.40704	1.14682	5.061e-68	5.72222e-78	up	Asparagine synthetase
TraesCS3D02G067000	chr3D	29703340	29705895	+	20	20	25	43	36	57	46	45	45	0.662618	0.640231	0.626225	1.24863	1.12018	1.29595	1.45387	1.39821	1.41506	0.934876	1.14679	0.0483479	0.0144436	up	tRNA-splicing endonuclease
TraesCS1A02G394900	chr1A	560837363	560839374	+	2418	2817	3479	16347	14440	19959	5903	5956	6255	42.3568	47.679	46.0764	250.978	237.566	239.93	98.6447	97.8472	103.997	2.42512	1.14217	2.03997e-235	4.99155e-69	up	Cytochrome P450
TraesCS2D02G524900	chr2D	613322109	613322240	+	0	3	4	2	3	8	9	1	4	0	0.696252	0.726421	0.421049	0.676773	1.31868	2.06228	0.225267	0.911927	0.758331	1.14087	0.714363	0.627121	up	mechanosensitive channel of small conductance-like 9
TraesCS5D02G251800	chr5D	357505991	357510376	+	95	82	75	259	267	297	166	220	148	1.28832	1.07446	0.768988	3.07845	3.40065	2.76399	2.14755	2.79802	1.90498	1.57707	1.13938	3.11724e-13	1.09352e-05	up	transcription factor
TraesCS1D02G288800	chr1D	387060054	387060527	+	12	18	25	178	133	231	46	39	28	0.80269	1.16336	1.26434	10.4356	8.35544	10.6037	2.93535	2.44658	1.77768	3.17719	1.13882	2.00831e-25	0.0422074	up	Cytochrome P450 98A8
TraesCS5A02G231700	chr5A	447311324	447314581	-	20	16	22	55	52	76	41	57	23	2.34861	1.81541	1.95327	5.66077	5.73503	6.12455	4.59304	6.27745	2.56353	1.5282	1.13794	0.000200982	0.0476602	up	3-oxoacyl-[acyl-carrier-protein] synthase 3
TraesCS6D02G135900	chr6D	104146224	104147933	+	109	115	104	212	175	300	224	234	232	2.3367	2.38204	1.68565	3.98331	3.52343	4.41344	4.58099	4.70457	4.72056	0.912519	1.13782	3.3075e-05	1.49077e-08	up	V-type ATP synthase subunit D
TraesCS1B02G381800	chr1B	614442421	614443472	+	2772	3041	4032	6118	5168	6783	6449	7041	6870	91.8388	97.3472	100.998	177.653	160.808	154.218	203.826	218.774	216.032	0.768379	1.13738	9.39996e-20	5.84499e-74	up	Late embryogenesis abundant protein
TraesCS7B02G175200	chr7B	246385708	246387451	-	72	92	100	191	232	283	176	202	170	1.30897	1.61607	1.37454	3.04343	3.9613	3.53073	3.05243	3.44411	2.93343	1.29875	1.13441	8.34236e-10	1.81273e-07	up	Cytochrome P450
TraesCS5D02G031000	chr5D	28445561	28446199	+	3	10	12	42	42	36	8	33	10	0.148856	0.479422	0.450177	1.82652	1.95724	1.22582	0.378677	1.53563	0.470948	2.19469	1.1343	0.000179446	0.301696	up	Protein FANTASTIC FOUR 3
TraesCS3A02G178100	chr3A	202634326	202636245	+	29	15	33	73	81	85	57	69	33	0.766235	0.382938	0.659227	1.69051	2.01002	1.54121	1.43672	1.70978	0.827574	1.53482	1.13418	4.71147e-05	0.0245152	up	Ulp1 protease family
TraesCS3D02G531900	chr3D	607922801	607923646	+	179	178	261	504	466	886	417	441	415	6.70854	6.44568	7.39559	16.5553	16.4025	22.787	14.9089	15.5003	14.7622	1.44557	1.13293	7.09305e-19	5.71693e-16	up	Two-component response regulator
TraesCS6D02G379400	chr6D	461261435	461262834	-	65	64	84	139	147	232	111	182	148	1.47208	1.40046	1.43831	2.75907	3.12669	3.60566	2.39814	3.86559	3.18132	1.14724	1.13205	1.53134e-06	1.83855e-05	up	DNA topoisomerase 4 subunit A
TraesCS5D02G479200	chr5D	517520872	517521771	-	1854	2089	2641	29139	25169	37066	4570	4607	4392	75.1706	81.8372	80.9588	1035.49	958.418	1031.32	176.762	175.18	169.017	3.67318	1.1299	0	7.05772e-70	up	Wound-induced protease inhibitor
TraesCS7A02G439200	chr7A	634388076	634388519	+	288	307	417	753	710	1248	682	730	671	20.5662	21.1824	22.5142	47.129	47.618	61.1584	46.4602	48.8891	45.4793	1.28465	1.12977	2.26664e-21	7.16229e-24	up	Seed maturation protein LEA 4
TraesCS5B02G287600	chr5B	473637610	473639814	-	28	40	50	120	106	144	97	78	67	0.631419	0.871553	0.852486	2.37177	2.245	2.22844	2.08673	1.64961	1.43405	1.53793	1.12927	7.84245e-08	0.00146228	up	Peroxidase
TraesCS5D02G068200	chr5D	64260017	64260721	+	160	213	252	495	483	802	452	416	417	7.19575	9.2557	8.56868	19.5116	20.4011	24.752	19.3923	17.5459	17.8	1.37572	1.12761	6.2399e-19	1.51268e-14	up	gamma-irradiation and mitomycin c induced 1
TraesCS7A02G030300	chr7A	12283146	12283493	-	54	61	100	538	448	866	142	130	165	4.91994	5.36994	6.88848	42.9615	38.3349	54.1456	12.3421	11.108	14.2685	2.97446	1.12553	5.01434e-56	1.11488e-05	up	Seed maturation protein
TraesCS6B02G409900	chr6B	684273582	684275650	-	26	16	22	51	21	48	46	50	37	0.93891	0.55827	0.600663	1.61418	0.71223	1.18952	1.58469	1.69335	1.26818	0.760846	1.12432	0.190426	0.0254947	up	Aspartate--tRNA ligase
TraesCS7B02G355200	chr7B	614181350	614182419	+	1383	1417	1821	3070	2832	4124	3054	3265	3187	45.3931	44.9378	45.1893	88.3156	87.2995	92.8893	95.625	100.503	99.2839	0.992241	1.12425	1.78458e-36	4.39966e-66	up	Early nodulin-like protein
TraesCS4A02G337800	chr4A	620188580	620195028	-	66	80	84	141	161	205	129	175	171	0.941346	1.10248	0.905821	1.76261	2.15666	2.0065	1.75521	2.34084	2.31489	1.01453	1.12315	1.91066e-05	3.85352e-06	up	Aspartokinase
TraesCS4D02G172700	chr4D	300781987	300786009	+	317	278	389	690	666	833	663	684	676	4.12937	3.49899	3.83117	7.8778	8.14797	7.44644	8.23897	8.35618	8.35796	1.03913	1.12301	7.9853e-17	1.6389e-22	up	Kinase
TraesCS7B02G162100	chr7B	222312989	222315114	+	17	12	10	29	44	52	37	19	26	0.507062	0.345833	0.225512	0.758125	1.23258	1.06437	1.05281	0.531487	0.736061	1.52911	1.12297	0.00487009	0.116483	up	Ethylene-responsive transcription factor
TraesCS5A02G385700	chr5A	583601843	583602624	-	36	42	50	102	79	170	68	101	94	1.73206	1.95246	1.81881	4.30121	3.56975	5.61291	3.12107	4.55731	4.29256	1.30451	1.12148	2.3458e-05	0.000767753	up	Late embryogenesis abundant D-like protein
TraesCS2B02G193500	chr2B	169864360	169865163	+	11	10	6	33	53	51	10	19	28	0.433792	0.381033	0.178895	1.1406	1.96298	1.38019	0.376204	0.7027	1.04804	2.20638	1.11882	5.75497e-05	0.227204	up	Ring finger protein
TraesCS4A02G086300	chr4A	90518914	90527338	+	7	8	10	17	20	22	26	9	16	0.611416	0.675153	0.660383	1.30142	1.64066	1.31868	2.16644	0.737239	1.32644	1.13066	1.11746	0.13972	0.242205	up	Ubiquitin
TraesCS3A02G508600	chr3A	729690571	729692262	+	1174	1356	1696	2635	2474	3146	2790	3021	2824	21.9995	24.5515	24.0286	43.2769	43.5407	40.456	49.8751	53.0912	50.2271	0.854953	1.11739	1.20376e-22	2.34669e-53	up	Progesterone 5-beta-reductase
TraesCS3A02G202300	chr3A	341615481	341648725	-	25	40	58	90	93	163	81	104	63	0.327544	0.506365	0.574533	1.03348	1.14436	1.46554	1.01239	1.27788	0.783428	1.36895	1.11602	2.06724e-05	0.00294225	up	Condensin complex subunit 2
TraesCS3B02G462700	chr3B	705587746	705590740	+	45	54	66	211	168	247	114	142	81	0.809751	0.938873	0.897926	3.32777	2.83922	3.05011	1.95695	2.39638	1.38342	1.80413	1.11525	1.50726e-15	0.000323609	up	lysine ketoglutarate reductase trans-splicing-like protein
TraesCS5B02G167900	chr5B	311070892	311072111	+	81	101	152	279	266	437	219	212	242	2.51785	3.03347	3.57228	7.60117	7.76564	9.32192	6.49417	6.18028	7.13985	1.43582	1.11101	1.15903e-13	4.90363e-08	up	Cysteine proteinase
TraesCS7D02G070400	chr7D	41365152	41365928	-	541	600	688	1508	1195	2101	1116	1363	1261	24.3998	26.1466	23.4604	59.6104	50.6184	65.0272	48.0163	57.6518	53.9801	1.25149	1.11053	4.46847e-28	5.90205e-29	up	Senescence-associated protein
TraesCS5D02G479300	chr5D	517590688	517591148	-	91	97	156	531	463	548	228	213	252	9.91502	10.2117	12.8509	50.7081	47.3788	40.9743	23.6985	21.765	26.0604	2.07111	1.10961	5.5966e-35	2.44736e-08	up	Wound-induced protease inhibitor
TraesCS5B02G399200	chr5B	576259768	576261644	+	73	71	91	220	221	312	166	171	142	1.29885	1.22059	1.22415	3.43077	3.69301	3.80953	2.81761	2.85339	2.39803	1.55367	1.10912	5.93674e-15	1.35545e-06	up	UDP-glycosyltransferase
TraesCS3B02G601100	chr3B	821836472	821837218	+	37	54	87	1055	872	1479	110	145	101	1.79378	2.5295	3.18892	44.8282	39.704	49.2056	5.08739	6.59269	4.64748	4.13791	1.10882	1.21877e-129	0.000326695	up	Metallothionein
TraesCS1B02G059500	chr1B	42012149	42016299	+	53	34	58	135	122	144	124	82	88	0.498644	0.309078	0.412573	1.11322	1.07802	0.92973	1.11294	0.72353	0.785827	1.35866	1.104	1.24209e-06	0.00104613	up	methyl-coenzyme M reductase II subunit gamma
TraesCS6B02G383800	chr6B	658577562	658578499	-	812	1106	1358	3294	2715	4736	2087	2313	2197	30.9813	40.773	39.1743	110.154	97.2892	124.004	75.9628	82.7651	79.5615	1.58386	1.10174	2.32823e-42	5.47038e-30	up	Dehydrin
TraesCS3A02G506500	chr3A	728032515	728033330	-	10	15	21	31	25	35	28	30	34	0.388557	0.563145	0.616924	1.05572	0.912317	0.933259	1.03788	1.09321	1.2539	0.881984	1.09969	0.146634	0.0745364	up	Progesterone 5-beta-reductase
TraesCS2D02G399300	chr2D	512098415	512099304	-	1	22	20	28	27	52	24	29	32	0.035625	0.757271	0.538695	0.874267	0.903378	1.27127	0.815645	0.968903	1.08202	1.19233	1.09556	0.106041	0.206241	up	3-hexulose-6-phosphate isomerase
TraesCS2B02G554800	chr2B	749853739	749855200	+	22	44	33	70	73	152	65	68	68	0.512519	0.990407	0.581244	1.42928	1.5972	2.43002	1.44456	1.48567	1.50357	1.40481	1.09422	0.000187266	0.00690892	up	Reticulocyte-binding protein 2 homolog a
TraesCS2A02G369700	chr2A	612407909	612410262	+	40	62	77	143	142	183	111	140	107	0.956448	1.43241	1.39203	2.99688	3.1889	3.00284	2.53197	3.13947	2.42837	1.27926	1.0938	5.61555e-07	0.000151531	up	Cytochrome b561
TraesCS2A02G546600	chr2A	755335639	755338275	+	58	48	61	170	130	153	92	121	125	1.07479	0.859429	0.854638	2.76106	2.2625	1.94565	1.62636	2.10285	2.19854	1.32825	1.09232	5.54464e-07	0.000168729	up	Cytochrome P450 family protein
TraesCS2D02G539600	chr2D	619869353	619870719	-	23	7	14	33	45	55	49	21	20	0.712848	0.209624	0.328061	0.896426	1.30988	1.1698	1.44877	0.610402	0.58834	1.45268	1.09222	0.00859861	0.16161	up	2-oxoglutarate (2OG) and Fe(II)-dependent oxygenase superfamily protein
TraesCS1D02G195300	chr1D	274254630	274255271	+	14	26	34	98	129	182	49	49	49	0.691414	1.24067	1.26954	4.24197	5.98343	6.16823	2.30856	2.26952	2.29686	2.34909	1.09206	4.83084e-13	0.0210419	up	Abscisic acid receptor
TraesCS4B02G054600	chr4B	43180653	43181917	-	23	12	31	61	48	93	50	28	53	0.576477	0.290609	0.587454	1.34003	1.12992	1.59962	1.19553	0.658173	1.26084	1.48566	1.09096	0.000433318	0.0501316	up	multidrug resistance-associated protein 6
TraesCS2B02G394400	chr2B	559188330	559193538	-	101	105	136	307	287	285	199	268	220	1.18649	1.19181	1.20792	3.16091	3.16647	2.29756	2.23013	2.9526	2.45298	1.2669	1.09009	1.38069e-10	3.79008e-08	up	Yellow stripe-like transporter 12
TraesCS5B02G243600	chr5B	423900248	423901671	-	18	21	48	87	85	144	41	71	58	0.400781	0.451781	0.808042	1.6978	1.77748	2.20027	0.870871	1.48259	1.22572	1.7574	1.0898	5.58723e-07	0.0233253	up	Mitochondrial carrier protein
TraesCS5B02G173600	chr5B	318872562	318876506	-	21	18	29	52	34	59	37	51	48	0.517754	0.428796	0.54058	1.12367	0.787288	0.998241	0.870243	1.17924	1.12324	0.971826	1.08964	0.0379644	0.0242318	up	DNA-directed RNA polymerase I subunit rpa43
TraesCS6B02G264200	chr6B	475730813	475732455	+	57	47	81	216	244	209	118	134	117	1.20323	0.958621	1.29276	3.99632	4.83744	3.02761	2.37625	2.65282	2.34417	1.77534	1.08887	4.59369e-13	5.2672e-05	up	CBS domain-containing protein CBSX5
TraesCS4B02G065200	chr4B	57863435	57864734	+	32	42	34	78	103	103	83	66	70	0.780462	0.989749	0.626958	1.66735	2.35934	1.72392	1.93114	1.50964	1.62042	1.27351	1.087	0.000179829	0.00357049	up	U-box domain-containing protein 57
TraesCS4D02G282400	chr4D	453332761	453334497	-	10366	11325	15820	22886	21282	31553	23668	26648	24348	198.112	209.127	228.593	383.354	381.999	413.827	431.514	477.629	441.663	0.896157	1.08684	7.55351e-30	1.21278e-61	up	Late embryogenesis abundant protein
TraesCS2B02G196500	chr2B	174591805	174593791	-	884	940	1276	4746	4395	6540	1834	2151	2200	18.723	19.2365	20.433	88.1013	87.4244	95.0561	37.0559	42.7259	44.2257	2.21658	1.08547	1.79818e-161	1.9317e-35	up	Adipocyte plasma membrane-associated protein
TraesCS6A02G111900	chr6A	80884086	80887017	-	15	9	16	43	14	48	27	23	30	0.710903	0.412131	0.573319	1.78615	0.623157	1.56113	1.22072	1.02229	1.34949	1.24016	1.0834	0.0517705	0.110114	up	Auxin response factor
TraesCS7B02G231700	chr7B	434830220	434831515	-	14	17	19	81	50	92	32	20	48	0.399899	0.469186	0.41033	2.02786	1.34135	1.80339	0.87198	0.535771	1.30134	2.02468	1.08302	4.70134e-07	0.0882615	up	Lectin receptor kinase
TraesCS6A02G043000	chr6A	22555237	22556810	+	79	80	108	452	357	489	160	165	207	2.90243	2.83987	2.99996	14.5547	12.3184	12.3288	5.60775	5.6852	7.21828	2.16782	1.08104	2.45809e-36	1.37859e-06	up	Heavy metal-associated domain containing protein
TraesCS7D02G014200	chr7D	6376366	6379191	-	266	291	382	860	726	972	652	653	564	3.98764	4.21504	4.32968	11.2996	10.2217	9.99954	9.32432	9.18069	8.02496	1.33379	1.08044	1.21648e-28	6.39185e-19	up	Protein DETOXIFICATION
TraesCS1D02G281100	chr1D	379458960	379460178	-	22	39	54	68	79	122	76	76	74	0.696145	1.19238	1.2919	1.88589	2.34777	2.64921	2.29417	2.25537	2.22248	1.11089	1.07929	0.0020696	0.00380897	up	Mitochondrial glycoprotein
TraesCS6B02G271900	chr6B	490564636	490566076	-	72	85	150	409	395	628	228	205	167	1.58421	1.80707	2.49534	7.88743	8.16261	9.48244	4.78576	4.23021	3.4876	2.11034	1.07679	3.01212e-30	5.70567e-06	up	DUF241 domain protein (DUF241)
TraesCS2B02G385400	chr2B	548951741	548952427	-	39	49	35	75	79	160	73	89	87	1.79992	2.18503	1.22128	3.03376	3.42426	5.06743	3.214	3.85217	3.81098	1.16958	1.07539	0.000960645	0.0025188	up	Peroxisomal membrane protein 11 homolog
TraesCS3D02G383800	chr3D	499581306	499582369	+	13	15	20	35	21	40	23	30	42	0.604372	0.673792	0.702988	1.42613	0.916918	1.27614	1.02005	1.308	1.85327	0.874572	1.07432	0.141906	0.0843136	up	Zinc finger CCCH domain-containing protein 16
TraesCS5A02G132100	chr5A	298259725	298260318	+	4	4	4	6	8	15	4	6	14	0.391435	0.378211	0.295949	0.514615	0.73526	1.00733	0.373418	0.550654	1.30034	1.10635	1.06976	0.356786	0.486757	up	Zinc finger protein VAR3
TraesCS5B02G174200	chr5B	319649346	319651264	-	14	27	37	138	105	127	45	48	59	0.259735	0.483995	0.518994	2.24395	1.82954	1.61691	0.796435	0.835164	1.03892	2.15881	1.06869	5.22747e-11	0.0258047	up	Cytochrome P450 family protein
TraesCS2B02G189700	chr2B	165244219	165246318	+	40	49	80	166	192	246	89	119	121	1.02031	1.20766	1.54284	3.71119	4.59966	4.30614	2.1657	2.84674	2.92946	1.73505	1.06477	6.55384e-13	0.000479848	up	Alcohol dehydrogenase
TraesCS7B02G197000	chr7B	339613762	339617788	-	17	43	44	74	59	148	82	67	54	0.305733	0.747197	0.598278	1.16642	0.996542	1.82656	1.40683	1.13004	0.921755	1.27918	1.0611	0.0015092	0.0154574	up	Malate dehydrogenase
TraesCS6D02G066200	chr6D	32458745	32460484	+	38	36	81	77	76	147	115	114	69	0.935433	0.85626	1.50755	1.66131	1.75709	2.48328	2.70061	2.63185	1.61216	0.836495	1.06087	0.0209043	0.00341098	up	U2 small nuclear ribonucleoprotein A'
TraesCS3A02G300700	chr3A	534534751	534536265	+	103	129	142	268	257	334	244	242	251	2.30958	2.79485	2.40736	5.26698	5.41227	5.13951	5.21939	5.08907	5.34193	1.08007	1.06009	2.57451e-09	6.57027e-09	up	Serpin family protein
TraesCS2A02G373600	chr2A	616978080	616983373	+	106	111	148	274	260	357	264	213	239	1.26396	1.27886	1.33428	2.86357	2.91173	2.92129	3.00307	2.38196	2.70491	1.1693	1.0595	2.67304e-11	2.36171e-08	up	Starch synthase
TraesCS2D02G226300	chr2D	194656401	194659299	-	14	18	18	103	94	104	33	51	15	0.365641	0.454227	0.355432	2.35773	2.30571	1.86397	0.822195	1.24918	0.371832	2.4811	1.05934	3.41579e-12	0.124273	up	Ras-related protein Rab-21
TraesCS4D02G053700	chr4D	29826807	29829478	+	14	28	52	116	132	149	41	64	74	0.247567	0.478406	0.695225	1.79785	2.19225	1.80813	0.691645	1.06138	1.24201	2.00635	1.05791	1.5736e-09	0.0344229	up	Glucan endo-1
TraesCS5D02G154500	chr5D	242645408	242647170	-	74	73	145	275	308	400	167	191	205	1.33084	1.2685	1.9716	4.33468	5.20229	4.93665	2.86513	3.22147	3.49925	1.65542	1.05753	5.11246e-16	8.70554e-06	up	Agmatine coumaroyltransferase-2
TraesCS5A02G271100	chr5A	481888494	481893022	+	44	38	24	123	119	133	49	66	100	0.565495	0.471882	0.233209	1.38552	1.43639	1.17302	0.600768	0.795513	1.21985	1.67802	1.05745	2.89328e-07	0.0235028	up	electron transporter
TraesCS5B02G457800	chr5B	632230350	632231232	-	88	118	150	409	384	588	205	250	239	3.15985	4.09393	4.07224	12.8718	12.9499	14.4891	7.0222	8.41883	8.14538	1.83334	1.05448	2.24169e-28	1.07748e-07	up	Receptor-type tyrosine-protein phosphatase-like N
TraesCS1A02G416200	chr1A	574665507	574669595	-	89	110	114	357	332	460	203	197	215	1.67768	2.00348	1.62473	5.89819	5.87771	5.95054	3.65048	3.48267	3.84668	1.74934	1.05223	8.84486e-25	2.04392e-07	up	Kinase family protein
TraesCS2B02G216400	chr2B	202482106	202485783	+	39	42	42	67	94	90	96	78	68	0.6724	0.699659	0.547482	1.01244	1.5221	1.06484	1.57895	1.2612	1.11276	0.914073	1.04842	0.0101374	0.00276873	up	Aldehyde dehydrogenase
TraesCS5D02G460000	chr5D	503740820	503741777	-	54	44	80	240	228	399	90	158	96	1.7872	1.40704	2.00183	6.96181	7.08704	9.06216	2.84156	4.90415	3.01564	2.15364	1.04573	1.34187e-22	0.00137529	up	Unknown protein
TraesCS3B02G334300	chr3B	540481899	540484046	-	40	49	91	191	140	270	68	126	149	1.4816	1.75364	2.54842	6.20063	4.87024	6.863	2.40278	4.37693	5.23825	1.62617	1.04531	4.4532e-10	0.00441055	up	Glutathione S-transferase
TraesCS5B02G506200	chr5B	671706444	671707622	+	25	21	22	43	41	82	47	47	40	0.672313	0.545663	0.447313	1.01352	1.03554	1.5133	1.20577	1.18538	1.02099	1.11984	1.04505	0.013357	0.032661	up	F-box family protein
TraesCS1D02G272600	chr1D	366475114	366476973	-	254	226	359	630	535	925	493	578	553	8.28538	7.12297	8.85382	18.0115	16.3902	20.7062	15.3412	17.6821	17.1211	1.18834	1.0444	9.09387e-17	6.39213e-15	up	Ethylene-responsive transcription factor
TraesCS3A02G045200	chr3A	24205959	24209204	-	54	66	87	257	238	299	143	120	137	0.926983	1.0947	1.12916	3.86672	3.83712	3.52232	2.34179	1.93191	2.23217	1.832	1.04188	1.48771e-19	4.79599e-05	up	Receptor-like kinase
TraesCS5A02G176900	chr5A	372931533	372934143	+	167	218	275	563	492	902	406	393	473	4.18242	5.27523	5.20717	12.3581	11.5725	15.5023	9.70001	9.23063	11.2435	1.43213	1.03798	7.71927e-20	1.29276e-11	up	Amino acid transporter
TraesCS5B02G183500	chr5B	334050458	334061336	-	144	150	202	530	480	498	369	280	308	0.88056	0.886261	0.93391	2.84056	2.75669	2.0898	2.15257	1.60576	1.78762	1.50998	1.03641	3.40736e-20	1.81057e-09	up	Pleiotropic drug resistance ABC transporter
TraesCS2D02G541900	chr2D	620546414	620550871	+	93	73	95	249	164	216	166	156	185	2.16974	1.64559	1.67574	5.09162	3.59352	3.45827	3.69461	3.41332	4.09663	1.15269	1.03333	1.5613e-06	7.83657e-06	up	Thiol-disulfide oxidoreductase DCC
TraesCS1D02G388600	chr1D	460789199	460794120	+	110	103	128	301	235	238	213	245	203	1.61243	1.45881	1.41859	3.86711	3.23524	2.39411	2.97854	3.36808	2.82432	1.08426	1.03318	8.76043e-07	1.24905e-07	up	Protein DETOXIFICATION
TraesCS1B02G116400	chr1B	136921845	136923302	+	16	33	21	68	72	112	35	39	63	0.347943	0.693386	0.345274	1.29607	1.47052	1.67142	0.72609	0.795389	1.30034	1.69663	1.03294	1.09115e-05	0.0623416	up	Glycosyltransferase
TraesCS7A02G071800	chr7A	37709206	37709974	-	4	5	13	6	20	27	4	14	23	0.445	0.537457	1.09346	0.585036	2.08969	2.06131	0.424517	1.46068	2.42861	1.17288	1.03258	0.215102	0.402264	up	Alkanesulfonate monooxygenase
TraesCS2B02G101800	chr2B	62983936	62985123	+	5	13	15	38	48	78	4	43	16	0.136901	0.343917	0.310517	0.911908	1.23432	1.46558	0.10448	1.10416	0.415801	2.18477	1.03167	1.42523e-05	0.351427	up	Protein phosphatase 2C
TraesCS1A02G378700	chr1A	551307159	551308946	+	35	25	62	79	72	100	76	79	76	0.764269	0.527463	1.02359	1.51195	1.4766	1.4985	1.58317	1.61783	1.57515	0.946856	1.03165	0.00918445	0.00584913	up	BTB/POZ domain containing protein
TraesCS6A02G269300	chr6A	495684945	495685070	+	18	13	22	45	34	31	37	40	25	4.52947	3.16076	4.18557	9.92472	8.03534	5.35322	8.882	9.43978	5.97095	0.969286	1.03108	0.0834218	0.0825734	up	Endonuclease/exonuclease/phosphatase family protein
TraesCS5D02G001700	chr5D	2120473	2120838	-	38	33	56	68	51	122	87	96	60	3.29191	2.76218	3.66783	5.16302	4.1494	7.25276	7.18982	7.79942	4.93338	0.77795	1.0301	0.0450161	0.00445949	up	Pollen allergen-like protein
TraesCS3B02G591100	chr3B	815882719	815883531	+	39	21	63	97	71	123	104	70	58	1.52096	0.791312	1.8576	3.31556	2.60054	3.29184	3.86921	2.56024	2.1469	1.13832	1.02993	0.00169547	0.0177171	up	RING/U-box superfamily protein
TraesCS5B02G125600	chr5B	228496729	228497669	-	11	16	16	69	72	88	24	30	29	0.438152	0.61578	0.481847	2.40886	2.69349	2.40544	0.911964	1.12068	1.09637	2.29579	1.02866	7.76854e-09	0.117154	up	Chaperone DnaJ-domain superfamily protein
TraesCS4D02G312400	chr4D	478265233	478268332	+	39	27	50	97	94	127	79	67	76	0.710658	0.475372	0.688848	1.54917	1.6087	1.5881	1.37328	1.14498	1.31443	1.34127	1.02787	1.30531e-05	0.00496767	up	Receptor-like kinase
TraesCS3B02G463600	chr3B	706527299	706529081	-	35	55	59	194	181	284	95	100	91	0.986417	1.49771	1.25719	4.7921	4.79095	5.49275	2.55418	2.64314	2.43424	2.01561	1.02684	9.53253e-18	0.00106791	up	F-box domain containing protein-like
TraesCS3A02G456200	chr3A	693449156	693450603	-	35	66	81	196	173	300	105	120	121	0.873795	1.59206	1.52892	4.28873	4.05638	5.13975	2.50072	2.80964	2.86718	1.75417	1.02626	1.47576e-12	0.000761825	up	Methyl esterase 1
TraesCS7B02G256000	chr7B	474434323	474435312	-	244	291	416	638	593	760	542	537	729	7.81447	9.00486	10.073	17.9086	17.8367	16.7033	16.5594	16.1292	22.1598	0.963806	1.02477	1.18549e-12	1.84313e-11	up	Chitinase
TraesCS2D02G273700	chr2D	340590648	340598082	+	24	27	64	94	69	94	58	73	83	0.69748	0.758155	1.40623	2.3943	1.8833	1.87468	1.60799	1.98962	2.28943	1.08856	1.0224	0.00418232	0.015292	up	Prolyl 4-hydroxylase subunit alpha-1
TraesCS6A02G264400	chr6A	488061664	488063638	-	47	46	78	200	167	253	134	106	84	0.858407	0.811759	1.07708	3.20152	2.86459	3.17099	2.33472	1.81564	1.45614	1.74607	1.02201	2.98566e-14	0.0011766	up	PLATZ transcription factor
TraesCS5B02G249400	chr5B	431878121	431878876	-	21	28	21	91	95	110	37	47	52	1.00579	1.29574	0.760438	3.81997	4.27328	3.61542	1.69053	2.11112	2.36385	1.95274	1.02067	1.08228e-08	0.0419729	up	Gamma-aminobutyric acid receptor-associated protein-like 2
TraesCS4B02G360900	chr4B	650689571	650690289	-	53	58	90	186	171	214	125	146	110	2.33718	2.47126	3.00066	7.18886	7.08212	6.47603	5.25849	6.03805	4.60403	1.4054	1.01921	7.79785e-10	0.000168812	up	cyclin-dependent kinase inhibitor SMR3-like protein
TraesCS1D02G337100	chr1D	426978267	426980135	+	285	325	371	766	664	899	600	637	641	5.26897	5.80548	5.18576	12.412	11.5292	11.4056	10.582	11.0445	11.2478	1.12649	1.01709	1.31531e-20	3.07192e-18	up	Cytochrome P450
TraesCS3B02G399300	chr3B	630400563	630402098	-	12	21	43	184	160	191	57	30	53	0.263122	0.444908	0.712858	3.53611	3.29494	2.87402	1.1923	0.616915	1.10302	2.741	1.01557	3.4871e-19	0.0757256	up	Myb transcription factor
TraesCS3B02G416000	chr3B	652734519	652737129	+	103	127	157	358	317	505	254	253	228	1.86828	2.22577	2.15308	5.69138	5.40025	6.286	4.39513	4.30379	3.92525	1.48096	1.01292	8.5069e-19	3.66916e-08	up	magnesium transporter NIPA (DUF803)
TraesCS3B02G255200	chr3B	411504743	411507848	-	89	97	147	403	357	461	186	251	192	1.69379	1.78367	2.11517	6.72212	6.381	6.02074	3.3769	4.47993	3.46817	1.77088	1.01275	1.23633e-25	2.50042e-06	up	Protein DETOXIFICATION
TraesCS5B02G355100	chr5B	534362445	534365787	-	91	76	135	232	183	316	181	205	184	1.56214	1.26057	1.75214	3.49058	2.95039	3.72258	2.96409	3.30035	2.99795	1.1539	1.01202	5.48526e-08	3.16767e-06	up	Kinase family protein
TraesCS1A02G310600	chr1A	501035064	501039351	-	45	64	71	183	164	149	109	134	99	0.763393	1.04903	0.91065	2.72093	2.61295	1.73461	1.76399	2.13191	1.59404	1.37514	1.01071	3.48669e-07	0.000494352	up	Aldehyde dehydrogenase
TraesCS3D02G104000	chr3D	56684940	56687049	-	37	45	51	139	113	135	74	86	93	0.555987	0.653355	0.579416	1.83066	1.59475	1.39212	1.06079	1.21196	1.3264	1.43262	1.00959	2.88513e-07	0.00224166	up	receptor lectin kinase
TraesCS1D02G237000	chr1D	326168371	326168711	+	4	8	11	34	17	21	17	21	5	0.528438	1.02117	1.09871	3.9368	2.10928	1.90385	2.14248	2.60184	0.62695	1.57093	1.0089	0.0341442	0.377137	up	Phosphatidylinositol N-acetylglucosaminyltransferase subunit Y
TraesCS4B02G170700	chr4B	373980470	373984178	+	759	733	889	1463	1423	2197	1523	1587	1425	10.3461	9.65413	9.16209	17.4788	18.2176	20.5516	19.8048	20.288	18.4365	0.955633	1.00688	1.71882e-20	1.0074e-30	up	Kinase
TraesCS5B02G301200	chr5B	486034914	486035156	-	9	0	8	11	10	22	8	11	13	1.17431	0	0.789199	1.25795	1.22543	1.96988	0.99578	1.34604	1.60995	1.19118	1.00598	0.284284	0.487109	up	Ral GTPase-activating protein subunit beta
TraesCS4B02G208100	chr4B	445240520	445241427	+	19	28	29	85	94	156	44	39	61	0.663457	0.944694	0.765623	2.60141	3.08275	3.7382	1.4657	1.27718	2.02171	1.99835	1.00533	1.50426e-09	0.0389392	up	Rotundifolia-like protein
TraesCS4A02G063600	chr4A	60344451	60345114	+	74	84	84	182	151	265	129	151	182	4.05227	4.44447	3.47779	8.73512	7.76594	9.95845	6.73893	7.7548	9.45947	1.1581	1.00532	3.43378e-07	6.05599e-05	up	Early light-induced protein
TraesCS1A02G414000	chr1A	573636921	573637609	-	8	9	14	28	10	34	26	14	18	0.368142	0.400168	0.487092	1.12931	0.432192	1.0737	1.14139	0.604201	0.78619	1.07567	1.00343	0.153533	0.240748	up	histone deacetylase-like protein
TraesCS1A02G443600	chr1A	591948406	591953951	-	49	48	84	238	209	323	76	125	137	0.762694	0.721887	0.988532	3.24685	3.05528	3.45013	1.1285	1.8247	2.02397	1.9748	1.00214	5.24623e-20	0.00219433	up	WD-repeat protein
TraesCS7A02G492800	chr7A	681733087	681735473	+	69	92	107	229	281	345	155	156	194	1.28614	1.65692	1.50793	3.74117	4.91924	4.41305	2.75618	2.72705	3.43219	1.55755	1.0007	1.10443e-14	1.8061e-05	up	UDP-glycosyltransferase
TraesCS7B02G058500	chr7B	61077536	61079173	-	47	88	96	203	154	227	164	113	156	0.964527	1.74491	1.48952	3.65127	2.96816	3.19685	3.21067	2.17482	3.03858	1.22614	1.00067	9.0068e-07	0.000584732	up	Mannitol transporter
TraesCS3D02G221300	chr3D	301771546	301771770	-	148	224	255	768	647	1104	372	422	385	20.8557	30.4989	27.1682	94.8538	85.6283	106.761	50.0081	55.7702	51.4935	1.87541	0.999973	8.35744e-36	8.25862e-10	up	Cold-regulated protein
TraesCS5A02G500800	chr5A	666700755	666701304	+	1133	1071	1557	2214	2245	4100	2160	2439	2470	65.3149	59.6548	67.8623	111.864	121.548	162.198	118.788	131.863	135.148	1.04266	0.9995	1.51833e-16	5.24084e-34	up	Transcription activator-like protein
TraesCS2D02G361200	chr2D	463913078	463917090	-	20	4	10	31	25	24	10	41	15	0.978588	0.189105	0.369937	1.32942	1.14884	0.805862	0.466772	1.8814	0.696611	1.11171	0.998827	0.138564	0.337756	up	Oligopeptidase A
TraesCS4D02G179800	chr4D	312799969	312802093	-	21	22	53	76	75	132	53	71	52	0.630522	0.638231	1.20314	1.99998	2.11492	2.71978	1.51807	1.99925	1.48188	1.45498	0.997898	7.51527e-05	0.0304591	up	Calmodulin
TraesCS4D02G116800	chr4D	97719027	97719499	+	7	7	7	10	10	23	10	18	12	0.611416	0.590759	0.462268	0.765543	0.820331	1.37862	0.833246	1.47448	0.994829	0.858306	0.99744	0.37616	0.352819	up	Phosphoenolpyruvate carboxykinase (ATP)
TraesCS3A02G113900	chr3A	81475905	81479675	+	1692	2028	2545	5869	5140	6856	3786	4159	3816	18.4354	21.3498	20.9651	56.0464	52.5976	51.2628	39.352	42.498	39.4629	1.40084	0.997091	1.31093e-61	2.62952e-41	up	Alkaline alpha-galactosidase seed imbibition protein
TraesCS6D02G333600	chr6D	435962275	435963310	-	136	118	167	714	705	1048	242	313	238	4.65162	3.89961	4.31856	21.404	22.6467	24.5983	7.89615	10.0401	7.72629	2.42191	0.996112	8.29109e-69	1.46505e-07	up	Dehydrin
TraesCS6B02G291400	chr6B	524063395	524065066	-	34	25	37	73	80	55	58	62	61	0.786297	0.558626	0.646944	1.47966	1.73759	0.87287	1.27959	1.3447	1.33896	1.03661	0.994933	0.0124769	0.0138071	up	PLATZ transcription factor
TraesCS1B02G437500	chr1B	660104843	660106905	+	149	219	274	674	584	991	407	382	408	3.8346	5.44568	5.33141	15.2029	14.1156	17.502	9.99225	9.21988	9.96606	1.68268	0.993668	5.8156e-28	7.23738e-10	up	Short chain dehydrogenase/reductase
TraesCS3B02G144800	chr3B	133200250	133205488	+	114	165	172	399	344	329	319	242	286	2.42422	3.3902	2.76537	7.43655	6.87031	4.80112	6.47132	4.82625	5.77248	1.15719	0.992583	1.75664e-08	3.00593e-07	up	Glycosyltransferase
TraesCS3A02G075000	chr3A	46829588	46833648	+	22	17	36	45	36	68	43	55	41	0.542409	0.404974	0.671064	0.972406	0.833599	1.15051	1.01136	1.27173	0.959438	0.869605	0.992508	0.0675398	0.0444241	up	Geranylgeranyl transferase type-1 subunit beta
TraesCS4D02G297000	chr4D	466127112	466131908	+	53	52	67	136	130	132	102	96	125	0.733493	0.69534	0.701055	1.64964	1.68972	1.25364	1.34665	1.246	1.64195	1.10998	0.992054	4.22384e-05	0.000627531	up	DUF936 family protein
TraesCS5B02G275700	chr5B	461403346	461405376	-	138	138	207	370	332	578	386	313	200	2.57683	2.48978	2.92237	6.05536	5.82232	7.40652	6.8759	5.48124	3.54459	1.27583	0.990663	2.96523e-14	1.54434e-05	up	N-methyl-L-tryptophan oxidase
TraesCS5D02G302800	chr5D	398782556	398789409	-	765	812	1144	2845	2679	3223	1656	1730	1683	12.574	12.8956	14.2166	40.9851	41.3558	36.354	25.9662	26.6677	26.2558	1.58351	0.989029	1.14391e-63	2.40319e-33	up	Beta-glucosidase
TraesCS6A02G243100	chr6A	454679710	454681656	-	57	90	70	224	142	256	132	152	127	0.983274	1.50009	0.912967	3.38672	2.30059	3.03053	2.17224	2.45907	2.07937	1.37329	0.988945	7.77595e-08	0.00036167	up	bZIP transcription factor (DUF630 and DUF632)
TraesCS1D02G302500	chr1D	400111433	400119460	-	158	118	182	734	589	794	301	322	235	2.05479	1.48275	1.78954	8.3664	7.19411	7.08616	3.73433	3.9273	2.90074	2.09341	0.988106	4.11036e-44	3.58071e-07	up	Cytochrome P450-like protein
TraesCS4D02G186100	chr4D	323616488	323618130	-	245	281	396	899	622	1058	511	605	598	6.91722	7.66559	8.45314	22.2462	16.4933	20.4989	13.7632	16.0195	16.0249	1.36569	0.98807	6.67161e-22	6.19748e-14	up	Mitochondrial import inner membrane translocase subunit Tim17/Tim22/Tim23 family protein
TraesCS1D02G288700	chr1D	386949389	386950155	+	31	33	55	157	140	186	49	84	87	1.43488	1.47585	1.92475	6.36921	6.08602	5.90808	2.16364	3.64637	3.82211	1.91776	0.986685	2.33108e-13	0.0139234	up	Eukaryotic translation initiation factor 3 subunit A
TraesCS3A02G145700	chr3A	127973254	127979201	-	31	28	52	100	94	131	57	72	76	0.440365	0.384311	0.558485	1.24504	1.25409	1.27703	0.772432	0.959203	1.02469	1.44363	0.985837	2.30915e-06	0.0111014	up	Serine/threonine-protein kinase RIO1
TraesCS3A02G229400	chr3A	429462797	429464846	+	268	235	402	1037	1003	1447	527	543	603	5.10041	4.32127	5.78434	17.2974	17.9276	18.8981	9.56787	9.69164	10.8922	1.83267	0.983357	1.32548e-49	1.14475e-12	up	Protein DETOXIFICATION
TraesCS1A02G380900	chr1A	551874880	551879890	+	69	83	88	244	213	303	131	169	149	1.05382	1.22481	1.01615	3.26617	3.05526	3.1757	1.90864	2.42065	2.1599	1.53627	0.98089	1.26032e-14	5.66921e-05	up	Protein DETOXIFICATION
TraesCS1D02G400300	chr1D	466493735	466494723	-	1311	1393	2195	6396	6242	11149	2886	3197	2929	42.0292	43.1493	53.2036	179.717	187.942	245.281	88.2632	96.1211	89.1245	2.1513	0.980844	1.2102e-72	2.26187e-27	up	transcription factor-like protein
TraesCS4A02G220700	chr4A	524280168	524287073	+	44	31	47	113	125	201	59	96	73	2.52731	1.72045	2.04109	5.68873	6.74321	7.92285	3.2329	5.17136	3.97977	1.70595	0.980237	1.55474e-09	0.010009	up	Chromatin modification-related protein EAF1 A
TraesCS4D02G258000	chr4D	428116830	428119151	-	227	218	343	879	783	1298	522	445	488	3.27002	3.03428	3.73574	11.098	10.5935	12.8315	7.17348	6.01191	6.67227	1.78447	0.979828	2.49051e-42	3.79213e-12	up	Sigma factor sigB regulation protein rsbQ
TraesCS2B02G132300	chr2B	98733750	98735393	+	72	65	94	339	299	411	146	141	142	1.3886	1.21124	1.37066	5.73026	5.41583	5.43957	2.68615	2.55029	2.59932	2.06601	0.979463	6.09717e-30	4.47233e-05	up	UDP-glycosyltransferase
TraesCS5A02G460300	chr5A	640724647	640726263	+	25	37	45	311	289	408	54	83	61	0.490202	0.700988	0.667122	5.34474	5.32211	5.49003	1.0101	1.5263	1.13526	3.11769	0.978511	4.18257e-46	0.0160187	up	Phosphate transporter protein
TraesCS3D02G434200	chr3D	546709110	546710713	-	47	43	73	96	74	145	98	118	84	0.929049	0.821264	1.09099	1.66319	1.3738	1.96693	1.848	2.18751	1.57597	0.821108	0.97582	0.00995935	0.00182634	up	3'-N-debenzoyl-2'-deoxytaxol N-benzoyltransferase
TraesCS1B02G336300	chr1B	563027538	563031942	-	572	544	765	1269	1218	1713	1222	1126	1133	6.84118	6.28649	6.91758	13.3023	13.6815	14.0596	13.9425	12.6299	12.8616	1.03877	0.975177	6.56943e-26	2.65711e-25	up	Sulfite reductase [NADPH] hemoprotein beta-component
TraesCS5D02G115000	chr5D	134785267	134789726	-	59	75	94	259	262	433	122	119	180	1.83399	2.25258	2.20918	7.05628	7.64886	9.2366	3.61776	3.46912	5.31063	1.93155	0.974954	7.34751e-22	0.000419593	up	LIM domain protein
TraesCS3D02G250900	chr3D	351123531	351129762	-	57	71	58	133	87	163	140	97	112	0.933019	1.12292	0.717796	1.90809	1.33747	1.83097	2.18614	1.48907	1.74005	0.888646	0.973076	0.00299774	0.00145452	up	ATP synthase subunit beta
TraesCS2B02G266100	chr2B	358528961	358530810	-	19	31	43	65	66	120	54	56	60	0.460213	0.725506	0.787465	1.37991	1.50141	1.99465	1.24777	1.2721	1.37939	1.30465	0.972564	0.000456382	0.0254665	up	Receptor-like kinase
TraesCS5D02G351400	chr5D	435163700	435167873	+	44	47	58	135	103	177	80	99	97	1.43822	1.48438	1.43337	3.86757	3.162	3.97032	2.49458	3.03484	3.00936	1.34507	0.971703	4.64346e-07	0.00187999	up	Disease resistance protein (CC-NBS-LRR class) family
TraesCS5A02G502600	chr5A	667323351	667324750	+	77	95	144	276	290	468	205	214	159	1.74384	2.07881	2.46568	5.47844	6.1683	7.27348	4.429	4.54525	3.41777	1.58866	0.971666	5.36449e-16	2.32397e-05	up	Alpha/beta-Hydrolases superfamily protein
TraesCS2D02G143400	chr2D	84779218	84779838	-	8	17	18	33	27	42	31	26	22	0.408454	0.838641	0.694838	1.47672	1.2947	1.47157	1.50991	1.24496	1.06612	1.12823	0.970891	0.0514403	0.170928	up	Transducin/WD40 repeat-like superfamily protein
TraesCS4D02G175900	chr4D	305054099	305056084	+	338	473	581	4417	4222	5627	802	878	877	7.09716	9.59628	9.22363	81.288	83.2601	81.082	16.0649	17.2898	17.4782	3.24667	0.969519	7.28241e-221	1.46835e-15	up	Ricin B-like lectin R40C1
TraesCS5D02G359900	chr5D	439675231	439678414	-	38	32	70	146	107	188	95	89	70	0.687301	0.559226	0.957235	2.31445	1.8176	2.33346	1.63916	1.50966	1.20168	1.54635	0.969369	5.9769e-08	0.00720755	up	Kinase family protein
TraesCS7A02G272700	chr7A	286149044	286149842	+	43	38	69	69	81	158	82	85	107	1.70634	1.45699	2.07016	2.39982	3.0188	4.30264	3.10418	3.16333	4.03006	0.898717	0.968742	0.0104685	0.00333048	up	S-adenosyl-L-methionine-dependent methyltransferases superfamily protein
TraesCS1D02G242300	chr1D	332702838	332703905	-	3675	4489	5659	12233	11457	14774	8282	8865	8205	134.862	159.168	157.01	393.455	394.869	372.056	289.935	305.097	285.785	1.36808	0.965161	8.16155e-62	2.03692e-42	up	Late embryogenesis abundant protein
TraesCS4D02G236800	chr4D	398902851	398905458	+	46	55	55	118	103	192	99	89	101	0.863011	0.996999	0.780151	1.94031	1.81487	2.47194	1.77186	1.56594	1.79849	1.25298	0.964738	6.10984e-06	0.00164915	up	Branched-chain-amino-acid aminotransferase
TraesCS1A02G230500	chr1A	403026893	403031517	-	21	19	24	61	33	63	53	35	30	0.494674	0.432442	0.427434	1.25939	0.73007	1.0184	1.191	0.773206	0.670734	1.16171	0.962387	0.0115107	0.0831956	up	Alpha/beta-Hydrolases superfamily protein
TraesCS5B02G265200	chr5B	449200920	449205895	-	97	64	84	111	143	238	156	146	153	2.02203	1.28905	1.32389	2.02801	2.79964	3.40465	3.10224	2.85428	3.02717	0.844004	0.961598	0.00393995	0.000194482	up	2-oxoglutarate (2OG) and Fe(II)-dependent oxygenase superfamily protein
TraesCS3D02G296300	chr3D	410300181	410301085	+	15	25	29	51	55	60	38	43	45	0.604312	0.97316	0.883336	1.80083	2.08106	1.65883	1.46046	1.62467	1.72073	1.16722	0.96074	0.00715544	0.0624548	up	Dynein light chain
TraesCS1A02G242400	chr1A	430342573	430344319	-	5460	6675	8145	16162	14109	20484	12542	12817	11781	145.966	172.419	164.63	378.692	354.248	375.798	319.861	321.347	298.931	1.20395	0.960613	2.91921e-50	1.19679e-44	up	Late embryogenesis abundant protein
TraesCS5D02G275600	chr5D	378142538	378142954	+	1243	1490	2113	5078	4911	8216	2856	2933	3002	94.5105	109.463	121.469	338.402	350.695	428.695	207.158	209.145	216.645	1.78444	0.957766	4.65226e-59	4.00971e-28	up	plant/protein (Protein of unknown function
TraesCS6B02G392900	chr6B	667896607	667900039	-	18	32	21	116	107	153	55	46	31	0.681855	1.17123	0.601446	3.85131	3.80675	3.97732	1.98754	1.6342	1.11458	2.26521	0.957287	2.26517e-12	0.0830511	up	Alpha/beta-Hydrolases superfamily protein
TraesCS6A02G206500	chr6A	364049412	364049735	-	12	23	20	38	25	55	34	30	37	1.17431	2.17471	1.47975	3.25923	2.29769	3.69353	3.17405	2.75327	3.43661	0.951236	0.957058	0.0856385	0.111458	up	Eukaryotic translation initiation factor 3 subunit E-B
TraesCS2B02G622400	chr2B	796431646	796439123	+	1724	1485	2087	5052	4331	11038	2970	3355	3381	130.769	108.835	119.687	335.864	308.537	574.564	214.912	238.665	243.413	1.76821	0.956209	1.12801e-07	3.62574e-31	up	Chitinase
TraesCS1B02G121200	chr1B	143058360	143059253	-	854	917	1277	1693	1623	2730	1838	1890	1821	30.2876	31.4232	34.2417	52.6254	54.0601	66.443	62.1853	62.8632	61.298	0.85684	0.955613	1.82159e-14	4.26245e-33	up	Translocator protein-like protein
TraesCS1A02G239000	chr1A	426299171	426304342	+	34	52	60	108	98	172	91	71	103	0.598896	0.885013	0.799064	1.66735	1.62125	2.07912	1.52914	1.17289	1.72202	1.23896	0.95103	1.99905e-05	0.00587322	up	cytochrome C oxidase subunit
TraesCS2A02G098600	chr2A	51936863	51941226	+	95	88	86	171	129	227	169	156	172	0.912479	0.816688	0.624533	1.43955	1.1637	1.49625	1.54853	1.40524	1.56804	0.817154	0.950657	0.00103725	6.07938e-05	up	RINT1-like protein
TraesCSU02G265300	chrUn	432827891	432828187	-	4	4	7	3	9	50	3	6	18	0.42702	0.412594	0.564994	0.280699	0.902364	3.66301	0.305523	0.600713	1.82385	1.80215	0.950218	0.0899193	0.53795	up	ATP synthase gamma chain
TraesCS4A02G445800	chr4A	713630160	713630821	-	20	38	40	61	64	78	44	70	64	0.957893	1.75851	1.44845	2.56064	2.87884	2.56366	2.01036	3.14422	2.90935	0.94208	0.950163	0.0175677	0.0349479	up	Seed maturation protein
TraesCS2B02G287600	chr2B	396956740	396958133	+	163	209	244	447	453	504	362	367	392	3.7074	4.59306	4.19594	8.91089	9.67679	7.86669	7.85463	7.82845	8.46247	1.08409	0.949345	4.22364e-12	3.39962e-10	up	Pyridoxal 5'-phosphate synthase subunit PdxS
TraesCS5A02G267800	chr5A	478882356	478882772	+	2902	3506	5221	13389	12803	23048	6504	7196	7192	220.651	257.57	300.137	892.254	914.264	1202.6	471.763	513.13	519.024	1.95563	0.949273	2.56964e-22	3.3944e-25	up	plant/protein (Protein of unknown function
TraesCS7B02G227000	chr7B	427302357	427305757	-	99	85	111	197	189	320	164	234	142	1.47783	1.22598	1.25277	2.57744	2.64974	3.27808	2.33544	3.27592	2.01191	1.1158	0.948683	1.18574e-07	0.000161088	up	Tubby-like F-box protein
TraesCS4B02G180300	chr4B	394621514	394621795	+	14	5	11	42	23	84	14	14	27	1.57407	0.543175	0.935074	4.13882	2.4287	6.48119	1.50162	1.47622	2.8813	2.11961	0.946952	0.000271741	0.321519	up	Transmembrane protein
TraesCS1A02G303100	chr1A	496631342	496638807	+	495	473	670	1318	1141	1648	979	1003	986	7.02534	6.4863	7.18943	16.3949	15.2089	16.0509	13.255	13.3503	13.2821	1.20744	0.94494	8.86892e-33	4.88277e-23	up	Cytochrome P450-like protein
TraesCS7B02G419000	chr7B	687581406	687596073	+	165	156	154	525	568	564	267	288	318	1.12554	1.0282	0.79425	3.13884	3.63897	2.6402	1.7375	1.84246	2.0589	1.68609	0.942876	1.09153e-22	3.4602e-07	up	Aldehyde oxidase
TraesCS3A02G370300	chr3A	621010047	621013759	-	120	122	182	619	512	655	254	272	238	2.77517	2.7261	3.18227	12.5467	11.1206	10.3951	5.60371	5.89935	5.22412	1.97104	0.941716	8.768e-39	1.7888e-07	up	Amino acid transporter
tRNA-Thr	Pt	14647	14718	+	3	0	5	3	4	16	1	6	7	1.32109	0	1.66472	1.15788	1.65433	4.83517	0.420095	2.47794	2.92577	1.35471	0.941135	0.39812	0.692558	up	0
TraesCS1B02G253800	chr1B	447563393	447564450	-	1969	2335	3125	5168	4687	6762	4373	4692	4279	72.173	82.697	86.6037	166.028	161.352	170.092	152.913	161.293	148.868	1.04722	0.938325	2.04985e-33	7.82655e-35	up	Late embryogenesis abundant protein
TraesCS3D02G463100	chr3D	567218912	567220299	-	40	46	58	67	94	138	72	98	90	0.913725	1.01528	1.00171	1.34141	2.01667	2.16329	1.569	2.09947	1.95131	0.920841	0.938051	0.00551699	0.00452778	up	F-box family protein
TraesCS5A02G153900	chr5A	331398338	331403028	+	1639	1783	2547	5186	4695	5407	3432	3571	3660	25.2633	26.5544	29.6823	70.0607	67.9668	57.1935	50.4653	51.6212	53.5452	1.26408	0.931723	1.54727e-37	9.39555e-36	up	Asparagine synthetase
TraesCS3A02G483100	chr3A	713622221	713623907	-	1531	1810	2243	7774	7307	11877	2928	3369	3728	37.6589	43.0174	41.7137	167.598	168.804	200.483	68.7065	77.7178	87.0356	2.13836	0.931318	9.45966e-120	3.33906e-25	up	Beta-1
TraesCS6D02G302300	chr6D	411615155	411617983	-	72	104	98	277	250	507	115	186	194	1.55614	2.17181	1.6014	5.24718	5.07464	7.51973	2.37109	3.77012	3.97966	1.75539	0.927937	4.27167e-16	0.000783828	up	12-oxophytodienoate reductase-like protein
TraesCS6D02G130800	chr6D	97302443	97304466	-	235	290	296	691	627	905	461	510	509	4.55717	5.43374	4.33987	11.7446	11.4195	12.0436	8.52831	9.27523	9.36859	1.30557	0.925902	1.01359e-23	1.58717e-11	up	4-hydroxyphenylpyruvate dioxygenase
TraesCS3B02G148400	chr3B	139777214	139778196	+	21	24	33	57	52	112	51	39	49	0.82918	0.915619	0.985147	1.97258	1.92834	3.03478	1.92103	1.44418	1.83635	1.35365	0.925608	0.000605212	0.0542735	up	DCC family protein
TraesCS2A02G575700	chr2A	770104312	770108031	+	41	63	59	462	446	398	87	104	102	0.744108	1.10476	0.809584	7.34895	7.60217	4.95695	1.50628	1.77016	1.75704	2.91022	0.923629	4.90025e-40	0.0035296	up	WAT1-related protein
TraesCS4D02G268000	chr4D	439291484	439293542	-	93	115	112	370	322	477	164	226	187	1.70346	2.03526	1.55104	5.93992	5.5393	5.99578	2.86567	3.88225	3.25101	1.73562	0.922976	8.32031e-24	4.23366e-05	up	Heavy metal-associated protein
TraesCS7B02G194900	chr7B	334798278	334798934	+	19	43	27	98	77	98	69	37	55	0.916924	2.00504	0.985147	4.14512	3.48997	3.24553	3.17661	1.67459	2.51925	1.48972	0.921768	6.54733e-05	0.0814934	up	transmembrane protein
TraesCS1B02G370900	chr1B	600602485	600605276	+	29	24	48	125	124	195	73	52	53	0.543429	0.43454	0.680054	2.05299	2.18231	2.5076	1.30498	0.913851	0.942648	2.01845	0.921594	1.49719e-12	0.0347847	up	Calcineurin B-like protein
TraesCS2A02G540100	chr2A	752276283	752278181	-	1424	1455	2017	3352	3061	4563	2717	2919	3071	23.7755	23.4724	25.4615	49.0518	47.9992	52.2817	43.2757	45.7069	48.6664	1.04327	0.919814	1.28931e-36	2.80086e-35	up	Phosphatidylinositol 4-kinase
TraesCS5D02G162900	chr5D	254529342	254531854	-	10	9	13	34	30	22	20	16	21	1.03615	0.901032	1.01841	3.08769	2.91941	1.56432	1.97692	1.55479	2.06525	1.35132	0.91972	0.0351794	0.276961	up	Tetratricopeptide repeat (TPR)-like superfamily protein
TraesCS5B02G044500	chr5B	49884821	49890254	-	27	33	38	95	105	200	55	59	61	0.9295	1.09767	0.989069	2.86642	3.39489	4.72492	1.80627	1.90487	1.99317	1.87585	0.91957	1.70565e-09	0.0248337	up	60S ribosomal protein L35
TraesCS3D02G536300	chr3D	610138928	610139688	+	50	88	110	1128	1081	1733	125	168	145	2.4352	4.14115	4.05055	48.1509	49.4471	57.9218	5.80776	7.67363	6.70287	3.86561	0.919417	2.17021e-131	0.000972855	up	Metallothionein
TraesCS6B02G177500	chr6B	195458648	195461360	+	4	8	12	9	19	15	11	14	17	0.367609	0.710379	0.833805	0.724936	1.63995	0.946012	0.964391	1.20665	1.48287	0.774445	0.918749	0.431212	0.390695	up	Peptide-N(4)-(N-acetyl-beta-glucosaminyl)asparagine amidase
TraesCS7B02G249600	chr7B	461203841	461204782	+	48	57	76	161	115	250	129	93	99	1.61561	1.85371	1.93404	4.74954	3.63532	5.77449	4.14208	2.93565	3.1627	1.39661	0.91855	9.29193e-08	0.00236034	up	NBS-LRR-like resistance protein
TraesCS5D02G254000	chr5D	360749836	360750916	+	105	98	136	323	281	489	192	193	219	3.32583	2.99924	3.25692	8.96695	8.35926	10.6292	5.80159	5.73318	6.58391	1.55249	0.918474	3.26263e-18	5.40017e-06	up	Glutathione S-transferase
TraesCS2D02G566500	chr2D	635597602	635601741	-	81	87	116	502	463	463	146	173	186	1.40955	1.46282	1.5262	7.65652	7.56708	5.52913	2.42373	2.82339	3.07212	2.23828	0.91763	7.0981e-35	5.05618e-05	up	Dolichyl-diphosphooligosaccharide--protein glycosyltransferase subunit 1
TraesCS3D02G427700	chr3D	541165330	541197902	-	42	37	66	380	355	735	73	102	81	1.4319	1.21881	1.70123	11.3547	11.3669	17.196	2.37421	3.26129	2.62105	3.19572	0.917244	6.82586e-47	0.00793492	up	MADS-box transcription factor
TraesCS5A02G472300	chr5A	649365039	649367155	+	617	697	881	2940	2776	3389	1399	1374	1130	10.0014	10.9165	10.7972	41.7691	42.2616	37.6988	21.6336	20.8877	17.3854	1.94438	0.916903	7.52439e-102	3.44482e-19	up	Cytochrome P450
TraesCS3B02G581200	chr3B	809814261	809816730	-	20	15	16	36	26	46	30	28	34	0.782871	0.567316	0.473519	1.23508	0.955838	1.23565	1.12025	1.02789	1.26319	0.930663	0.914759	0.0959363	0.148275	up	Serine/threonine-protein kinase ULK1
TraesCS5B02G203000	chr5B	369365216	369365811	+	185	146	254	480	501	928	308	362	364	9.84171	7.50457	10.2162	22.3806	25.0315	33.8786	15.6309	18.0607	18.3793	1.56562	0.914561	1.54975e-18	7.92307e-08	up	TSL-kinase interacting protein 1
TraesCS5A02G086400	chr5A	115025641	115029304	+	49	47	57	111	94	166	91	75	107	0.688046	0.637665	0.605137	1.36608	1.23965	1.59959	1.21898	0.987665	1.42605	1.13561	0.914398	5.24042e-05	0.00525947	up	UPF0176 protein
TraesCS5B02G494900	chr5B	662644423	662646617	+	25	24	32	52	42	56	36	40	68	0.687473	0.637677	0.665309	1.25329	1.08472	1.05678	0.944393	1.03158	1.77482	0.774185	0.914104	0.0844716	0.0734393	up	Ribosomal RNA large subunit methyltransferase E
TraesCS4A02G005700	chr4A	3380999	3381397	-	120	135	233	306	241	340	278	278	297	11.4257	12.4196	16.7731	25.536	21.5511	22.2156	25.2511	24.8241	26.8402	0.767707	0.912545	0.000146881	1.39432e-06	up	Trypsin inhibitor
TraesCS5D02G261000	chr5D	367412925	367419753	-	631	654	933	1682	1871	2392	1358	1270	1287	6.66888	6.67845	7.45526	15.5805	18.5716	17.3486	13.6917	12.5879	12.9102	1.31125	0.911456	1.80355e-37	9.57128e-24	up	Cellulose synthase
TraesCS2D02G324400	chr2D	417210371	417212046	+	70	75	134	241	228	311	210	138	138	1.67758	1.73668	2.42799	5.06213	5.13181	5.11475	4.80108	3.10164	3.13901	1.38368	0.910081	2.38361e-11	0.00108005	up	Amino acid transporter
TraesCS2A02G406000	chr2A	661712614	661714531	+	158	135	179	327	283	376	325	244	269	3.30012	2.72446	2.82673	5.98621	5.5515	5.3894	6.47577	4.77959	5.33279	0.942264	0.907968	3.67718e-08	1.35169e-06	up	Lysine/histidine transporter
TraesCS3A02G530800	chr3A	743988067	743988916	+	98	153	236	2460	2180	3648	254	324	267	4.08307	6.15922	7.43413	89.8311	85.3036	104.302	10.0955	12.66	10.5585	3.98277	0.906565	1.64048e-53	3.88562e-05	up	Metallothionein
TraesCS5B02G152600	chr5B	281836802	281840213	+	48	58	68	220	210	190	104	133	71	0.700046	0.817311	0.749811	2.81216	2.87644	1.9016	1.44695	1.81913	0.982817	1.74356	0.906398	1.3982e-12	0.00715102	up	Asparagine synthetase
TraesCS2B02G268000	chr2B	361284425	361288908	+	67	76	107	240	180	258	138	183	118	1.50023	1.64426	1.81144	4.71004	3.78534	3.96443	2.94778	3.84291	2.5078	1.33003	0.904226	4.30389e-10	0.000670853	up	Aldo/keto reductase family-like protein
TraesCS1A02G334800	chr1A	522189569	522191557	+	188	244	248	387	372	564	409	411	386	3.20817	4.02312	3.19969	5.78817	5.96201	6.60477	6.65821	6.57762	6.25195	0.82432	0.904072	2.19891e-07	1.65604e-09	up	Cytochrome P450
TraesCS6D02G384300	chr6D	462634503	462636026	-	184	218	318	1845	1796	3200	364	424	471	3.82805	4.38218	5.00201	33.6425	35.0927	45.6866	7.22431	8.27281	9.30058	3.1153	0.903734	2.19192e-117	1.48372e-08	up	Protein DETOXIFICATION
TraesCS2D02G340800	chr2D	435147053	435148828	-	17	9	10	36	19	19	16	24	25	1.52262	0.778858	0.677172	2.82602	1.59826	1.16782	1.36709	2.01595	2.12525	0.923067	0.903394	0.218778	0.279206	up	Sushi
TraesCS3B02G404500	chr3B	639553616	639555147	+	33	27	41	142	125	174	63	59	56	0.889717	0.703356	0.835755	3.3555	3.16518	3.21934	1.62037	1.49182	1.43303	2.00785	0.903239	1.8767e-13	0.0272534	up	Protein ABSCISIC ACID-INSENSITIVE 5
TraesCS3B02G343500	chr3B	552475653	552477335	+	45	43	66	184	167	270	76	89	105	1.75065	1.61633	1.94128	6.27388	6.10175	7.20826	2.82056	3.24717	3.87709	1.88565	0.901733	4.63146e-16	0.00600218	up	H/ACA ribonucleoprotein complex subunit 1-like protein 1
TraesCSU02G183200	chrUn	276860121	276861178	+	35	49	78	120	112	101	77	105	99	1.04888	1.41883	1.76731	3.1519	3.1523	2.07711	2.20133	2.95105	2.81594	0.973825	0.901435	0.00299853	0.00831999	up	rRNA N-glycosidase
TraesCS7D02G287100	chr7D	311619196	311620128	+	24	15	23	30	73	47	31	50	29	1.55614	0.939726	1.12751	1.70486	4.44539	2.09129	1.91749	3.04042	1.78469	1.18766	0.900823	0.0257502	0.131951	up	O-fucosyltransferase family protein
TraesCS3D02G478200	chr3D	577892417	577894063	+	291	332	480	2605	2221	3289	629	649	649	7.36355	8.11719	9.18317	57.7741	52.7829	57.1133	15.1838	15.4016	15.5872	2.76563	0.900388	5.46275e-158	9.89718e-14	up	Beta-1
TraesCS2A02G438300	chr2A	689709322	689710689	-	38	82	59	224	209	281	93	110	115	0.880729	1.83631	1.03388	4.55028	4.54942	4.46935	2.05625	2.391	2.5298	1.86543	0.899578	8.44822e-14	0.00977586	up	Ubiquinol oxidase
TraesCS1D02G028400	chr1D	11200656	11202233	-	14	30	41	68	59	95	28	69	50	0.669514	1.3862	1.48243	2.85018	2.64993	3.1177	1.27739	3.09462	2.2695	1.2775	0.898967	0.00132289	0.118736	up	Chymotrypsin inhibitor
TraesCS2B02G570600	chr2B	760990911	760994507	+	22	29	41	52	50	81	65	34	61	0.831392	1.0589	1.17145	1.72233	1.77461	2.10062	2.34332	1.20501	2.18797	0.871561	0.898749	0.034568	0.0667695	up	Thiol-disulfide oxidoreductase DCC
TraesCS2D02G207700	chr2D	161649141	161650777	-	6	6	13	41	28	12	15	23	5	0.379716	0.366887	0.622026	2.27417	1.66424	0.521156	0.905593	1.36509	0.300335	1.68033	0.895933	0.0262993	0.443722	up	OPC-8:0 CoA ligase1
TraesCS2B02G175700	chr2B	150710718	150716191	+	45	51	41	108	90	76	68	114	63	0.642694	0.703779	0.442724	1.35191	1.20722	0.744878	0.926479	1.52695	0.854007	0.892985	0.895825	0.015789	0.0257362	up	Non-specific serine/threonine protein kinase
TraesCS5A02G297400	chr5A	505206496	505207629	-	14	24	28	69	24	30	43	35	37	0.391435	0.648361	0.591899	1.69088	0.630223	0.575615	1.14693	0.917756	0.98189	0.823733	0.895152	0.189607	0.106226	up	ENTH/ANTH/VHS superfamily protein
TraesCS1B02G206600	chr1B	373628259	373629490	+	15	22	40	141	151	241	35	43	54	0.386034	0.547055	0.778309	3.18042	3.64974	4.25628	0.859285	1.03784	1.31904	2.67741	0.894532	2.24645e-19	0.0990876	up	Abscisic acid receptor
TraesCS5B02G169000	chr5B	313207339	313210815	-	37	44	60	76	91	112	72	90	84	0.863232	0.991864	1.05836	1.55407	1.99397	1.79318	1.60248	1.96923	1.86009	0.874354	0.894405	0.00678287	0.00845494	up	Cysteine desulfuration protein SufE
TraesCS3A02G038900	chr3A	20771629	20773382	+	52	36	52	139	110	157	71	95	81	0.93998	0.62877	0.710684	2.20222	1.86749	1.94758	1.22436	1.61052	1.38973	1.41048	0.894358	3.37607e-07	0.0114228	up	NB-ARC domain-containing disease resistance protein
TraesCS2D02G344300	chr2D	440587891	440591037	+	22	13	32	48	33	53	42	37	37	0.829415	0.47355	0.91213	1.58607	1.16846	1.37121	1.51054	1.30821	1.32397	0.894623	0.894176	0.0782399	0.111494	up	sugar transporter
TraesCS5A02G305100	chr5A	514003067	514005001	+	762	872	1010	2008	1889	2621	1439	1694	1511	13.1735	14.5659	13.2015	30.4257	30.671	31.0951	23.7324	27.4654	24.7936	1.17723	0.893007	5.3879e-40	4.81391e-23	up	Glycosyltransferase
TraesCS5B02G233500	chr5B	411783962	411786319	-	1310	1514	2130	2606	2351	4197	2743	3036	2826	43.311	48.3644	53.2431	75.5148	73.0012	95.2236	86.5141	94.136	88.6804	0.755163	0.892431	1.55944e-10	9.96597e-27	up	Ripening-related protein
TraesCS3B02G281000	chr3B	451837310	451839941	+	54	50	54	156	165	243	92	67	120	1.3492	1.20706	1.02008	3.41617	3.87185	4.16648	2.19283	1.56995	2.84573	1.69488	0.891248	1.83874e-12	0.0123715	up	Cytokinin riboside 5'-monophosphate phosphoribohydrolase
TraesCS4B02G346900	chr4B	640532917	640536498	+	39	57	46	136	99	142	101	66	84	1.22309	1.7272	1.09071	3.73821	2.91595	3.05606	3.02169	1.94118	2.50036	1.27724	0.891148	1.40642e-05	0.0164086	up	2-oxoglutarate (2OG) and Fe(II)-dependent oxygenase superfamily protein
TraesCS7D02G296100	chr7D	371829457	371832163	+	38	26	41	244	202	301	77	68	39	0.869291	0.574684	0.709126	4.89218	4.33994	4.72528	1.68038	1.45888	0.846789	2.70529	0.890059	7.85606e-30	0.052916	up	WAT1-related protein
TraesCS4D02G083100	chr4D	56946795	56950730	-	76	45	70	237	264	246	110	110	116	1.23383	0.705877	0.859208	3.37227	4.02529	2.74067	1.70361	1.6748	1.78743	1.8644	0.888785	1.53022e-14	0.00363973	up	Transmembrane protein
TraesCS3A02G421000	chr3A	662520087	662520865	+	2910	3165	3984	12981	12259	21564	5710	6146	5702	118.441	124.467	122.598	463.07	468.612	602.305	221.706	234.6	220.274	2.07489	0.888242	6.0855e-99	8.79488e-50	up	Cysteine proteinase inhibitor
TraesCS1D02G423800	chr1D	478411677	478415662	-	61	90	132	225	212	264	144	155	188	1.20055	1.71146	1.96418	3.88117	3.91865	3.5656	2.70363	2.86094	3.51185	1.21516	0.888157	3.82647e-08	0.000634214	up	Kinase family protein
TraesCS2A02G170200	chr2A	125251161	125253229	-	1790	1917	2523	5393	4638	7292	3487	3745	3621	35.5826	36.8197	37.9192	93.9606	86.5896	99.4742	66.1258	69.8174	68.3191	1.34914	0.888054	3.23479e-61	8.90481e-43	up	Adipocyte plasma membrane-associated protein
TraesCS1A02G392200	chr1A	558704272	558705248	-	1675	1872	2776	6833	6848	12398	3149	3932	3839	54.3582	58.6989	68.1126	194.354	208.72	276.109	97.4895	119.672	118.249	1.91109	0.887354	2.74677e-56	3.88221e-20	up	transcription factor-like protein
TraesCS1B02G420300	chr1B	643278391	643279367	-	1634	1942	2905	8453	7760	13752	3480	4072	3607	53.0277	60.8939	71.2778	240.432	236.517	306.264	107.737	123.933	111.103	2.08454	0.886692	5.32192e-72	6.06337e-20	up	transcription factor-like protein
TraesCS1A02G271700	chr1A	465281934	465283274	+	16	21	16	21	21	62	15	35	44	0.431378	0.547055	0.326148	0.496236	0.53175	1.14712	0.385801	0.884979	1.12595	0.766245	0.886666	0.243095	0.218127	up	transmembrane protein
TraesCSU02G098500	chrUn	87231917	87232372	-	25	9	20	36	33	31	17	31	47	1.73828	0.60464	1.0514	2.19389	2.15499	1.47918	1.12762	2.02148	3.10175	0.785273	0.886021	0.21132	0.240477	up	Chaperone protein dnaJ
TraesCS7D02G067700	chr7D	38522558	38522854	+	0	3	8	16	11	14	6	10	2	0	0.309445	0.645708	1.49706	1.10289	1.02564	0.611047	1.00119	0.20265	1.86543	0.885761	0.0871304	0.674906	up	Avr9/Cf-9 rapidly elicited protein
TraesCS7B02G229300	chr7B	431306606	431309026	-	60	81	101	269	296	343	133	155	132	1.79979	2.34763	2.2906	7.07218	8.33897	7.06063	3.80589	4.36043	3.75814	1.80247	0.885759	5.03649e-20	0.000473558	up	Cleavage and polyadenylation specificity factor subunit 5
TraesCS1D02G083600	chr1D	66555059	66559273	+	238	222	279	874	774	1105	402	462	429	4.00961	3.6137	3.55375	12.9053	12.2466	12.7752	6.4608	7.29953	6.8598	1.77084	0.88572	6.25559e-50	2.08703e-10	up	Aspartic proteinase
TraesCS7A02G030100	chr7A	12198019	12202295	-	729	811	1013	3476	3196	5202	1486	1492	1469	58.3683	62.74	61.3221	243.928	240.33	285.824	113.502	112.033	111.635	2.08336	0.885701	1.12463e-108	1.12243e-27	up	Seed maturation protein
TraesCS4A02G096900	chr4A	106342730	106346740	-	47	44	39	144	136	213	85	82	63	0.903696	0.817431	0.566952	2.42671	2.45592	2.8105	1.55911	1.47865	1.14972	1.77153	0.882938	2.36144e-11	0.0193338	up	Protein kinase
TraesCS3D02G138100	chr3D	96410516	96411924	-	1619	1810	2273	3993	3499	4967	3037	3442	3430	41.5647	44.8984	44.12	89.848	84.367	87.5087	74.3802	82.8736	83.5798	1.00821	0.882766	1.26843e-37	1.32589e-33	up	Polypyrimidine tract-binding-like protein
TraesCS3B02G285900	chr3B	457633984	457635782	-	102	127	142	306	304	426	219	209	218	1.79769	2.16268	1.89217	4.72679	5.03197	5.15232	3.68208	3.45452	3.64669	1.35597	0.882349	2.53596e-15	5.92611e-06	up	High-affinity nitrate transporter 2
TraesCS4D02G095900	chr4D	71824231	71825912	-	438	525	726	3861	3519	3996	880	1014	1019	8.74518	10.1281	10.9594	67.5656	65.9879	54.7519	16.7615	18.9872	19.3107	2.65992	0.881192	9.32128e-131	3.34563e-15	up	Sphingoid base hydroxylase 2
TraesCS2D02G304900	chr2D	390703147	390708626	-	30	46	65	139	121	232	70	88	84	0.471352	0.698322	0.772138	1.91412	1.7855	2.50145	1.0492	1.29668	1.25266	1.67389	0.881139	1.77039e-09	0.0151361	up	Regulator of chromosome condensation (RCC1) family protein
TraesCS3B02G238100	chr3B	373285222	373285952	-	14	25	18	101	90	104	41	23	36	0.969187	1.67222	0.942127	6.12819	5.85158	4.94074	2.70768	1.49326	2.36544	2.25318	0.880296	3.78827e-10	0.173101	up	Heavy-metal-associated domain-containing family protein
TraesCS5A02G018900	chr5A	14508286	14508872	+	2166	2370	3160	8065	7040	12885	3752	4499	5050	116.994	123.688	129.048	381.806	357.133	477.607	193.332	227.903	258.897	1.72357	0.87893	6.62853e-63	3.14534e-21	up	Thaumatin-like protein
TraesCS5D02G440000	chr5D	493449770	493451890	+	152739	175273	231524	349956	324687	454742	303456	332099	329982	2700.94	2994.7	3095.41	5423.87	5392.38	5518.35	5119.12	5507.57	5538.4	0.89905	0.878757	3.10177e-34	4.8715e-45	up	Globulin-1
TraesCS4A02G119900	chr4A	147640888	147642136	+	345	283	404	791	707	1141	562	598	633	14.3741	11.3925	12.7262	28.8847	27.665	32.6231	22.3373	23.3662	25.0319	1.2198	0.87867	2.71721e-21	5.56564e-12	up	Mitochondrial import inner membrane translocase subunit Tim17/Tim22/Tim23 family protein
TraesCS6A02G322500	chr6A	556551166	556553285	-	57	68	121	434	408	702	146	137	136	1.15406	1.33026	1.85224	7.70148	7.75826	9.75371	2.81995	2.60136	2.61349	2.53163	0.878437	9.1489e-40	0.00113278	up	Metal tolerance protein
TraesCS6B02G309700	chr6B	555194031	555194883	+	64	46	56	108	77	145	105	92	94	2.3789	1.65207	1.57377	3.51845	2.68805	3.69865	3.72323	3.20709	3.31629	0.838495	0.878041	0.00840197	0.00637526	up	Invertase inhibitor
TraesCS7B02G357100	chr7B	617571591	617580168	+	55	51	46	83	81	150	82	63	123	0.712355	0.638231	0.450452	0.9422	0.985302	1.33323	1.01317	0.765247	1.51206	0.877777	0.877941	0.00811309	0.0248759	up	Serine/threonine-protein kinase
TraesCS1D02G421500	chr1D	477286167	477286640	+	18	30	37	95	111	126	48	47	51	1.20404	1.93893	1.87122	5.56957	6.97333	5.78384	3.06297	2.94844	3.23792	1.8643	0.876578	6.98705e-09	0.0664709	up	S-adenosyl-L-methionine-dependent methyltransferases superfamily protein
TraesCS1D02G238900	chr1D	328454829	328458687	-	76	79	92	161	187	249	94	161	175	2.37641	2.38676	2.17497	4.41229	5.49161	5.34301	2.80395	4.72129	5.19367	1.14457	0.876577	2.09791e-07	0.00289201	up	L-lactate dehydrogenase
TraesCS5A02G501100	chr5A	666740738	666743746	+	34	55	50	129	160	234	61	102	79	0.69281	1.08286	0.770305	2.30386	3.06201	3.27213	1.18577	1.94923	1.52789	1.77272	0.875756	5.35567e-11	0.0225279	up	LysM domain GPI-anchored protein 1
TraesCS7B02G269700	chr7B	494581311	494587732	-	140	129	200	460	434	489	268	271	268	0.884767	0.787707	0.955627	2.54794	2.57597	2.12075	1.61574	1.60619	1.60755	1.46233	0.874332	9.8682e-20	4.97663e-07	up	ABC transporter-like family-protein
TraesCS5B02G033300	chr5B	36602296	36602520	-	126	165	256	754	652	1247	329	239	362	17.7555	22.4657	27.2747	93.1247	86.2901	120.589	44.2276	31.5855	48.4172	2.1515	0.874052	1.39574e-37	4.58011e-05	up	Cold-regulated protein
TraesCS5B02G267400	chr5B	453668061	453690078	-	1165	1250	1805	5014	4842	7898	2335	2419	2486	73.2893	75.9798	85.8518	276.459	286.082	340.966	140.132	142.718	148.438	1.94653	0.873284	2.39653e-85	7.56334e-28	up	plant/protein (Protein of unknown function
TraesCS4D02G136400	chr4D	122285113	122287596	-	61	60	103	304	279	384	107	154	122	0.778616	0.739978	0.994004	3.40093	3.34463	3.3636	1.3029	1.84349	1.47803	2.00308	0.873226	2.81388e-25	0.0020657	up	Scarecrow transcription factor family protein
TraesCS3B02G264800	chr3B	423789225	423796635	-	24	9	50	120	98	172	48	41	49	0.54784	0.198499	0.86292	2.4008	2.10097	2.69433	1.04525	0.877716	1.06162	2.14169	0.872637	9.85002e-09	0.155553	up	GDSL esterase/lipase
TraesCS5B02G566500	chr5B	710659519	710660067	+	3329	4061	5290	7722	7244	11178	6857	7233	7676	192.259	226.61	230.986	390.871	392.918	443.013	377.782	391.759	420.762	0.921689	0.87257	1.78174e-23	5.48685e-30	up	AWPM-19-like membrane family protein
TraesCS1B02G080400	chr1B	62719857	62724509	+	95	69	117	457	382	520	149	132	202	1.17844	0.827003	1.09731	4.96857	4.45039	4.42656	1.76321	1.53563	2.37829	2.16061	0.870165	2.49664e-35	0.00113278	up	Glycosyltransferase
TraesCS7D02G054100	chr7D	28673552	28675692	+	80	85	74	163	139	212	156	116	146	1.24156	1.27459	0.868292	2.21715	2.02601	2.25783	2.3096	1.68835	2.15059	0.958149	0.869657	9.13185e-05	0.0016244	up	DUF581 family protein
TraesCS5A02G369900	chr5A	569682833	569683707	+	632	669	851	2234	1872	2899	1273	1288	1148	25.2055	25.7797	25.6605	78.0894	70.1188	79.3424	48.433	48.1749	43.4559	1.57573	0.869639	2.02309e-65	4.7211e-22	up	Dehydrin
TraesCS7B02G216000	chr7B	397222640	397224330	-	105	109	159	300	271	428	203	183	253	2.11778	2.12419	2.42464	5.30328	5.13349	5.92401	3.90592	3.46155	4.84331	1.29832	0.869553	1.42111e-13	4.66589e-05	up	U3 small nucleolar RNA-associated protein 18-like protein
TraesCS5A02G137500	chr5A	309595105	309596757	+	89	156	161	519	486	659	221	238	239	1.70711	2.89115	2.33483	8.72511	8.75506	8.67435	4.04389	4.28131	4.3511	1.91854	0.869043	1.34526e-29	5.83897e-05	up	Agmatine coumaroyltransferase-2
TraesCS4A02G071000	chr4A	68455101	68464028	-	23	24	43	80	68	115	39	67	47	0.474768	0.478673	0.671089	1.44735	1.3183	1.62904	0.767986	1.29705	0.920833	1.43137	0.868757	3.73682e-05	0.0763988	up	integral membrane metal-binding family protein (DUF2296)
TraesCS6D02G296900	chr6D	408155345	408157238	-	31	60	49	141	114	198	95	63	84	0.561333	1.04975	0.67083	2.23774	1.93872	2.46039	1.64103	1.06986	1.44367	1.55151	0.866822	6.00808e-08	0.028076	up	Glycosyltransferase
TraesCS3B02G547300	chr3B	783193341	783196585	+	40	51	58	307	250	370	99	77	80	0.891878	1.09873	0.977757	5.9995	5.23523	5.66143	2.10579	1.61014	1.69303	2.51448	0.865333	7.85471e-34	0.0103394	up	Orotate phosphoribosyltransferase
TraesCS1A02G035300	chr1A	18486339	18489620	-	22	15	26	32	30	71	38	31	39	0.785515	0.517484	0.70188	1.00141	1.00601	1.73968	1.29435	1.03806	1.32168	0.91706	0.864689	0.084207	0.132094	up	Embryo defective 2735
TraesCS4D02G210500	chr4D	362131022	362132400	-	129	174	249	399	393	560	322	343	271	2.966	3.86548	4.3285	8.04053	8.48641	8.83584	7.06271	7.39609	5.91397	1.18364	0.86256	1.26125e-12	3.95533e-06	up	AT hook motif DNA-binding family protein
TraesCS2B02G509700	chr2B	705724492	705728736	+	663	684	885	2906	2711	3481	1196	1273	1354	11.2533	11.2176	11.3571	43.231	43.2164	40.5463	19.3657	20.2639	21.813	1.9132	0.860822	6.26769e-114	3.99415e-22	up	Organic cation transporter-like protein
TraesCS6A02G144400	chr6A	121671252	121672423	+	21	31	45	51	74	59	43	90	31	0.999747	1.42596	1.61972	2.128	3.30867	1.92753	1.95287	4.01828	1.40075	0.853197	0.859469	0.0527117	0.129693	up	Branched-chain-amino-acid aminotransferase
TraesCS3D02G254300	chr3D	355746750	355747286	+	24	15	18	44	44	80	56	22	21	1.41704	0.855728	0.803528	2.27696	2.43991	3.24145	3.15423	1.21821	1.17684	1.39527	0.859256	0.00224367	0.244364	up	Serine/threonine-protein kinase
TraesCS5B02G158600	chr5B	292490611	292494208	-	21	45	47	49	71	112	66	53	73	0.604752	1.25211	1.02332	1.23676	1.92029	2.21337	1.81316	1.4314	1.99531	0.903672	0.858763	0.0311127	0.0509909	up	DNA-directed RNA polymerase subunit
TraesCS3D02G416600	chr3D	528084470	528084787	+	138	128	148	453	286	497	239	217	257	13.7593	12.3311	11.1567	39.5865	26.7815	34.0058	22.7327	20.2911	24.3209	1.44088	0.858711	5.84423e-15	7.42481e-06	up	Cysteine proteinase inhibitor
TraesCS5B02G154200	chr5B	283986866	283988973	+	56	100	99	239	179	347	144	126	165	1.84569	3.18452	2.46696	6.90397	5.54082	7.84836	4.52759	3.89465	5.16158	1.44388	0.856459	7.5264e-10	0.00209946	up	30S ribosomal protein S10
TraesCS1A02G093000	chr1A	85823062	85823960	+	1398	1387	1952	2831	2806	5014	2592	2866	2606	49.3052	47.2646	52.0502	87.5097	92.9445	121.353	87.2077	94.7958	87.2346	1.02779	0.856312	9.83233e-19	6.19126e-31	up	Translocator protein-like protein
TraesCS6B02G174800	chr6B	189276949	189278026	+	238	277	348	736	629	937	505	505	461	7.00008	7.87191	7.73861	18.973	17.3751	18.9123	14.1694	13.9298	12.8693	1.29385	0.856185	1.38194e-25	5.12673e-11	up	V-type ATP synthase subunit D
TraesCS2D02G546600	chr2D	623325816	623329328	+	313	343	476	620	644	810	626	610	686	5.70348	6.03898	6.55783	9.9019	11.0213	10.1288	10.8819	10.4244	11.8645	0.764841	0.855261	1.64227e-09	8.16594e-13	up	Cysteine proteinase
TraesCS3D02G124200	chr3D	81811610	81816263	+	80	99	100	203	252	283	149	184	146	1.28495	1.53641	1.21438	2.85776	3.80145	3.11935	2.28307	2.77168	2.22577	1.28402	0.854879	1.11718e-09	0.000371463	up	Protein kinase-related protein
TraesCS3B02G133400	chr3B	115780571	115784482	-	4714	5339	7018	15967	15018	21264	9261	10109	9632	54.7084	59.8685	61.5794	162.412	163.692	169.351	102.531	110.027	106.099	1.49689	0.854725	3.1753e-92	7.03221e-42	up	Alkaline alpha-galactosidase seed imbibition protein
TraesCS5B02G434100	chr5B	609193270	609195425	+	194195	226421	295958	418810	387415	535700	379396	415303	421402	3339.04	3761.62	3847.44	6311.5	6256.21	6320.99	6223.17	6696.94	6877.17	0.792062	0.85461	5.85132e-26	1.85385e-39	up	Globulin-1
TraesCS2D02G267400	chr2D	326735651	326738428	-	43	48	44	101	74	116	75	89	69	0.93896	1.01273	0.726421	1.933	1.51761	1.73826	1.56234	1.82262	1.43007	0.968934	0.854396	0.00253311	0.0180838	up	Proline transporter
TraesCS5A02G475500	chr5A	650567654	650574703	+	8936	9973	12522	27471	24365	38796	17688	18059	17788	254.791	274.751	269.943	686.508	652.465	759.113	481.12	482.905	481.389	1.39734	0.85423	4.14184e-72	1.6986e-58	up	rRNA N-glycosidase
TraesCS2A02G295500	chr2A	508070498	508071767	-	115	158	183	246	224	400	228	266	282	2.87104	3.81129	3.45422	5.38279	5.25219	6.853	5.43014	6.22802	6.6822	0.794309	0.853978	7.82023e-05	7.28154e-06	up	Transforming growth factor beta-1-induced transcript 1 protein
TraesCS6B02G169700	chr6B	181707886	181709909	-	331	386	509	974	803	991	672	711	698	6.4623	7.28149	7.51336	16.6667	14.724	13.2774	12.5159	13.0184	12.9343	1.07336	0.853326	3.6332e-17	3.61513e-14	up	4-hydroxyphenylpyruvate dioxygenase
TraesCS2A02G307200	chr2A	528104215	528107974	+	29	25	32	66	36	73	63	33	51	0.564445	0.470152	0.470903	1.1259	0.658078	0.975048	1.16977	0.602373	0.942157	0.886195	0.852804	0.0430871	0.0914463	up	XH/XS domain-containing family protein
TraesCS4D02G189900	chr4D	331637345	331638784	-	40	34	42	117	98	96	48	85	66	0.880729	0.723328	0.699181	2.25787	2.02656	1.45055	1.00823	1.75521	1.37929	1.32119	0.851607	4.15944e-05	0.0419093	up	Succinate dehydrogenase [ubiquinone] flavoprotein subunit 1
TraesCS6D02G087400	chr6D	52723884	52724408	-	40	49	60	461	420	574	94	84	75	2.41572	2.85927	2.73965	24.4016	23.8224	23.789	5.41562	4.75765	4.29908	3.1697	0.850851	1.84976e-66	0.0112193	up	BZIP transcription factor
TraesCS5A02G432100	chr5A	616547318	616549433	+	263318	301904	390458	570456	534730	756965	507884	559035	552471	4587.27	5081.79	5142.87	8710.18	8749.01	9049.59	8440.59	9133.56	9135.07	0.844983	0.850572	1.02225e-31	9.76046e-45	up	Globulin-1
TraesCS5B02G390800	chr5B	570108406	570109325	-	355	381	549	1022	941	1286	716	721	734	13.9823	14.4993	16.3485	35.2802	34.8088	34.7592	26.9028	26.6325	27.4394	1.2277	0.849632	1.24205e-28	2.43855e-14	up	Late embryogenesis abundant D-like protein
TraesCS1A02G285500	chr1A	482777474	482780309	-	9	11	15	22	33	32	26	10	23	0.435659	0.514482	0.548975	0.933378	1.50027	1.063	1.20064	0.453974	1.05672	1.21694	0.849422	0.0515821	0.347831	up	50S ribosomal protein L17
TraesCS4A02G017400	chr4A	11676594	11678578	-	492	481	567	3215	2898	3662	885	925	821	9.25236	8.7399	8.06173	52.9907	51.1843	47.2591	15.8769	16.3139	14.6541	2.54682	0.848861	3.65262e-163	6.81658e-16	up	Patatin
TraesCS5A02G018800	chr5A	14502732	14503513	+	835	893	1307	2940	2606	4687	1588	1724	1805	33.8552	34.9835	40.0656	104.476	99.2347	130.41	61.4219	65.5546	69.4616	1.62186	0.848733	1.28948e-46	1.47867e-20	up	Thaumatin-like protein
TraesCS5A02G127300	chr5A	283110772	283111702	-	24	44	50	88	44	96	59	58	82	0.817347	1.44784	1.28743	2.62669	1.40734	2.2436	1.91682	1.85247	2.65056	0.825183	0.848648	0.0471452	0.0456524	up	senescence regulator (Protein of unknown function
TraesCS3A02G387000	chr3A	636397684	636400566	+	12	23	17	30	20	67	36	25	28	0.374483	0.693511	0.401105	0.820548	0.586181	1.43485	1.07174	0.731676	0.829351	0.975135	0.847203	0.111698	0.212548	up	Transcription initiation factor TFIID subunit 9
TraesCS5D02G530100	chr5D	546566054	546567836	+	387	458	523	1470	1241	1753	781	759	785	11.4249	13.0641	11.6735	38.0355	34.4083	35.5142	21.9951	21.0141	21.9958	1.58397	0.846789	6.41536e-52	3.11575e-15	up	Tropinone reductase-like protein
TraesCS5B02G002800	chr5B	4061095	4061457	+	13	19	27	143	101	178	25	41	33	1.13549	1.60349	1.78303	10.9473	8.28534	10.6693	2.08311	3.35853	2.73578	2.71768	0.846239	3.05793e-17	0.177272	up	Pollen allergen-like protein
TraesCS1B02G314400	chr1B	539447571	539449647	+	63	68	100	146	99	181	151	134	104	1.30983	1.36602	1.57193	2.66048	1.93313	2.58246	2.99493	2.61281	2.05228	0.760315	0.846088	0.00492325	0.00224548	up	BTB/POZ domain containing protein
TraesCS3B02G359200	chr3B	571601843	571604398	+	148	139	205	559	550	753	294	244	293	2.77664	2.51969	2.90783	9.19182	9.69107	9.69466	5.26187	4.29314	5.21741	1.80305	0.846079	1.90911e-38	2.15482e-06	up	Metacaspase
TraesCS5A02G442900	chr5A	623205812	623207360	-	246	274	404	791	597	926	505	499	549	5.03534	5.41899	6.2522	14.1906	11.4767	13.0072	9.86097	9.57903	10.6658	1.21273	0.845187	8.39606e-19	3.1224e-10	up	F-box protein
TraesCS1D02G403100	chr1D	467848413	467850436	+	3057	3365	4231	16312	14361	20270	5830	6303	5907	53.6095	57.0172	56.098	250.718	236.528	243.938	97.5326	103.662	98.3202	2.13802	0.84499	4.78999e-211	8.02506e-45	up	Cytochrome P450 family protein
TraesCS3D02G116400	chr3D	69854131	69857830	+	7756	8101	10883	17582	15639	22885	14487	15820	14866	88.6176	89.4323	94.0131	176.068	167.819	179.437	157.905	169.518	161.215	0.949046	0.844595	1.38637e-42	8.24633e-52	up	Alkaline alpha-galactosidase seed imbibition protein
TraesCS5B02G294600	chr5B	478756141	478764076	-	1111	1099	1507	2317	2045	2712	1997	1989	2296	22.7998	21.7916	23.3823	41.6748	39.4149	38.1931	39.0957	38.2806	44.7216	0.815797	0.844371	7.75392e-21	9.64216e-24	up	Beta-glucosidase
TraesCS5D02G413600	chr5D	476617272	476619849	+	87	97	97	200	183	256	145	171	164	2.96288	3.19184	2.49761	5.96976	5.85325	5.98294	4.71084	5.46159	5.30113	1.05273	0.844205	5.06895e-07	0.000325517	up	Cold acclimation protein
TraesCS5B02G120100	chr5B	212784069	212797800	+	262	313	414	792	714	913	461	612	594	4.6853	5.40822	5.5975	12.4135	11.9918	11.2043	7.86451	10.264	10.0821	1.18387	0.844144	1.77144e-21	4.35035e-09	up	Aldehyde dehydrogenase
TraesCS6A02G235600	chr6A	445304361	445305914	+	27	32	37	108	87	102	41	75	47	0.609302	0.697738	0.631289	2.13611	1.84391	1.5796	0.882647	1.58729	1.00669	1.52294	0.844033	2.17464e-06	0.0752553	up	CBS domain-containing protein CBSX5
TraesCS6B02G251800	chr6B	451924865	451927187	+	280	275	430	743	762	1296	515	550	590	9.04048	8.57907	10.4969	21.0258	23.1068	28.7156	15.8626	16.6542	18.0807	1.37752	0.84374	5.9149e-22	1.42391e-10	up	histone acetyltransferase of the CBP family 12
TraesCS1D02G416700	chr1D	475428437	475433713	-	26	39	34	80	83	70	58	70	41	0.455953	0.660823	0.450799	1.22961	1.36702	0.842411	0.970307	1.15126	0.682432	1.13686	0.843701	0.00269606	0.070029	up	Isopentenyl-diphosphate delta-isomerase
TraesCS2B02G337800	chr2B	482718090	482722745	-	77	69	108	168	136	211	157	160	111	1.50424	1.30242	1.59517	2.87652	2.49526	2.82871	2.92591	2.93139	2.05816	0.900933	0.843654	0.000113426	0.00155662	up	Protein phosphatase 2C-like protein
TraesCS3D02G464200	chr3D	568041166	568042197	-	238	288	380	437	452	820	509	515	500	7.3121	8.54932	8.82686	11.7673	13.0423	17.2885	14.9182	14.8388	14.5802	0.776253	0.841623	5.43864e-06	1.06813e-10	up	nuclear pore anchor
TraesCS7B02G241200	chr7B	448730766	448734780	+	118	100	156	355	370	698	230	226	174	3.74134	3.06351	3.73962	9.86517	11.0179	15.1873	6.95677	6.72018	5.23628	1.78108	0.84103	1.21624e-20	8.63531e-05	up	N-(5'-phosphoribosyl)anthranilate isomerase
TraesCS5B02G242700	chr5B	422521402	422525700	+	28	44	67	129	137	159	79	88	64	0.375698	0.570437	0.679694	1.51706	1.72644	1.46406	1.01121	1.10737	0.815061	1.5233	0.840763	7.97611e-08	0.0305332	up	transcription factor
TraesCS3B02G313900	chr3B	504960463	504962109	-	56	70	70	195	200	272	91	127	115	1.12093	1.35382	1.05936	3.42102	3.75985	3.73627	1.73766	2.38408	2.18483	1.63753	0.839384	4.20962e-14	0.00482302	up	Glycosyltransferase
TraesCS2B02G271400	chr2B	371167593	371168504	+	55	79	78	142	149	255	105	128	126	1.91211	2.6537	2.05023	4.32683	4.86505	6.08373	3.48236	4.17338	4.15767	1.21834	0.838498	1.16407e-06	0.00305216	up	GCK domain-containing protein
TraesCS7A02G430800	chr7A	625379819	625382027	-	47	56	89	163	125	173	80	134	106	1.48574	1.71043	2.12712	4.51609	3.71112	3.75292	2.41251	3.97261	3.18038	1.16517	0.838328	6.74891e-06	0.0110959	up	Ribosomal RNA large subunit methyltransferase E
TraesCS5B02G136200	chr5B	255891728	255893300	+	52	74	74	376	355	485	106	111	121	1.04814	1.44119	1.12773	6.64256	6.7204	6.70868	2.03825	2.0983	2.31489	2.48027	0.836615	2.24722e-41	0.0036818	up	Hydroxycinnamoyl CoA quinate transferase 2
TraesCS3B02G210900	chr3B	249999689	250007611	+	47	33	60	89	72	99	57	98	80	0.966404	0.655614	0.932759	1.60392	1.39041	1.39693	1.11807	1.88979	1.56128	0.783035	0.836461	0.0221812	0.0322134	up	Ankyrin repeat protein-like
TraesCS3A02G101800	chr3A	66062348	66064683	+	63	88	83	228	234	250	154	165	78	0.855092	1.15406	0.851742	2.7123	2.9829	2.32858	1.99401	2.10031	1.00484	1.49409	0.836334	7.79886e-12	0.0143372	up	Lectin receptor kinase
TraesCS5B02G336000	chr5B	519018622	519019449	+	14	15	27	47	54	90	24	42	27	0.536096	0.554983	0.781693	1.57741	1.94204	2.36503	0.876719	1.50831	0.981313	1.64709	0.83574	0.000116055	0.208246	up	Syringolide-induced protein 14-1-1
TraesCS1A02G228900	chr1A	400965658	400969054	+	75	95	100	143	171	215	159	143	154	2.94303	3.6019	2.96682	4.91814	6.30203	5.78964	5.95204	5.26256	5.73566	0.845629	0.835559	0.000345966	0.000467634	up	Nucleolar 16
TraesCS3B02G429000	chr3B	667707446	667709526	-	174	219	246	818	679	1092	335	368	374	7.24953	8.81614	7.74913	29.8707	26.5693	31.2221	13.315	14.3792	14.7898	1.88704	0.835507	3.14695e-46	5.8382e-08	up	DUF1685 family protein
TraesCS4D02G236100	chr4D	397691143	397696062	-	20	23	53	89	65	107	52	53	52	0.538764	0.598646	1.07945	2.10131	1.6445	1.97802	1.33631	1.33897	1.32954	1.35364	0.834665	0.000292547	0.0894564	up	Maf family protein
TraesCS1D02G294900	chr1D	393950537	393951163	-	19	17	22	40	49	67	23	43	32	2.02835	1.75352	1.7757	3.74265	4.91287	4.90843	2.34235	4.30511	3.24241	1.29681	0.834349	0.00374478	0.187303	up	Alkaline alpha-galactosidase seed imbibition protein
TraesCS2D02G571600	chr2D	637837317	637837866	+	1698	1862	2489	6129	5531	9938	3066	3582	3487	97.8859	103.714	108.484	309.673	299.459	393.152	168.612	193.658	190.793	1.69787	0.834012	1.82792e-60	1.63545e-27	up	Chitinase
TraesCS5B02G355800	chr5B	535139326	535140958	-	42	67	41	196	156	254	93	74	90	0.856375	1.31997	0.632057	3.50269	2.98738	3.55408	1.80897	1.41506	1.74175	1.85921	0.832479	2.68285e-12	0.0310985	up	11S globulin seed storage protein 2
TraesCS6D02G205200	chr6D	291149020	291151417	-	202	218	262	531	505	981	364	429	355	6.32247	6.59274	6.20004	14.5667	14.8449	21.0709	10.8686	12.5927	10.5461	1.41024	0.832201	4.21657e-18	2.63579e-08	up	histone acetyltransferase of the CBP family 12
TraesCS1D02G337300	chr1D	427039018	427040864	+	73	68	110	294	248	421	136	115	167	1.32715	1.19449	1.51199	4.68465	4.23449	5.25243	2.3587	1.96076	2.88167	1.81443	0.831413	7.90824e-21	0.00211953	up	Cytochrome P450
TraesCS4D02G081300	chr4D	55064251	55068537	-	49	42	90	135	111	183	95	78	125	0.584722	0.484258	0.811995	1.41195	1.24402	1.49859	1.08146	0.872922	1.41577	1.13849	0.831198	4.53244e-05	0.0194936	up	Eukaryotic translation initiation factor 3 subunit B
TraesCS7B02G271200	chr7B	498085563	498091364	-	61	99	95	420	412	382	141	147	141	1.31302	2.05898	1.54605	7.9236	8.32895	5.64267	2.89532	2.96747	2.88065	2.15773	0.831157	4.95584e-25	0.00148807	up	Amino acid permease
TraesCS4B02G085100	chr4B	85581887	85586551	-	56	58	99	157	170	193	113	112	128	0.632995	0.633453	0.846067	1.5554	1.80473	1.49709	1.2185	1.18729	1.37325	1.19486	0.830582	8.54006e-07	0.00345715	up	Transmembrane protein
TraesCS2A02G510400	chr2A	735600028	735603013	-	136	155	166	323	288	364	277	235	258	2.9057	3.19976	2.68149	6.04846	5.77902	5.33693	5.6458	4.70876	5.2319	0.973088	0.829796	1.50119e-08	5.95395e-06	up	Isoaspartyl peptidase/L-asparaginase
TraesCS4B02G315400	chr4B	604877284	604880717	+	107	136	158	304	274	385	230	235	207	1.90487	2.33934	2.12665	4.74336	4.58123	4.7035	3.9061	3.92352	3.49768	1.14354	0.829639	4.12905e-11	1.88996e-05	up	Receptor-like kinase
TraesCS7D02G405400	chr7D	522916867	522918679	-	33	36	29	141	102	162	76	47	44	0.577113	0.608308	0.383445	2.16121	1.67532	1.9442	1.26793	0.770855	0.730346	1.90306	0.829417	1.42266e-10	0.0880791	up	Serine/threonine-protein kinase
TraesCS3A02G528200	chr3A	742362619	742362924	-	9	20	8	24	27	41	17	35	12	0.932537	2.00229	0.626717	2.17955	2.62747	2.91532	1.68038	3.4011	1.18014	1.14337	0.82938	0.0834842	0.394604	up	Tetratricopeptide repeat (TPR)-like superfamily protein
TraesCS1B02G219400	chr1B	396596949	396597446	+	35	31	51	74	72	117	53	77	65	2.43359	2.08265	2.68107	4.50965	4.70179	5.58271	3.51553	5.02109	4.28966	1.04314	0.829265	0.00189753	0.0406969	up	Replication A 70 kDa DNA-binding subunit
TraesCS2B02G534000	chr2B	730298365	730302983	-	47	49	88	316	265	391	91	132	81	0.664672	0.669544	0.940913	3.91677	3.5197	3.79459	1.22768	1.7507	1.08724	2.29459	0.829196	3.13986e-29	0.0159359	up	AP2-like ethylene-responsive transcription factor
TraesCS5B02G566400	chr5B	710650703	710651710	-	8743	9999	13015	21767	19939	29598	16746	18335	17912	275.008	303.889	309.518	600.087	589.032	638.89	502.493	540.87	534.758	1.04615	0.828678	4.40367e-43	1.36631e-40	up	AWPM-19-like membrane family protein
TraesCS2A02G142200	chr2A	87850750	87855663	+	27	42	38	73	73	98	76	43	61	0.429107	0.644949	0.456608	1.01685	1.08962	1.06883	1.15226	0.640911	0.920155	1.06162	0.828367	0.00245228	0.0706041	up	F-box family protein
TraesCS2A02G099300	chr2A	52132592	52133693	+	126	146	196	316	266	356	241	235	304	3.62522	4.05873	4.26361	7.96859	7.1878	7.02899	6.61478	6.34101	8.30168	0.894066	0.828298	3.09859e-07	1.46139e-05	up	E3 ubiquitin-protein ligase
TraesCS1B02G131800	chr1B	165071250	165075286	+	21	22	32	32	41	72	30	46	49	0.635942	0.643717	0.732666	0.849336	1.16609	1.49627	0.866671	1.30642	1.40839	0.8113	0.827928	0.0980688	0.123428	up	Phosphatidylinositol N-acetylglucosaminyltransferase subunit H
TraesCS5A02G482000	chr5A	654064342	654066517	+	21	23	33	48	44	92	44	32	52	0.603655	0.638809	0.717201	1.20932	1.18788	1.81483	1.20658	0.862674	1.41874	1.11209	0.826983	0.00902998	0.118169	up	Ribosomal RNA large subunit methyltransferase E
TraesCS7A02G356600	chr7A	522018279	522024368	+	231	276	322	1155	1016	1077	426	450	512	4.95209	5.71689	5.21904	21.7015	20.456	15.8443	8.71207	9.04725	10.4178	1.87185	0.826739	5.67689e-42	3.90873e-09	up	Amino acid permease
TraesCS1A02G171600	chr1A	306684328	306684652	-	3	6	6	8	4	17	9	6	10	0.386662	0.747197	0.584681	0.903714	0.484195	1.50362	1.10659	0.725251	1.22332	0.771257	0.826616	0.543691	0.576959	up	Alpha-1
TraesCS2B02G414400	chr2B	592370031	592371236	-	35	44	59	56	65	140	64	68	97	1.94007	2.35654	2.47263	2.72062	3.38387	5.32545	3.38426	3.53497	5.10328	0.765607	0.824188	0.0503447	0.0301799	up	Adapter protein MecA
TraesCS5D02G346200	chr5D	432521998	432529279	-	1417	1604	2040	5184	4896	6839	2613	2881	2941	34.3484	37.5678	37.3874	110.137	111.463	113.765	60.4243	65.495	67.6646	1.62222	0.824029	2.98802e-99	5.66263e-28	up	Enoyl-CoA hydratase 2
TraesCS7A02G353300	chr7A	516996838	516998267	-	40	40	63	606	606	1020	73	85	79	1.04211	1.0069	1.24095	13.8375	14.8278	18.2362	1.81431	2.07683	1.95349	3.83036	0.823367	5.37351e-93	0.0181207	up	Peroxidase
TraesCS7A02G264100	chr7A	262473336	262475332	+	37	33	67	119	114	141	81	73	71	0.866419	0.746645	1.1862	2.44233	2.50716	2.26582	1.80945	1.60316	1.57802	1.35675	0.823092	2.83175e-06	0.029059	up	Ethylene-responsive transcription factor
TraesCS2B02G376600	chr2B	539473148	539477814	+	608	573	848	1957	1948	2534	1134	1142	1095	7.6833	6.99637	8.1021	21.6754	23.1198	21.9751	13.6707	13.5344	13.1337	1.55472	0.82245	1.16545e-60	2.73696e-18	up	Nodulin-like / Major Facilitator Superfamily protein
TraesCS1D02G358400	chr1D	442050271	442052467	+	20	30	14	55	58	70	34	45	31	0.477504	0.692057	0.252716	1.15091	1.30055	1.1469	0.774391	1.0076	0.702486	1.36395	0.82188	0.00239244	0.199149	up	Calcineurin B-like protein
TraesCS5A02G186600	chr5A	387927617	387929918	-	45	57	83	138	152	180	110	92	103	1.13688	1.39139	1.58539	3.05571	3.60658	3.12071	2.65112	2.1798	2.46983	1.24528	0.820289	8.49423e-07	0.00786458	up	NAD kinase
TraesCS2A02G292900	chr2A	504276022	504279341	-	83	89	119	277	240	380	190	139	154	1.15473	1.19637	1.25171	3.37763	3.1359	3.62797	2.52167	1.81361	2.03353	1.49798	0.81984	5.4588e-16	0.000694887	up	Alkaline/neutral invertase
TraesCS3B02G112300	chr3B	78545843	78550974	-	37	54	60	127	75	108	97	94	60	0.457183	0.644698	0.560528	1.37538	0.870363	0.91578	1.14339	1.08929	0.703669	0.929522	0.819461	0.00517434	0.0279066	up	Kinase family protein
TraesCS6B02G376200	chr6B	651001107	651011374	+	476	399	527	1005	908	1109	780	724	837	3.90685	3.16422	3.27031	7.22966	6.99934	6.24642	6.10731	5.57296	6.52041	0.991677	0.817366	3.48646e-16	7.96508e-12	up	Lysine ketoglutarate reductase/saccharopine dehydrogenase
TraesCS3D02G224700	chr3D	305879964	305882391	-	31	45	58	78	88	113	65	79	77	0.535929	0.751678	0.758108	1.18187	1.42883	1.34061	1.072	1.28086	1.26347	0.948516	0.816315	0.00376494	0.0290318	up	SNF1-related protein kinase regulatory subunit gamma 1
TraesCS3D02G104600	chr3D	57160671	57162573	-	40	17	42	73	82	103	67	53	44	0.94787	0.389235	0.752481	1.51615	1.82496	1.67496	1.5146	1.17786	0.989625	1.26731	0.816233	0.000708289	0.108284	up	Amino acid transporter
TraesCS2B02G266000	chr2B	358332628	358335024	+	221	213	298	486	378	615	404	384	425	3.1735	2.95529	3.23534	6.11665	5.09787	6.06039	5.53429	5.17136	5.79247	0.889293	0.815751	1.71942e-09	8.47281e-09	up	Transporter
TraesCS5B02G402900	chr5B	579590858	579594489	+	25	38	32	111	112	135	69	53	37	0.443072	0.650717	0.428788	1.7242	1.86425	1.6419	1.16659	0.880923	0.622394	1.79139	0.815034	3.67254e-09	0.101582	up	Cytochrome P450
TraesCS2D02G166200	chr2D	110064642	110065290	-	184	232	299	464	411	552	386	422	373	10.6654	12.9933	13.1035	23.5726	22.3743	21.9572	21.3442	22.9402	20.5209	0.886987	0.814941	2.48797e-09	5.90971e-08	up	transmembrane protein
TraesCS7A02G328600	chr7A	478095402	478096926	-	43	63	63	148	114	194	92	72	117	1.31346	1.85935	1.45494	3.96224	3.27042	4.06657	2.68084	2.06256	3.39205	1.29711	0.814854	7.5352e-07	0.0204708	up	Cleavage and polyadenylation specificity factor subunit 5
TraesCS4A02G430000	chr4A	701311592	701312227	-	151	130	189	282	241	351	241	248	290	8.93217	7.43015	8.45278	14.6204	13.389	14.2484	13.5998	13.7581	16.282	0.773627	0.81403	1.5418e-05	9.92782e-06	up	DUF581 family protein
TraesCS5A02G249200	chr5A	463762405	463766360	-	50	65	130	127	134	187	130	122	143	0.957893	1.20319	1.88299	2.13247	2.41103	2.45849	2.37588	2.19197	2.60023	0.784103	0.812354	0.00835977	0.00888467	up	Peroxidase
TraesCSU02G026500	chrUn	26996960	26998238	+	132	125	201	436	437	651	262	251	240	3.27226	2.99405	3.76728	9.4731	10.1743	11.0748	6.19599	5.83547	5.64696	1.61557	0.812275	4.48254e-25	1.07597e-05	up	Xylanase inhibitor protein 1
TraesCS7A02G426200	chr7A	619252393	619255771	-	21	21	24	50	52	54	45	47	18	0.610855	0.590217	0.527822	1.27473	1.4206	1.07793	1.24872	1.28216	0.496958	1.13117	0.811908	0.00995558	0.21139	up	Bifunctional purine biosynthesis protein PurH
TraesCS7D02G473300	chr7D	586489611	586493192	+	22	37	27	51	39	79	69	27	48	0.618385	1.00487	0.573796	1.25643	1.02956	1.52385	1.8502	0.711749	1.28058	0.812944	0.81189	0.0778812	0.164866	up	Endonuclease V family protein
TraesCS7A02G041900	chr7A	19417864	19418889	+	256	288	442	668	623	904	540	470	604	8.99867	9.78149	11.7468	20.58	20.5673	21.8065	18.1079	15.494	20.1514	1.04501	0.811785	6.79689e-15	5.71289e-08	up	Hydrogen peroxide induced protein 1
TraesCS2B02G570500	chr2B	760949907	760951814	-	321	332	402	614	589	840	558	625	567	5.48073	5.47703	5.18939	9.18825	9.44494	9.84219	9.08871	10.0078	9.18851	0.825822	0.810199	1.26915e-11	1.04001e-11	up	phosphatidylinositol 4-kinase gamma-like protein
TraesCS3A02G460200	chr3A	696346811	696348409	-	25	21	50	61	43	97	67	40	48	0.525286	0.426333	0.794298	1.12335	0.848545	1.39864	1.34297	0.788212	0.957251	0.946411	0.809109	0.0290245	0.114921	up	BTB/POZ domain containing protein
TraesCS6D02G240100	chr6D	341194264	341198640	+	307	369	485	1323	1185	1424	632	624	653	4.0289	4.67895	4.81224	15.2174	14.6055	12.8244	7.91225	7.67998	8.13374	1.65897	0.808649	1.20633e-45	1.10682e-11	up	Receptor-like protein kinase
TraesCS5D02G173500	chr5D	271480437	271481228	-	35	67	59	114	145	170	63	111	93	1.40116	2.5916	1.78579	3.99996	5.45178	4.67033	2.406	4.16745	3.53372	1.29453	0.807986	8.09367e-06	0.0392109	up	Ribosomal protein
TraesCS5D02G266700	chr5D	370818511	370819215	+	3063	3552	4683	7758	6894	11942	5757	6336	6459	169.487	189.905	195.917	376.246	358.272	453.468	303.893	328.801	339.223	1.10239	0.806935	1.08143e-28	4.75005e-29	up	Late embryogenesis abundant protein
TraesCS4B02G191100	chr4B	413496938	413497995	-	35	63	54	94	91	121	103	79	70	1.25392	2.1808	1.46269	2.95162	3.06192	2.97486	3.52025	2.65434	2.38028	0.883599	0.806927	0.00636063	0.0344897	up	Eukaryotic translation initiation factor 3 subunit B
TraesCS6D02G049600	chr6D	24029163	24030022	+	243	244	278	983	873	1415	425	432	408	8.95886	8.69181	7.74906	31.7637	30.2281	35.7999	14.9476	14.9368	14.277	1.95538	0.801377	4.66149e-57	8.60362e-09	up	Heavy metal-associated domain containing protein
TraesCS3D02G104200	chr3D	56708402	56713080	+	70	66	91	166	222	413	108	147	118	1.07687	0.981036	1.05844	2.23824	3.20753	4.3601	1.58499	2.12086	1.72297	1.66283	0.800556	3.392e-11	0.00351283	up	Lectin receptor kinase
TraesCS4A02G113100	chr4A	137527565	137528735	+	21	33	20	57	39	88	42	45	37	0.672557	1.02117	0.484281	1.59998	1.17307	1.93407	1.2832	1.3516	1.12471	1.13659	0.800049	0.0123537	0.155016	up	Enoyl-[acyl-carrier-protein] reductase [NADH]
TraesCS5D02G116600	chr5D	136943801	136947183	+	40	46	60	211	255	347	84	72	83	0.667852	0.742082	0.757406	3.08769	3.99863	3.97584	1.33793	1.1274	1.31531	2.35421	0.800027	5.08905e-26	0.0208782	up	Ureide permease-like protein
TraesCS5A02G460700	chr5A	640946160	640949128	+	377	396	622	895	898	951	800	707	760	8.62429	8.75288	10.758	17.9447	19.2934	14.9294	17.4585	15.168	16.5015	0.890855	0.799991	1.15471e-10	6.42072e-11	up	Protein phosphatase 2c
TraesCS6D02G302400	chr6D	411666351	411668506	-	220	262	314	1073	951	1428	436	459	412	4.06017	4.67194	4.38136	17.3561	16.4836	18.0854	7.67614	7.94442	7.21686	1.99085	0.799939	4.54642e-67	6.40579e-09	up	Metal tolerance protein
TraesCS5B02G238000	chr5B	418815488	418816072	-	9	12	9	14	26	17	8	14	28	0.94177	1.21327	0.712037	1.28399	2.55521	1.22076	0.798596	1.37391	2.78093	0.824621	0.798207	0.319527	0.453171	up	Translation initiation factor IF-2
TraesCS6D02G233100	chr6D	327206003	327206482	+	8	1	13	11	13	36	4	19	12	0.528438	0.0638231	0.649239	0.636836	0.806488	1.63187	0.252057	1.17702	0.75234	1.30477	0.797448	0.166367	0.588972	up	Calcium-dependent lipid-binding (CaLB domain) family protein
TraesCS5B02G498100	chr5B	664979682	664980801	-	21	19	21	40	38	45	29	44	28	0.663179	0.579747	0.501404	1.10714	1.12706	0.975221	0.873663	1.30314	0.839264	0.889499	0.796965	0.0763327	0.197879	up	Trypsin inhibitor
TraesCS5B02G402800	chr5B	579520091	579522316	+	62	56	106	342	319	355	135	118	109	1.09698	0.957346	1.41798	5.30352	5.30089	4.31037	2.27864	1.95802	1.83047	2.09424	0.796503	4.6311e-25	0.00611146	up	Cytochrome P450
TraesCS6A02G242400	chr6A	454091478	454094172	+	200	236	268	480	485	580	370	413	373	3.45949	3.94429	3.50489	7.27704	7.87907	6.88478	6.10547	6.69977	6.12379	1.01946	0.79627	8.44027e-13	5.43984e-08	up	Glycerol-3-phosphate transporter
TraesCS7B02G193900	chr7B	333129122	333130527	+	94	82	127	284	227	383	212	152	130	2.11976	1.78668	2.16531	5.61318	4.80769	5.92704	4.56069	3.21463	2.78248	1.43382	0.795953	6.38414e-14	0.00281334	up	AT hook motif DNA-binding family protein
TraesCS4B02G129800	chr4B	169920772	169921479	-	71	87	107	195	166	356	148	142	143	3.17958	3.76448	3.62287	7.65381	6.98185	10.9406	6.32278	5.96386	6.07823	1.28436	0.795583	3.92153e-08	0.00101284	up	Transducin/WD40 repeat-like superfamily protein
TraesCS2B02G279200	chr2B	385560644	385562606	+	94	82	104	173	193	179	125	173	163	1.58195	1.33337	1.32329	2.55177	3.05051	2.06727	2.00682	2.73047	2.60364	0.85884	0.795576	0.000402976	0.00151481	up	Cytochrome P450
TraesCS4A02G260900	chr4A	573325975	573328668	-	105	83	148	274	298	410	168	176	202	1.86926	1.42769	1.99205	4.27526	4.98251	5.00892	2.85315	2.93847	3.4132	1.4326	0.795079	3.00011e-14	0.00053964	up	Glucan endo-1
TraesCS4B02G084700	chr4B	83052806	83058815	-	333	316	427	1217	1115	1522	623	613	525	2.85356	2.6164	2.76649	9.1404	8.97365	8.95029	5.09291	4.92642	4.27004	1.7215	0.794796	2.21002e-61	2.16331e-10	up	Homeobox leucine zipper protein
TraesCS2B02G556000	chr2B	751255931	751257073	+	37	45	66	112	108	118	82	80	78	1.02636	1.20611	1.3842	2.723	2.81367	2.24626	2.16994	2.08121	2.05363	1.09966	0.794753	0.000194747	0.0226723	up	Mitochondrial transcription termination factor family protein
TraesCS2B02G174500	chr2B	148863837	148866115	-	908	1117	1527	2048	1963	2797	1748	2075	1938	12.6324	15.0151	16.0619	24.9725	25.6491	26.7038	23.1994	27.0736	25.5908	0.826673	0.793666	1.77729e-15	1.10647e-15	up	tolB protein-like protein
TraesCS7A02G087600	chr7A	52386843	52388137	+	53	55	48	100	75	152	62	86	111	2.24357	2.24957	1.53625	3.71018	2.98178	4.41556	2.50374	3.4142	4.4598	0.901952	0.791956	0.00510007	0.0390254	up	Auxin repressed/dormancy associated protein
TraesCS2D02G414200	chr2D	528330091	528332652	-	54	57	57	272	231	367	98	102	77	1.00952	1.0296	0.80566	4.45676	4.05585	4.7083	1.74775	1.78833	1.36628	2.23277	0.791519	8.11256e-27	0.0163957	up	Nudix hydrolase
TraesCS4B02G134500	chr4B	175536847	175539882	+	64	57	80	129	148	166	107	112	109	1.0652	0.91664	1.00669	1.88179	2.31346	1.896	1.6989	1.74822	1.72189	1.03011	0.790462	4.52111e-05	0.00521483	up	ATP-dependent RNA helicase
TraesCS4B02G329300	chr4B	620029100	620029801	+	2657	3178	4260	5654	5205	9108	5245	5771	5342	120.005	138.687	145.471	223.818	220.79	282.3	225.989	244.448	229.003	0.85198	0.790449	6.31297e-15	7.09011e-25	up	Transcription activator-like protein
TraesCS2D02G547700	chr2D	623955737	623958560	-	176	209	271	469	484	597	420	306	339	3.26333	3.74429	3.79906	7.62172	8.4284	7.59631	7.42904	5.32105	5.96592	1.13133	0.790112	3.24474e-15	5.50651e-06	up	Cytochrome P450 family protein
TraesCS7A02G490800	chr7A	680188307	680188942	-	8	18	13	37	49	69	38	17	9	0.398821	0.86703	0.489992	1.61667	2.29422	2.36057	1.8072	0.794812	0.425853	1.85004	0.789202	0.000187505	0.428997	up	Zinc finger protein CONSTANS-LIKE 1
TraesCS4D02G163900	chr4D	260716853	260742053	+	33	34	40	97	102	143	66	65	44	0.935037	0.930824	0.856905	2.4089	2.71435	2.78055	1.78399	1.72725	1.1833	1.54702	0.788384	1.53955e-07	0.0712347	up	E3 ubiquitin-protein ligase RNF25
TraesCS3A02G365600	chr3A	614708196	614709100	+	121	118	173	368	298	536	218	217	233	4.23918	3.99441	4.58247	11.2999	9.80536	12.8867	7.28597	7.1299	7.74785	1.41259	0.787299	3.08902e-16	3.69851e-05	up	Soul heme-binding family protein
TraesCS3D02G530700	chr3D	607097794	607101353	-	30	35	53	80	75	93	71	51	68	1.12834	1.27192	1.50713	2.63717	2.64929	2.40038	2.54748	1.79893	2.42748	0.971594	0.786465	0.00433917	0.059335	up	Transcription initiation factor IIA subunit 2
TraesCS1A02G205900	chr1A	368364319	368364813	+	13	18	16	44	23	42	33	24	20	0.954124	1.27646	0.887848	2.83038	1.5854	2.11539	2.31052	1.65196	1.39322	1.07916	0.785463	0.0564425	0.288199	up	Replication protein A 1A
TraesCS5D02G242300	chr5D	350980278	350980933	-	442	515	709	1320	1204	1957	850	903	938	21.3631	24.0504	25.9087	55.9173	54.6536	64.9099	39.1918	40.9314	43.0302	1.30287	0.785184	4.3834e-30	2.81273e-13	up	Ripening-related protein
TraesCS2B02G370500	chr2B	528470517	528472116	+	4	11	9	10	18	31	10	16	13	0.297711	0.791047	0.506449	0.652329	1.25823	1.58335	0.710019	1.11682	0.918349	1.14275	0.782932	0.179619	0.499077	up	Myosin-1
TraesCS6A02G059700	chr6A	31390390	31392080	+	250	342	389	776	696	1162	567	586	437	4.6875	6.19586	5.51453	12.7525	12.2564	14.9516	10.1419	10.3045	7.777	1.2911	0.7827	3.88412e-21	4.71864e-07	up	UDP-glycosyltransferase
TraesCS1A02G108000	chr1A	107101021	107106881	+	75	127	170	463	449	824	154	193	248	2.01012	3.2888	3.44482	10.8761	11.3021	15.1554	3.93746	4.85115	6.30872	2.09362	0.782354	1.28896e-26	0.00425099	up	Arginine/serine-rich splicing factor
TraesCS3D02G306300	chr3D	419907336	419908028	+	152	150	217	344	349	595	307	246	285	6.95433	6.63097	7.50635	13.7944	14.9964	18.6813	13.3994	10.5554	12.3762	1.17647	0.781881	5.25738e-12	1.25427e-05	up	Copper transporter
TraesCS2B02G386700	chr2B	549677676	549679865	+	68	91	96	156	165	228	150	130	134	1.62107	2.09608	1.7303	3.25949	3.69427	3.72999	3.4113	2.90646	3.03199	0.979086	0.780416	1.88049e-05	0.00239423	up	Cytochrome b561
TraesCS5B02G231400	chr5B	408224705	408225808	+	10	26	15	31	34	42	15	38	31	0.442825	1.11245	0.502205	1.20316	1.41404	1.27632	0.633662	1.57813	1.30293	0.933021	0.780236	0.117241	0.336735	up	DNA topoisomerase
TraesCS3A02G254000	chr3A	475304797	475306341	-	41	47	40	119	144	179	69	63	78	0.841396	0.931941	0.620632	2.1404	2.77543	2.52086	1.35083	1.21251	1.51929	1.65165	0.779029	2.09668e-09	0.0469419	up	High-affinity nitrate transporter 2
TraesCS3D02G256300	chr3D	358169086	358170601	-	14	16	16	33	15	42	34	27	14	0.503274	0.555738	0.434865	1.03973	0.506429	1.03611	1.16598	0.910264	0.477676	0.808309	0.778455	0.216092	0.323104	up	AWPM-19-like membrane family protein
TraesCS7A02G228000	chr7A	198651625	198652574	+	4	9	8	20	10	19	10	14	10	0.341846	0.743169	0.516914	1.49807	0.802642	1.1143	0.815278	1.12209	0.811148	1.09786	0.778383	0.219282	0.530161	up	NADH-ubiquinone oxidoreductase chain 5
TraesCS4A02G134300	chr4A	182216577	182220634	-	2459	2353	3232	4275	4233	6729	4323	4462	4216	39.0805	36.1325	38.8357	59.5483	63.1831	73.3892	65.5424	66.5057	63.5963	0.787947	0.77833	4.05594e-17	2.13492e-34	up	Kinase
TraesCS2B02G499500	chr2B	695517441	695517977	-	10	5	9	23	16	41	18	9	12	0.590433	0.285243	0.401764	1.19023	0.887241	1.66125	1.01386	0.498357	0.672482	1.56992	0.778103	0.0254492	0.502371	up	RING/U-box superfamily protein
TraesCS1B02G323800	chr1B	548975181	548977078	-	54	68	81	136	211	273	108	122	98	1.66713	2.02842	1.89068	3.67997	6.11798	5.78384	3.18078	3.53233	2.87164	1.48482	0.77779	4.60506e-09	0.00756403	up	SOSS complex subunit B-like protein
TraesCS4B02G051600	chr4B	40233758	40237195	-	211	249	263	881	687	836	442	371	361	2.99598	3.41609	2.82338	10.9639	9.16144	8.14595	5.98706	4.94035	4.86511	1.62054	0.77633	4.60837e-29	8.48205e-07	up	Alpha/beta-Hydrolases superfamily protein
TraesCS4B02G125000	chr4B	152080875	152081210	-	9	7	3	24	23	15	17	10	5	1.21947	0.916434	0.307332	2.85018	2.9269	1.39476	2.19742	1.27074	0.643025	1.58411	0.776055	0.0539151	0.584759	up	ATP-dependent 6-phosphofructokinase
TraesCS4A02G187600	chr4A	466648521	466656438	-	69	53	92	185	157	163	89	124	131	1.05535	0.783241	1.06388	2.47998	2.25526	1.71085	1.29859	1.77867	1.90172	1.14904	0.775742	7.74371e-06	0.0117794	up	Protein ZINC INDUCED FACILITATOR-LIKE 1
TraesCS1A02G257300	chr1A	449555198	449558720	+	85	117	96	301	266	293	166	166	155	1.09643	1.45822	0.93625	3.40299	3.22252	2.59364	2.04271	2.00816	1.89768	1.4107	0.775443	3.0444e-11	0.00190307	up	Glycosyltransferase
TraesCS6D02G388700	chr6D	464761742	464766201	-	73	102	149	212	207	363	188	168	160	1.67358	2.25942	2.58266	4.25981	4.45701	5.71095	4.11164	3.6121	3.48154	1.14771	0.774545	2.4365e-07	0.00152842	up	O-methyltransferase
TraesCS1B02G444600	chr1B	665064888	665066503	-	16	27	32	187	146	220	53	32	35	0.357505	0.582908	0.540593	3.66214	3.06384	3.37337	1.12973	0.670564	0.742266	2.76601	0.774119	5.32757e-23	0.182696	up	2-oxoglutarate-dependent dioxygenase-related family protein
TraesCS2D02G515900	chr2D	607283456	607284936	+	64	97	85	127	128	262	107	149	144	1.37016	2.00648	1.37584	2.383	2.57366	3.8492	2.18529	2.9916	2.92605	0.90418	0.773696	0.0014548	0.00766903	up	Ethylene-responsive transcription factor
TraesCS1D02G138800	chr1D	190481069	190482202	+	20	6	18	26	29	42	21	18	32	1.7469	0.506365	1.18869	1.99041	2.37896	2.51749	1.74982	1.47448	2.65288	1.00997	0.773107	0.112236	0.369489	up	Protein preY
TraesCS1D02G101700	chr1D	89517748	89518338	+	1337	1467	1840	2396	2417	4089	2464	2583	2433	71.728	76.0434	74.6333	112.662	121.783	150.541	126.105	129.96	123.888	0.797824	0.772396	4.40115e-13	1.65981e-28	up	Translocator protein-like protein
TraesCS3D02G187800	chr3D	174076026	174080790	-	212	231	246	423	387	525	393	341	383	5.37308	5.65684	4.7139	9.39635	9.2119	9.13117	9.502	8.10531	9.21331	0.826025	0.771984	2.57406e-08	6.22303e-07	up	PQ-loop repeat family protein / transmembrane family protein
TraesCS6A02G148600	chr6A	129932832	129935384	+	139	146	187	393	381	668	213	234	313	3.27427	3.32297	3.33042	8.11379	8.42899	10.7983	4.78646	5.16944	6.99799	1.46968	0.77182	6.18845e-19	0.000160309	up	Bidirectional sugar transporter SWEET
TraesCS2B02G326900	chr2B	468238404	468243493	-	46	49	48	70	94	104	55	100	78	0.603179	0.62081	0.475869	0.804485	1.15762	0.935839	0.687996	1.22975	0.970761	0.779557	0.771354	0.02244	0.0516005	up	Chloride channel protein
TraesCS5D02G115400	chr5D	135062210	135073845	+	9	8	25	15	25	50	19	15	31	0.514156	0.441587	1.07982	0.75106	1.34135	1.9602	1.03548	0.803657	1.6809	0.98406	0.76756	0.171013	0.39825	up	Ubiquitinyl hydrolase 1
TraesCS4A02G297800	chr4A	596825115	596827481	+	1518	1697	2409	5185	5014	8830	2848	3197	2918	62.9975	68.0468	75.5868	188.596	195.428	251.473	112.753	124.429	114.939	1.62565	0.76753	3.57855e-48	6.13258e-21	up	Lactoylglutathione lyase
TraesCS3A02G479500	chr3A	711070771	711073516	+	13	4	6	28	24	36	23	12	3	0.83269	0.247556	0.290569	1.57192	1.44378	1.58242	1.40541	0.720856	0.182385	1.77892	0.766658	0.0088603	0.590266	up	DEAD box RNA helicase (RH3)
TraesCS3D02G301100	chr3D	415646099	415647836	-	64	77	111	203	217	255	132	138	131	1.23959	1.44099	1.62546	3.44607	3.94736	3.38934	2.43896	2.5067	2.40822	1.32093	0.766156	5.17592e-10	0.00306808	up	Serpin family protein
TraesCS3B02G179500	chr3B	187438177	187441342	+	93	109	98	243	209	216	145	159	183	1.56015	1.76678	1.24299	3.5729	3.29291	2.48666	2.32052	2.50154	2.91382	1.04124	0.766018	6.3413e-06	0.00198943	up	Cytochrome P450
TraesCS5B02G408700	chr5B	584126826	584143125	+	7	15	15	81	80	134	29	22	8	0.399899	0.827975	0.647889	4.05572	4.29233	5.25335	1.58046	1.1787	0.433781	2.86022	0.764199	3.79197e-13	0.442111	up	RNA-binding (RRM/RBD/RNP motifs) family protein
TraesCS1A02G061700	chr1A	42251606	42256435	+	41	67	73	247	153	315	118	107	64	0.707652	1.11734	0.952613	3.73649	2.48015	3.731	1.94291	1.732	1.04844	1.84579	0.764001	1.12209e-13	0.042144	up	Glycosyltransferase
TraesCS3D02G396800	chr3D	511441682	511444383	-	413	333	456	1038	843	1237	603	678	652	12.6886	9.88515	10.5922	27.9508	24.3245	26.0804	17.6733	19.5354	19.0126	1.24788	0.763266	3.41675e-24	1.7707e-09	up	Tropinone reductase-like protein
TraesCS3A02G276200	chr3A	506227271	506231195	-	134	135	204	397	328	427	269	225	258	1.10931	1.07983	1.27683	2.8805	2.55018	2.42579	2.12439	1.74685	2.02719	1.18036	0.762917	1.14184e-12	4.99261e-05	up	Receptor-like protein kinase
TraesCS2A02G500300	chr2A	729289611	729292564	+	49	63	55	102	82	148	103	79	88	0.666498	0.827975	0.565618	1.216	1.04753	1.38148	1.33652	1.00776	1.13609	0.839429	0.762765	0.00649764	0.026284	up	Bifunctional lysine-specific demethylase and histidyl-hydroxylase NO66
TraesCS4B02G197900	chr4B	426772094	426775446	-	145	198	267	460	388	735	266	340	361	3.75299	4.95163	5.2249	10.4351	9.43173	13.055	6.56788	8.25306	8.8684	1.24448	0.761965	1.05464e-12	6.26068e-05	up	Ascorbate peroxidase
TraesCS3B02G044600	chr3B	22665916	22667524	-	30	23	33	59	63	86	37	43	58	0.591167	0.437916	0.491655	1.019	1.16595	1.16297	0.695545	0.794666	1.08479	1.14721	0.761962	0.00234133	0.138427	up	Disease resistance protein RGA2
TraesCS5B02G240700	chr5B	420855921	420857051	-	124	93	148	214	216	305	189	206	188	3.47619	2.51906	3.13691	5.25808	5.68705	5.86761	5.05451	5.41598	5.00229	0.88652	0.760428	1.17001e-05	0.000436817	up	Alpha/beta-Hydrolases superfamily protein
TraesCS7D02G428800	chr7D	548894493	548895165	+	2493	3035	3819	6174	5793	9123	4711	5323	4837	117.45	138.154	136.031	254.934	256.321	294.949	211.728	235.187	216.289	1.04681	0.759433	1.20026e-29	3.81476e-23	up	Seed maturation protein LEA 4
TraesCS4B02G047400	chr4B	34722272	34725256	-	1330	1469	1924	3550	3143	4045	2333	2558	2629	29.4684	31.4486	32.2306	68.939	65.4034	61.504	49.3123	53.1537	55.2872	1.07637	0.759258	1.08976e-36	2.79812e-23	up	Glutamine synthetase
TraesCS1B02G275600	chr1B	483289079	483301762	+	96	73	118	202	239	257	172	119	166	1.13957	0.837275	1.05904	2.10162	2.66452	2.09355	1.94775	1.32479	1.87029	1.1778	0.759212	4.99696e-08	0.00480615	up	F-box family protein
TraesCS2B02G164500	chr2B	136636973	136638966	-	33	53	64	76	99	136	63	97	78	0.746828	1.15893	1.09508	1.50748	2.10423	2.11215	1.36014	2.05876	1.67545	0.933178	0.759179	0.00442496	0.0487405	up	SKP1-like 7
TraesCS2A02G540200	chr2A	752281361	752285157	+	34	49	48	85	56	113	66	77	67	0.977346	1.36094	1.0432	2.14151	1.51185	2.22909	1.80987	2.07581	1.82799	0.810916	0.759141	0.0247516	0.0489633	up	Thiol-disulfide oxidoreductase DCC
TraesCS6B02G142500	chr6B	142229618	142234885	-	62	58	109	130	130	216	146	135	79	1.1729	1.06016	1.55903	2.15549	2.30975	2.80417	2.63487	2.39515	1.41849	0.938461	0.758997	0.000374345	0.0263345	up	ATP-dependent RNA helicase DDX47
TraesCS6A02G057400	chr6A	30190380	30191252	-	26	33	27	65	45	86	75	41	23	0.944287	1.15803	0.741399	2.06907	1.53495	2.14343	2.59852	1.3965	0.792844	1.03417	0.757479	0.0111806	0.234293	up	NAC domain-containing protein
TraesCS4D02G191500	chr4D	334966967	334968093	+	57	51	58	107	96	137	88	98	81	2.02607	1.75156	1.55871	3.33346	3.20481	3.3418	2.98399	3.26688	2.73271	0.900975	0.75738	0.00165174	0.0222073	up	DUF538 family protein (Protein of unknown function
TraesCS1D02G408000	chr1D	470605041	470607941	+	96	111	154	535	538	907	200	202	170	2.36504	2.64219	2.86843	11.5518	12.448	15.3339	4.70036	4.66708	3.97507	2.32271	0.756564	1.80492e-46	0.00043369	up	Urease accessory protein ureG
TraesCS6B02G211900	chr6B	280048152	280050073	-	28	25	41	61	60	97	35	66	48	0.528752	0.456151	0.585377	1.00961	1.06413	1.25703	0.630517	1.16887	0.860329	1.08826	0.756479	0.00336458	0.136986	up	Ribonuclease Z family protein
TraesCS4B02G330600	chr4B	621667176	621669677	+	112	129	149	347	270	410	232	218	172	2.18529	2.43195	2.19804	5.93407	4.94773	5.48978	4.31832	3.98911	3.18529	1.27146	0.754799	1.83502e-13	0.000403323	up	Benzyl alcohol O-benzoyltransferase
TraesCS7A02G404300	chr7A	585065580	585067305	-	8018	9265	13556	22933	21730	34438	14474	16535	17464	236.265	263.786	302.01	592.277	601.372	696.386	406.87	456.945	488.434	1.24149	0.75325	1.30704e-36	7.98492e-18	up	Zinc finger A20 and AN1 domain stress-associated protein
TraesCSU02G002423	chrUn	2268552	2269788	-	679	700	1067	1333	1403	1818	1181	1167	1503	17.4038	17.3359	20.6775	29.9459	33.7741	31.9778	28.8775	28.0526	36.5648	0.790831	0.752484	3.65424e-13	2.37721e-10	up	0
TraesCS1B02G130200	chr1B	161202973	161209590	+	234	331	378	1270	1212	2182	425	509	561	5.15943	7.05161	6.30138	24.5426	25.098	33.0157	8.93943	10.5252	11.7403	2.16397	0.752211	2.784e-53	1.83912e-06	up	Arginine/serine-rich splicing factor
TraesCS2B02G248500	chr2B	254786750	254787801	-	7	11	13	28	27	22	14	17	18	0.503274	0.76414	0.706655	1.76439	1.82314	1.08545	0.960217	1.14626	1.22831	1.23441	0.751945	0.0664831	0.43938	up	28S ribosomal S34
TraesCS4D02G156400	chr4D	211030114	211031561	+	14	9	9	33	22	16	13	25	14	1.147	0.712444	0.557486	2.36962	1.69281	0.899567	1.01604	1.92089	1.08866	1.04884	0.751285	0.163185	0.449806	up	tRNA pseudouridine synthase A
TraesCS5A02G440500	chr5A	621845909	621848685	+	13	38	16	55	59	95	33	33	43	0.327909	0.92612	0.305132	1.21592	1.3977	1.64442	0.794069	0.780641	1.02945	1.47108	0.751219	0.001679	0.287837	up	BTB/POZ domain containing protein
TraesCS5B02G520300	chr5B	682550311	682551702	-	107	130	163	400	306	527	199	212	222	2.63603	3.09445	3.03607	8.6369	7.08009	8.90956	4.67686	4.89812	5.19097	1.49529	0.750156	1.78246e-18	0.00016121	up	2
TraesCS1D02G189800	chr1D	262036136	262037287	+	52	63	77	195	195	244	114	91	99	1.57924	1.84867	1.76804	5.19051	5.56199	5.08527	3.30281	2.59187	2.8537	1.61024	0.75005	1.3631e-13	0.0144756	up	Glutathione S-transferase
TraesCS3D02G139100	chr3D	98589493	98589798	-	8	12	6	3	0	0	8	3	4	0.828922	1.20138	0.470037	0.272443	0	0	0.790767	0.291523	0.39338	-3.23926	-0.750135	0.0338651	0.630153	dwon	Imidazole glycerol phosphate synthase subunit HisH
TraesCS1A02G036300	chr1A	20179711	20183942	+	93	126	105	35	42	25	64	62	58	1.14958	1.50488	0.981306	0.37919	0.487593	0.212069	0.754696	0.718748	0.680479	-1.76508	-0.750825	2.75966e-07	0.0195704	dwon	Beta-1
TraesCS2B02G476400	chr2B	673170566	673171293	+	76	78	93	45	36	61	34	49	56	3.30999	3.28233	3.06235	1.71774	1.47254	1.82315	1.41263	2.00141	2.31489	-0.933301	-0.751268	0.00368189	0.0434593	dwon	senescence-associated family protein (DUF581)
TraesCS3B02G095500	chr3B	64244480	64249451	-	48	57	62	40	27	30	26	34	34	1.47186	1.68878	1.43739	1.07502	0.777569	0.631284	0.760558	0.977757	0.989538	-0.890042	-0.751338	0.0337159	0.0995127	dwon	Oxidoreductase Tas aldo/keto reductase family protein
TraesCS3B02G049800	chr3B	25056254	25057165	-	5716	6119	8734	467	428	636	3380	3873	4189	279.681	289.284	323.103	20.0271	19.6682	21.3553	157.769	177.724	194.54	-3.86218	-0.751416	0	1.17505e-19	dwon	Heat shock protein
TraesCS4A02G017200	chr4A	11646342	11648593	+	517	649	726	318	327	464	305	372	385	19.6784	23.8681	20.8927	10.6086	11.6896	12.1199	11.0748	13.2792	13.9088	-0.897882	-0.751612	1.37423e-11	2.76103e-08	dwon	RPM1-interacting protein 4
TraesCS3A02G168200	chr3A	175632606	175634031	+	17	50	30	19	18	15	15	11	29	0.691921	1.96631	0.92318	0.677786	0.688067	0.418965	0.582416	0.419882	1.1203	-1.00787	-0.752019	0.112635	0.355444	dwon	Glucan endo-1
TraesCS3D02G370400	chr3D	484286614	484289178	+	48	70	87	34	51	35	33	37	44	0.882261	1.24316	1.20902	0.547729	0.880394	0.441472	0.578635	0.637801	0.767605	-0.84621	-0.752129	0.038436	0.0721094	dwon	Actin
TraesCS1B02G073700	chr1B	57498378	57501198	+	70	76	68	32	48	22	38	62	22	1.57295	1.65008	1.15527	0.63023	1.013	0.33925	0.814585	1.30658	0.469213	-1.15383	-0.752141	0.00711755	0.121175	dwon	Pyrimidine-specific ribonucleoside hydrolase
TraesCS5B02G051200	chr5B	55549231	55552088	-	132	131	155	78	78	99	81	64	90	2.31228	2.21723	2.05284	1.19755	1.28325	1.19009	1.35359	1.05141	1.49637	-0.836602	-0.753173	0.000518292	0.00513079	dwon	Beta-1
TraesCS4D02G336800	chr4D	494286319	494292678	-	76	111	100	42	27	88	52	67	43	1.38249	1.95094	1.37532	0.66962	0.461277	1.09852	0.902372	1.14301	0.742412	-1.05387	-0.753294	0.00412924	0.0353985	dwon	Methyltransferase
TraesCS7D02G225100	chr7D	185135567	185140867	-	106	104	157	60	63	77	72	74	58	1.05588	1.00096	1.1824	0.523831	0.589386	0.526355	0.684188	0.691301	0.54836	-0.982154	-0.754194	0.000188664	0.00845711	dwon	Acyl-coenzyme A oxidase
TraesCS1D02G433200	chr1D	482515174	482517590	-	90	89	106	17	15	25	84	43	33	1.22313	1.16868	1.08917	0.202493	0.191457	0.233158	1.08904	0.548058	0.42567	-2.4566	-0.754293	6.29567e-13	0.0719334	dwon	S-type anion channel
TraesCS7B02G090000	chr7B	104468545	104470714	+	612	651	756	240	231	312	361	356	416	13.5315	13.9076	12.6379	4.65091	4.79688	4.73402	7.61444	7.38199	8.73008	-1.49232	-0.755216	3.23665e-33	3.60178e-10	dwon	Aldo/keto reductase family oxidoreductase
TraesCS2A02G497700	chr2A	728405886	728410445	+	484	479	609	274	261	387	289	319	272	6.65186	6.36073	6.32808	3.3005	3.3689	3.64996	3.78905	4.11164	3.5481	-0.898174	-0.755757	7.80004e-12	5.40699e-09	dwon	Inositol-pentakisphosphate 2-kinase
TraesCS2D02G456400	chr2D	564088214	564096217	-	1042	962	1184	631	524	659	575	604	612	5.89963	5.26267	5.06835	3.13125	2.78637	2.56048	3.1057	3.20717	3.2888	-0.932086	-0.755975	1.0437e-15	5.2465e-14	dwon	Calcium-dependent protein kinase
TraesCS3D02G238400	chr3D	329692698	329698880	-	353	307	351	246	156	179	229	198	144	2.44748	2.05663	1.83996	1.49489	1.01583	0.851679	1.51466	1.28747	0.947622	-0.912392	-0.756215	1.98905e-05	0.000193948	dwon	Myosin heavy chain-like
TraesCS5A02G190000	chr5A	394181080	394183400	-	1797	1825	2045	871	876	1092	1043	1133	1014	35.4771	34.8126	30.5246	15.0712	16.2426	14.7945	19.6435	20.9776	19.0006	-1.12293	-0.756475	4.31643e-31	7.49239e-18	dwon	Trehalose 6-phosphate phosphatase
TraesCS5B02G407800	chr5B	583474254	583474481	+	54	64	96	17	30	22	47	30	41	7.50938	8.59932	10.0934	2.072	3.91816	2.09948	6.23509	3.91254	5.41157	-1.71088	-0.75711	1.50433e-05	0.068189	dwon	Bifunctional protein HldE
TraesCS7A02G377700	chr7A	553228383	553230148	+	84	87	108	34	38	75	35	53	68	1.58531	1.58646	1.54105	0.562401	0.67355	0.971351	0.630142	0.938078	1.21807	-1.07526	-0.757494	0.000881861	0.03771	dwon	Tetratricopeptide repeat (TPR)-like superfamily protein
TraesCS2A02G185500	chr2A	146785884	146789212	+	129	124	152	63	59	55	58	76	93	2.18957	2.03359	1.9506	0.937216	0.940526	0.640634	0.939141	1.20979	1.49824	-1.29802	-0.757708	8.47708e-07	0.00747879	dwon	Tubulin alpha chain
TraesCS5B02G083700	chr5B	105767762	105771351	+	54	55	103	29	50	17	32	43	41	0.801563	0.788824	1.15595	0.377288	0.697051	0.17317	0.453136	0.598604	0.577639	-1.15971	-0.760018	0.0157506	0.0712578	dwon	Purple acid phosphatase
TraesCS6D02G250000	chr6D	353346155	353353292	+	220	164	226	129	140	118	112	120	110	1.60723	1.15764	1.24831	0.825993	0.960581	0.591584	0.780563	0.822174	0.762741	-0.755554	-0.760254	0.00195983	0.000687616	dwon	ABC transporter ATP-binding protein
TraesCS4A02G446700	chr4A	714175903	714181005	-	671	742	1007	170	150	172	420	452	469	6.89848	7.3707	7.8274	1.53183	1.44835	1.2135	4.11922	4.35809	4.57649	-2.39985	-0.760771	4.44509e-69	4.91269e-12	dwon	Sucrose synthase
TraesCS2B02G475400	chr2B	672646457	672647218	+	48	28	66	4	5	15	36	20	22	1.99724	1.1257	2.07631	0.145875	0.195394	0.428312	1.42898	0.780454	0.868844	-2.70913	-0.760939	1.63289e-06	0.189295	dwon	senescence-associated family protein (DUF581)
TraesCS6B02G297500	chr6B	534095588	534096508	-	144	128	138	19	22	23	84	73	74	4.95733	4.25764	3.59188	0.573284	0.71131	0.543366	2.75867	2.35687	2.41794	-2.8096	-0.761118	7.26155e-20	0.00535015	dwon	Trihelix transcription factor GT-3b
TraesCS3B02G395600	chr3B	623654302	623658653	+	89	91	129	30	10	20	84	54	33	2.20114	2.17456	2.41215	0.650294	0.232278	0.339443	1.98185	1.2525	0.77464	-2.47217	-0.761435	8.4058e-12	0.0521411	dwon	Aldo-keto reductase
TraesCS6D02G248500	chr6D	351969497	351971711	-	696	696	801	205	154	232	378	454	396	16.25	15.701	14.1395	4.19498	3.37689	3.71717	8.41922	9.94096	8.77545	-2.02187	-0.762416	5.11607e-51	1.61707e-10	dwon	Xyloglucan endotransglucosylase/hydrolase
TraesCS4D02G188600	chr4D	327844755	327847400	-	1368	1559	1943	454	450	575	909	897	898	16.3924	18.0499	17.603	4.76807	5.06429	4.72827	10.3909	10.0803	10.2132	-1.83387	-0.762677	1.16952e-77	2.42165e-20	dwon	Protein COBRA
TraesCS7A02G036800	chr7A	16603591	16604064	+	428	479	652	37	50	31	253	289	320	28.6293	30.9582	32.974	2.1692	3.14114	1.42301	16.1444	18.1298	20.3163	-3.81068	-0.76331	1.57084e-73	5.10807e-08	dwon	Gliadin-like avenin
TraesCS5A02G201200	chr5A	407289602	407290438	-	144	161	175	96	59	68	81	95	92	5.45484	5.89277	5.01205	3.18729	2.09905	1.7677	2.92711	3.37498	3.30778	-1.21395	-0.765193	3.77663e-06	0.00140491	dwon	Zinc finger AN1 domain stress-associated protein
TraesCS5B02G562500	chr5B	708336545	708338110	-	68	85	94	41	32	40	49	40	48	1.37677	1.66282	1.43893	0.727559	0.608491	0.555767	0.94642	0.759523	0.922409	-1.24213	-0.768536	0.000160931	0.0317836	dwon	Protein DETOXIFICATION
TraesCS3B02G131000	chr3B	113298766	113299245	-	1272	1464	1911	262	184	272	797	888	878	84.0216	93.437	95.4382	15.1683	11.4149	12.3297	50.2223	55.0103	55.0462	-2.80589	-0.768614	4.07459e-119	1.12531e-17	dwon	Heat shock protein
TraesCS5D02G279100	chr5D	381032432	381036997	-	344	389	451	241	236	208	227	241	189	4.24726	4.64059	4.21002	2.60794	2.73661	1.76235	2.67369	2.79058	2.21483	-0.883306	-0.769494	1.09861e-06	7.04435e-07	dwon	NAC domain protein
TraesCS7B02G277700	chr7B	507948458	507952903	-	179	165	233	97	91	151	90	116	113	3.81669	3.39932	3.75619	1.81275	1.82233	2.20948	1.83068	2.31963	2.28687	-0.898198	-0.769593	2.21102e-05	0.000498761	dwon	SPX domain-containing family protein
TraesCS2A02G014300	chr2A	5689525	5692873	-	335	385	522	76	80	132	208	202	273	10.5688	11.7358	12.4511	2.10147	2.37039	2.8578	6.26004	5.97665	8.17468	-2.23302	-0.769672	6.49813e-37	3.35237e-06	dwon	Inosine-5'-monophosphate dehydrogenase
TraesCS3B02G035200	chr3B	17187124	17190917	+	129	138	143	69	72	99	63	85	81	1.91574	1.98016	1.60561	0.898106	1.00422	1.00893	0.892529	1.18384	1.14172	-0.908059	-0.769952	0.000260575	0.00464543	dwon	Laccase
TraesCS5A02G499700	chr5A	666204110	666205120	+	13	14	43	11	2	17	11	17	9	0.407697	0.424225	1.01958	0.302355	0.058908	0.365866	0.329095	0.5	0.267895	-1.33146	-0.770818	0.109112	0.411341	dwon	DUF241 domain protein (DUF241)
TraesCS1D02G081600	chr1D	63681763	63682074	-	16	12	13	2	0	4	9	4	10	1.62596	1.17827	0.998829	0.178136	0	0.278952	0.872504	0.381222	0.964538	-2.96706	-0.77184	0.00664094	0.505349	dwon	Histone H4
TraesCS6A02G324700	chr6A	558920562	558921323	+	91	155	204	69	38	75	71	86	88	3.78644	6.23154	6.41768	2.51635	1.48499	2.14156	2.81827	3.35595	3.47538	-1.41444	-0.772538	1.55058e-06	0.0091694	dwon	Glutamate--tRNA ligase 1
TraesCS2B02G234300	chr2B	233165643	233168476	+	188	187	248	106	76	112	106	134	104	4.24557	4.08031	4.23435	2.09805	1.61192	1.7357	2.28359	2.83799	2.22915	-1.20094	-0.772774	5.62449e-09	0.000247845	dwon	Equilibrative nucleoside transporter family member protein
TraesCS1A02G053800	chr1A	35536206	35537473	+	46	34	52	0	6	13	33	29	11	1.2584	0.898699	1.07553	0	0.154157	0.244053	0.861212	0.744024	0.285616	-2.96545	-0.77302	1.91209e-06	0.209817	dwon	DUF1639 family protein
TraesCS2B02G201500	chr2B	180568362	180572362	-	72	65	114	19	17	19	47	53	37	1.08552	0.946876	1.29948	0.251068	0.240716	0.19658	0.675987	0.749392	0.529464	-2.28318	-0.773486	5.45728e-10	0.0376925	dwon	Protein COBRA
TraesCS3B02G470400	chr3B	718686777	718688886	+	38	43	43	24	19	16	29	20	20	1.5688	1.71525	1.34218	0.868413	0.736696	0.453297	1.14213	0.774357	0.783687	-1.17486	-0.773635	0.0174313	0.164968	dwon	50S ribosomal protein L27
TraesCS7D02G393900	chr7D	509532294	509533865	-	91	107	141	43	46	61	58	46	82	1.83541	2.08521	2.15015	0.760137	0.871367	0.844309	1.11598	0.870117	1.56977	-1.29045	-0.77386	3.26748e-06	0.0184534	dwon	FAD-binding Berberine family protein
TraesCS7D02G432000	chr7D	551737692	551738568	+	26	33	33	14	12	4	29	12	10	1.05283	1.29113	1.01031	0.49687	0.456368	0.111153	1.12025	0.455714	0.384337	-1.68409	-0.773982	0.00884823	0.30701	dwon	Histone H3
TraesCS1D02G225200	chr1D	313849424	313850987	+	405	409	578	152	157	265	246	293	226	8.21038	8.01135	8.85918	2.70074	2.98923	3.68666	4.75749	5.57062	4.34856	-1.40869	-0.774128	3.71085e-19	1.22593e-07	dwon	Myb transcription factor
TraesCS3D02G041300	chr3D	15921955	15928022	-	23	51	62	24	19	43	15	47	12	0.552458	1.18363	1.12595	0.505258	0.428623	0.708792	0.343714	1.05876	0.273578	-0.790361	-0.774521	0.131915	0.298592	dwon	Aldo-keto reductase
TraesCS2B02G263900	chr2B	356315823	356319396	+	440	473	493	302	224	311	234	306	243	6.62429	6.88053	5.61166	3.98497	3.16727	3.21312	3.36076	4.32051	3.47234	-0.876412	-0.774694	1.52544e-08	5.65914e-07	dwon	Fasciclin-like arabinogalactan protein
TraesCS1A02G177000	chr1A	319319608	319321634	+	83	96	131	51	60	59	51	68	51	1.41333	1.57947	1.68653	0.761144	0.959549	0.68944	0.828457	1.08593	0.824261	-0.962264	-0.774908	0.0011266	0.0150298	dwon	Kinase family protein
TraesCS1D02G100800	chr1D	88241537	88242933	-	1520	1527	1934	431	333	739	842	1045	864	40.2956	39.1135	38.7639	10.0143	8.29104	13.4443	21.2942	25.9811	21.7399	-1.88471	-0.775494	5.52128e-43	8.44199e-17	dwon	Pathogenesis-related thaumatin family protein
TraesCS2A02G366900	chr2A	611099399	611105205	+	55	74	61	28	22	43	35	24	47	0.934036	1.21425	0.783228	0.416764	0.350893	0.501128	0.567027	0.382243	0.757578	-1.18828	-0.776473	0.00246094	0.0975287	dwon	RNA binding protein
TraesCS6B02G291900	chr6B	525111110	525118236	-	190	202	240	118	90	120	103	120	126	1.38838	1.4262	1.32594	0.755733	0.617659	0.60175	0.718005	0.822364	0.873886	-1.06406	-0.777042	1.50827e-07	0.000152294	dwon	ABC transporter ATP-binding protein
TraesCS1D02G364600	chr1D	445386255	445387047	-	123	134	216	55	38	61	90	90	77	4.91787	5.17667	6.52955	1.92737	1.42694	1.67371	3.4328	3.37475	2.92208	-1.72231	-0.777597	2.52517e-11	0.00236122	dwon	Histone H3
TraesCS1A02G115400	chr1A	119739449	119740541	+	1761	1916	2455	1134	981	1639	1101	1184	1084	57.7402	60.6999	60.8594	32.5884	30.2091	36.8788	34.4382	36.4081	33.7347	-0.839961	-0.778048	1.09583e-17	2.38551e-24	dwon	Embryo-specific 3
TraesCS3B02G484300	chr3B	730782519	730783643	+	1732	1989	2522	1107	910	1182	1128	1214	1078	53.4715	59.3312	58.8677	29.9539	26.3856	25.0421	33.2214	35.1496	31.588	-1.07297	-0.780682	2.04854e-27	1.13073e-21	dwon	Tropinone reductase-like protein
TraesCS6A02G223100	chr6A	417623996	417640503	-	153	98	149	82	56	81	67	67	87	1.11647	0.690964	0.822052	0.524445	0.38379	0.40562	0.466407	0.458519	0.602564	-0.994158	-0.781487	0.000436232	0.00983753	dwon	serine/threonine-protein kinase AFC1
TraesCS2B02G216300	chr2B	202154460	202157325	-	382	415	538	148	167	226	250	226	255	5.75656	6.04256	6.1297	1.95475	2.36356	2.33715	3.59397	3.194	3.64727	-1.42366	-0.781746	2.28193e-21	2.18816e-08	dwon	U-box domain-containing protein
TraesCS4D02G119700	chr4D	100809611	100812414	-	730	897	905	313	289	305	431	456	512	20.8331	24.7342	19.5271	7.829	7.74604	5.97324	11.7339	12.2046	13.8685	-1.59337	-0.782469	1.48508e-29	2.50027e-10	dwon	WRKY transcription factor
TraesCS1A02G003700	chr1A	2291887	2292891	+	57	58	85	0	1	0	30	30	49	2.61542	2.5714	2.94879	0	0.0430941	0	1.31318	1.29097	2.13399	-7.63717	-0.782514	6.43019e-09	0.0695983	dwon	F1F0-ATPase inhibitor protein
TraesCS4B02G251800	chr4B	517954577	517955860	+	1798	1637	2026	793	820	949	1148	932	930	55.2402	48.5946	47.0611	21.3535	23.6608	20.0083	33.6467	26.854	27.1192	-1.20996	-0.783593	9.09563e-32	4.31397e-14	dwon	Nodulin-related protein 1
TraesCS5B02G261000	chr5B	445453118	445459346	-	163	183	261	135	134	110	135	118	77	1.73777	1.88508	2.10379	1.26145	1.34171	0.804778	1.37301	1.17981	0.779155	-0.75509	-0.783601	0.00181729	0.00177302	dwon	E3 ubiquitin-protein ligase-like protein
TraesCS3A02G398000	chr3A	645135684	645141812	-	165	176	203	108	107	135	107	95	97	2.17256	2.23911	2.02089	1.24636	1.32319	1.21984	1.34402	1.17311	1.21224	-0.758159	-0.785035	0.000325062	0.000374272	dwon	Beta-glucosidase
TraesCS2D02G308600	chr2D	395602930	395623439	+	109	106	127	28	25	37	86	59	43	1.08781	1.02213	0.958273	0.244916	0.234325	0.253401	0.818768	0.552214	0.40731	-2.05613	-0.785749	2.82429e-12	0.0196637	dwon	1
TraesCS2A02G161300	chr2A	113596434	113599692	-	231	249	240	92	76	111	121	148	130	4.99601	5.20337	3.92446	1.74393	1.54374	1.64745	2.4965	3.00193	2.6686	-1.50689	-0.786069	1.41089e-13	0.000131752	dwon	Adenylate kinase
TraesCS5D02G514700	chr5D	538344016	538346584	+	126	141	205	106	80	116	80	80	96	2.60599	2.81771	3.20564	1.9215	1.55397	1.64642	1.57844	1.55174	1.88453	-0.751036	-0.786483	0.00164107	0.00158813	dwon	Cytochrome P450
TraesCS3D02G030200	chr3D	11025670	11027604	+	97	86	127	56	67	65	57	45	67	1.66334	1.42489	1.64653	0.841642	1.07903	0.764893	0.932433	0.723682	1.09047	-0.82125	-0.786984	0.00561916	0.0148164	dwon	Anthocyanin 5-aromatic acyltransferase
TraesCS2B02G271700	chr2B	373301321	373305756	+	599	573	771	348	250	414	378	361	323	8.0543	7.4444	7.83814	4.10121	3.15713	3.82015	4.84873	4.55235	4.12223	-1.06726	-0.787246	1.23306e-15	5.64453e-11	dwon	Non-specific serine/threonine protein kinase
TraesCS3D02G351900	chr3D	462849794	462853087	+	465	421	456	60	64	101	211	247	285	5.83205	5.10181	4.32405	0.659554	0.753874	0.869298	2.52456	2.90531	3.39267	-2.72463	-0.78735	7.47578e-49	2.45816e-06	dwon	70 kDa heat shock protein
TraesCS2B02G212400	chr2B	196540502	196541707	-	200	226	268	181	103	145	119	146	115	5.82836	6.36354	5.90484	4.62302	2.81906	2.89977	3.30825	3.99022	3.18085	-0.804239	-0.787464	0.000416572	7.41375e-05	dwon	LOB domain-containing protein
TraesCS5A02G246200	chr5A	459542680	459543159	+	54	83	107	25	20	37	41	50	41	3.56695	5.29731	5.34374	1.44735	1.24075	1.6772	2.58358	3.09743	2.57049	-1.69199	-0.787871	2.55101e-06	0.038785	dwon	Histone H2A
TraesCS5A02G370900	chr5A	570012828	570019627	-	126	110	166	52	49	83	69	70	80	1.37806	1.16242	1.37266	0.498461	0.503319	0.622951	0.719914	0.717996	0.830454	-1.25654	-0.787913	1.18821e-06	0.00318892	dwon	Protein DYAD
TraesCS4B02G046900	chr4B	34033677	34037883	+	224	236	297	165	125	189	124	142	147	6.77045	6.89216	6.78709	4.37104	3.54838	3.92022	3.57541	4.02518	4.21712	-0.782183	-0.790919	1.9356e-05	1.78166e-05	dwon	Ubiquitin-conjugating enzyme
TraesCS3D02G020100	chr3D	6737975	6739045	-	77	69	73	23	13	66	29	46	46	2.27954	1.97369	1.63394	0.59678	0.361451	1.34085	0.819008	1.27715	1.29254	-1.32049	-0.791578	0.00353828	0.051323	dwon	DUF4228 domain protein
TraesCS4A02G062900	chr4A	59480486	59484854	+	629	719	771	436	450	431	376	403	383	5.13472	5.67112	4.75858	3.11949	3.45008	2.41447	2.92812	3.08531	2.96752	-0.790689	-0.791622	9.06181e-08	1.81047e-11	dwon	Trehalose-6-phosphate synthase
TraesCS6B02G226200	chr6B	348091967	348095761	+	122	148	145	82	50	76	70	75	83	1.68108	1.97044	1.51062	0.990315	0.647067	0.718656	0.920155	0.969208	1.08551	-1.12469	-0.792063	2.47663e-05	0.0029334	dwon	Kinase family protein
TraesCS5D02G105300	chr5D	119253742	119254110	-	1784	2095	2724	1295	1200	1608	1108	1228	1245	153.29	173.931	176.963	97.5258	96.8391	94.8165	90.8224	98.9565	101.535	-0.797659	-0.792089	4.83234e-18	1.49502e-20	dwon	Rapid alkalinization factor (RALF) family protein
TraesCS3D02G370500	chr3D	484339779	484340189	+	93	84	125	38	41	102	38	54	72	7.17441	6.26118	7.29073	2.56932	2.97056	5.39986	2.79654	3.90683	5.27187	-0.901555	-0.792354	0.00949377	0.0234187	dwon	Histone H3
TraesCS6B02G247900	chr6B	444682543	444687809	+	256	279	287	127	114	156	137	166	149	5.03212	5.29894	4.26531	2.18799	2.10458	2.10433	2.56901	3.06017	2.77988	-1.18208	-0.792357	7.42425e-11	2.03539e-05	dwon	Acetolactate synthase small subunit
TraesCS1A02G375200	chr1A	550109457	550111705	+	138	141	133	77	80	80	52	84	92	2.28008	2.25094	1.66142	1.11504	1.2414	0.907067	0.819612	1.3016	1.44274	-0.920675	-0.792407	0.000509062	0.00968458	dwon	Transporter-like protein
TraesCS1B02G035800	chr1B	17067047	17068871	+	77	106	106	56	57	39	46	48	64	1.48956	1.98128	1.55035	0.949479	1.0356	0.517738	0.848904	0.870833	1.1751	-1.01281	-0.793203	0.00318013	0.0197971	dwon	4-hydroxyphenylpyruvate dioxygenase
TraesCS5B02G282300	chr5B	467137871	467138461	-	194	217	248	69	46	120	126	129	105	10.4078	11.2484	10.0593	3.24443	2.31775	4.41792	6.44856	6.49045	5.34658	-1.64609	-0.793223	2.77054e-12	9.05833e-05	dwon	RING/U-box superfamily protein
TraesCS2A02G123800	chr2A	73158041	73166773	-	343	332	392	146	177	205	189	194	201	3.17711	2.97132	2.74525	1.18528	1.53979	1.30308	1.67007	1.68526	1.76711	-1.13789	-0.793863	7.13728e-12	3.36812e-07	dwon	4-alpha-glucanotransferase
TraesCS3D02G032400	chr3D	11971655	11977094	+	202	246	378	201	116	208	167	158	118	2.59613	3.05481	3.67304	2.26414	1.40018	1.8345	2.04751	1.90441	1.43942	-0.758546	-0.794123	0.000638131	0.000198492	dwon	Laccase
TraesCS7D02G535500	chr7D	627346143	627350874	-	231	198	232	119	65	110	118	120	125	3.7502	3.10586	2.84766	1.69325	0.991076	1.2255	1.82751	1.82705	1.92611	-1.30274	-0.794652	1.70847e-08	0.000133419	dwon	1
TraesCS4D02G207500	chr4D	355858178	355860803	-	1358	1379	1769	527	443	512	787	808	855	17.1611	16.8377	16.9017	5.83695	5.25774	4.44011	9.48754	9.57598	10.2551	-1.71033	-0.795772	1.77593e-53	8.57115e-22	dwon	70 kDa heat shock protein
TraesCS1D02G341100	chr1D	430976701	430983376	-	596	592	830	293	257	341	380	398	315	5.3351	5.12026	5.61736	2.29877	2.16063	2.09474	3.245	3.34123	2.67631	-1.29101	-0.795972	2.29098e-25	1.96193e-10	dwon	Trehalose-6-phosphate synthase
TraesCS6D02G040200	chr6D	16386078	16386515	-	55	75	67	21	19	53	57	30	21	3.98138	5.24573	3.66694	1.33236	1.29174	2.63285	3.93623	2.03666	1.44284	-1.2646	-0.796081	0.00243797	0.114519	dwon	Histone H2B
TraesCS2D02G328900	chr2D	422079023	422085254	+	173	167	175	41	30	71	93	98	92	2.97784	2.77745	2.27746	0.618544	0.484984	0.838674	1.52712	1.58201	1.50305	-2.02196	-0.796166	1.25957e-14	0.000697111	dwon	Agmatine deiminase
TraesCS3A02G048300	chr3A	25871914	25876451	+	85	67	94	35	36	29	39	45	50	2.57898	1.96416	2.15632	0.930739	1.02585	0.603818	1.12883	1.28047	1.43988	-1.39598	-0.797833	6.24689e-05	0.0273613	dwon	E3 ubiquitin-protein ligase
TraesCS2D02G210900	chr2D	167704907	167705816	-	51	49	68	12	16	14	28	31	32	1.77694	1.64958	1.79131	0.366451	0.52357	0.334743	0.930671	1.01296	1.05824	-2.1016	-0.798273	1.43322e-06	0.0722284	dwon	carboxylate clamp-TPR protein (DUF1685)
TraesCS5D02G200800	chr5D	303758772	303761166	-	1752	1974	2247	1143	982	1267	1049	1089	1112	33.0062	35.932	32.0053	18.8729	17.3749	16.3801	18.8526	19.2405	19.8836	-0.934721	-0.799348	1.16501e-22	2.2216e-23	dwon	Trehalose 6-phosphate phosphatase
TraesCS5A02G314500	chr5A	524979881	524980829	-	193	264	275	102	123	199	119	152	127	6.44816	8.5223	6.94655	2.98683	3.85953	4.56259	3.7928	4.76266	4.02728	-0.930504	-0.799608	1.61093e-05	0.000103413	dwon	BON1-associated protein 2
TraesCS2B02G411000	chr2B	584691599	584695392	+	107	98	124	53	74	75	52	74	53	1.21816	1.078	1.06733	0.528843	0.791229	0.58595	0.564752	0.790094	0.572697	-0.817735	-0.801061	0.0048339	0.00930217	dwon	Kinase family protein
TraesCS7B02G272900	chr7B	500729832	500732996	-	161	217	260	117	96	157	106	113	125	2.78489	3.62674	3.40027	1.77378	1.55957	1.86364	1.74913	1.83311	2.05221	-0.909533	-0.801738	1.33742e-05	0.000183263	dwon	BES1/BZR1 homolog 1
TraesCS3D02G279400	chr3D	387353181	387355478	-	86	81	146	53	50	69	60	69	38	1.18657	1.07983	1.52302	0.640917	0.647912	0.653316	0.789734	0.892836	0.497631	-0.964346	-0.801856	0.0011948	0.0237112	dwon	Glycosyltransferase
TraesCS3D02G150800	chr3D	115634387	115636799	+	7116	8779	11050	4634	4373	5183	4384	5129	5001	93.5026	111.457	109.776	53.3673	53.9657	46.7356	54.9532	63.2045	62.3697	-1.02594	-0.802093	1.15408e-28	5.91779e-24	dwon	Peptide-N4-(N-acetyl-beta-glucosaminyl)asparagine amidase A
TraesCS6A02G055000	chr6A	28640968	28641532	+	43	54	83	8	29	26	29	30	37	2.41304	2.92795	3.52154	0.393476	1.52843	1.00127	1.55249	1.57887	1.97073	-1.60481	-0.802565	0.000687326	0.0738463	dwon	Histone H4
TraesCS6D02G104000	chr6D	67568979	67570424	+	1088	1259	1598	651	591	999	710	748	670	23.8564	26.6733	26.4918	12.5109	12.1707	15.0322	14.8515	15.3817	13.9438	-0.947972	-0.80262	4.49099e-17	4.84454e-18	dwon	Calcium-dependent lipid-binding domain protein
TraesCS2B02G604700	chr2B	786223669	786226418	+	286	291	319	157	155	172	186	145	157	5.16989	5.08256	4.35977	2.4874	2.63147	2.13365	3.20747	2.45816	2.69367	-1.00747	-0.803512	1.12484e-08	9.83559e-06	dwon	AT hook motif DNA-binding family protein
TraesCS5A02G165000	chr5A	353603356	353607484	-	124	120	149	79	70	105	65	49	99	1.73274	1.62019	1.57418	0.96754	0.91867	1.00688	0.86648	0.642146	1.31303	-0.759013	-0.803654	0.00232275	0.0114411	dwon	Armadillo/beta-catenin-like repeat family protein
TraesCS4B02G200000	chr4B	428409361	428411985	+	55	73	98	27	21	25	51	37	33	1.13237	1.45218	1.52548	0.487213	0.406064	0.353219	1.00168	0.71442	0.644863	-1.72681	-0.803699	2.34078e-06	0.0443337	dwon	Glutathione-S-transferase
TraesCS7B02G408200	chr7B	677449647	677453105	-	2563	2962	3843	966	884	1315	1689	1586	1764	60.1949	67.2156	68.24	19.8847	19.4991	21.1942	37.8421	34.9335	39.3223	-1.68547	-0.804124	5.43459e-80	8.39236e-25	dwon	Tetraspanin family protein
TraesCS2B02G606000	chr2B	787098355	787098786	+	9	7	12	0	0	0	6	1	8	1.17431	0.882492	1.1838	0	0	0	0.746835	0.122368	0.990736	-5.76289	-0.804935	0.000699728	0.602473	dwon	Defensin
TraesCS6D02G083500	chr6D	48513905	48515072	+	1682	1996	2669	993	946	1332	1069	1233	1103	45.6592	52.3524	54.7783	23.6256	24.1182	24.8134	27.6831	31.3901	28.4189	-1.0696	-0.805198	4.22264e-28	7.61871e-19	dwon	DUF1645 family protein
TraesCS1B02G119600	chr1B	141844772	141846216	+	170	189	226	60	55	70	131	105	80	3.73015	4.00694	3.74924	1.15388	1.13342	1.05403	2.7421	2.1607	1.66608	-1.77868	-0.806043	3.90626e-16	0.000719129	dwon	Kinase-like
TraesCS2D02G312900	chr2D	402550994	402552177	-	205	222	265	98	56	95	118	142	114	5.48968	5.74408	5.36533	2.30012	1.40842	1.74581	3.01446	3.56623	2.89752	-1.59854	-0.807378	1.19779e-13	3.96512e-05	dwon	Proline-rich family protein
TraesCS5B02G245700	chr5B	426650802	426652014	-	5946	7249	10231	1797	1461	2212	3899	4145	4433	255.109	300.506	331.876	67.574	58.871	65.1276	159.584	166.783	180.521	-2.20675	-0.808486	3.67426e-107	2.90576e-20	dwon	Heat shock protein
TraesCS6D02G288700	chr6D	399029898	399035628	+	606	604	807	421	315	522	380	360	345	8.9869	8.65462	9.04833	5.47206	4.38731	5.31235	5.37596	5.00688	4.85608	-0.807484	-0.808952	3.23906e-10	1.44215e-12	dwon	Nucleobase ascorbate transporter
TraesCS3D02G404000	chr3D	517889621	517892461	+	442	567	706	357	336	363	309	296	314	6.90693	8.56091	8.34114	4.88948	4.9312	3.89268	4.60634	4.33793	4.65716	-0.795707	-0.809229	1.13013e-07	1.51061e-09	dwon	Pectinesterase
TraesCS1A02G232200	chr1A	405681899	405682862	+	8337	9934	13646	5173	5145	7525	5229	5957	5840	274.207	315.694	339.337	149.122	158.929	169.845	164.067	183.748	182.31	-0.954243	-0.809993	6.9658e-25	2.03955e-24	dwon	Late embryogenesis abundant (LEA) hydroxyproline-rich glycoprotein family
TraesCS4B02G015500	chr4B	11655868	11659530	-	167	158	210	88	87	92	106	89	93	2.60835	2.3844	2.47985	1.20466	1.2762	0.986089	1.57939	1.30367	1.37867	-1.1093	-0.810132	4.99817e-07	0.00030434	dwon	Glucan endo-1
TraesCS3B02G410200	chr3B	647169729	647170139	+	56	64	98	36	34	72	23	47	46	4.32007	4.77043	5.71593	2.43409	2.46339	3.81167	1.69264	3.40039	3.36814	-0.752747	-0.810633	0.04761	0.0621469	dwon	Histone H3
TraesCS7A02G480700	chr7A	672872712	672874427	-	89	80	112	46	54	50	52	49	50	1.83237	1.59143	1.74341	0.830067	1.04416	0.706437	1.02132	0.946123	0.977065	-1.00591	-0.81155	0.00119886	0.0118779	dwon	Mg-protoporphyrin IX chelatase
TraesCS6A02G209200	chr6A	378188077	378204161	-	140	119	171	65	73	130	89	65	77	3.45707	2.83923	3.19252	1.40677	1.69299	2.20294	2.09655	1.50529	1.80468	-0.82545	-0.811869	0.00172723	0.00218661	dwon	Biogenesis of lysosome-related organelles complex 1 subunit 5
TraesCS7B02G287500	chr7B	523624176	523627607	-	160	141	227	56	60	112	86	115	81	5.0079	4.26411	5.37179	1.53622	1.76375	2.40565	2.56784	3.37568	2.4063	-1.3457	-0.812246	4.13208e-08	0.000939662	dwon	CASP-like protein
TraesCS1D02G360000	chr1D	443167586	443168282	-	260	298	383	132	109	141	178	169	157	11.8273	13.0979	13.1725	5.26281	4.65682	4.4016	7.72444	7.20985	6.77861	-1.41024	-0.812408	4.35266e-16	1.05737e-06	dwon	Rapid alkalinization factor (RALF) family protein
TraesCS2B02G182300	chr2B	157283950	157284893	-	218	250	335	43	46	52	127	124	178	7.322	8.1131	8.50698	1.26582	1.45105	1.19855	4.06922	3.90591	5.67443	-2.61572	-0.812461	3.77269e-34	6.45922e-05	dwon	RING/U-box superfamily protein
TraesCS2A02G411900	chr2A	669627774	669628111	+	51	56	106	15	33	15	37	35	40	6.41674	6.80779	10.0834	1.65412	3.8995	1.29513	4.441	4.1299	4.77676	-1.79317	-0.812503	7.26194e-05	0.0518927	dwon	kinase superfamily protein
TraesCS7B02G061300	chr7B	63934913	63935548	+	25	24	33	5	6	38	16	16	12	1.24632	1.15604	1.24383	0.218469	0.280925	1.30002	0.760926	0.748058	0.567804	-0.976553	-0.812518	0.216104	0.251583	dwon	Histone H3
TraesCS3B02G120900	chr3B	91147416	91148571	+	43	34	39	12	9	7	25	13	25	1.2508	0.955589	0.85771	0.305936	0.245874	0.139732	0.693734	0.354641	0.69022	-2.16145	-0.81354	8.19468e-05	0.179213	dwon	transcription factor-like protein
TraesCS2A02G294500	chr2A	507068707	507073983	+	874	777	1043	257	294	303	527	469	453	14.2328	12.2257	12.8417	3.66812	4.49653	3.38611	8.18699	7.16274	7.00174	-1.76583	-0.813712	4.34455e-41	3.16195e-13	dwon	Cell division protein ftsZ
TraesCS5B02G538100	chr5B	693697792	693709464	-	96	78	83	57	47	19	60	38	42	1.14257	0.896973	0.746872	0.594589	0.525363	0.155183	0.681235	0.424152	0.474449	-1.13608	-0.813906	0.010474	0.0327919	dwon	Methyl-CpG-binding domain-containing protein 9
TraesCS7A02G459900	chr7A	655418719	655419380	-	86	84	126	0	0	0	33	70	55	5.03088	4.74787	5.5728	0	0	0	1.8416	3.84035	3.05378	-9.16453	-0.814551	7.9218e-13	0.0252487	dwon	Protease inhibitor/seed storage/lipid transfer protein family protein
TraesCS5B02G498500	chr5B	665170918	665173359	-	1982	2204	2783	1115	978	1264	1256	1286	1191	26.6844	28.6708	28.3286	13.1571	12.3664	11.6783	16.1316	16.2376	15.2193	-1.16547	-0.814626	2.96738e-39	7.06293e-28	dwon	Protein NRT1/ PTR FAMILY 5.5
TraesCS3A02G104700	chr3A	68127664	68128640	+	573	653	815	208	196	287	339	353	401	18.5954	20.4756	19.997	5.91623	5.97389	6.39163	10.4951	10.7437	12.3516	-1.6849	-0.814843	1.04459e-39	1.04548e-11	dwon	ATP binding microtubule motor family protein
TraesCS2B02G196600	chr2B	174662494	174664338	-	550	604	908	349	367	515	342	387	363	12.5007	13.2642	15.6032	6.95228	7.83407	8.03262	7.41535	8.24915	7.83081	-0.854357	-0.818658	2.41854e-10	1.18542e-10	dwon	Adipocyte plasma membrane-associated protein
TraesCS2B02G387300	chr2B	550509945	550512725	-	138	159	240	37	41	46	104	116	64	3.26771	3.63777	4.29668	0.767887	0.911799	0.747483	2.34927	2.57602	1.43838	-2.211	-0.81878	1.92859e-18	0.00266399	dwon	MYB transcription factor
TraesCS4D02G338100	chr4D	496001802	496003785	-	29	20	44	6	17	10	9	15	25	1.03197	0.687656	1.1838	0.187133	0.568155	0.244201	0.305523	0.500594	0.844377	-1.55885	-0.819686	0.0145612	0.271797	dwon	Cysteine-rich repeat secretory protein
TraesCS2A02G415700	chr2A	672348794	672348991	+	0	10	7	1	7	1	0	5	4	0	1.54723	0.847492	0.14035	1.05276	0.10989	0	0.750892	0.607951	-0.914097	-0.819903	0.637122	0.742704	dwon	P-loop containing nucleoside triphosphate hydrolases superfamily protein
TraesCS6A02G268700	chr6A	495426557	495433709	-	404	337	508	164	164	189	240	206	220	3.7542	3.0258	3.56909	1.33571	1.4313	1.20525	2.12756	1.79527	1.94038	-1.38048	-0.820385	5.7119e-18	1.14758e-07	dwon	Tudor/PWWP/MBT superfamily protein
TraesCS4B02G252100	chr4B	518095173	518099859	+	719	713	856	253	185	307	418	415	394	8.17969	7.83739	7.36274	2.52267	1.97665	2.39677	4.53648	4.42775	4.25435	-1.75188	-0.821369	3.82295e-41	5.7902e-14	dwon	Beta-xylosidase
TraesCS4B02G171100	chr4B	374625795	374630244	-	1241	1192	1550	653	593	684	638	765	726	10.8785	10.0959	10.2727	5.01696	4.88205	4.11464	5.33521	6.28905	6.04035	-1.15399	-0.822393	6.46773e-27	2.73772e-18	dwon	Receptor-like kinase
TraesCS1A02G218000	chr1A	386425625	386435664	-	134	129	228	94	59	136	78	86	94	2.94227	2.73679	3.78504	1.80899	1.21669	2.04925	1.63383	1.77094	1.959	-0.889481	-0.824106	0.000875921	0.00118131	dwon	Palmitoyl-protein thioesterase 1
TraesCS1A02G226600	chr1A	397053250	397053711	+	66	60	80	40	16	42	27	43	40	4.52947	3.97858	4.15098	2.40599	1.03127	1.97802	1.76767	2.76757	2.60551	-1.21028	-0.824728	0.00208767	0.0423559	dwon	DUF3511 domain protein
TraesCS7D02G467500	chr7D	580852973	580854606	-	91	131	136	43	27	52	62	76	53	2.28446	3.17751	2.5813	0.946109	0.636585	0.895827	1.4848	1.7893	1.26283	-1.68578	-0.825347	1.08469e-08	0.00645909	dwon	Mg-protoporphyrin IX chelatase
TraesCS3D02G240800	chr3D	333503510	333506188	+	23	32	20	10	10	9	5	19	17	0.781612	1.05072	0.513867	0.297848	0.319164	0.209887	0.162094	0.605542	0.548329	-1.50399	-0.825437	0.0235694	0.341576	dwon	50S ribosomal protein L7/L12
TraesCS4D02G066200	chr4D	40953456	40954745	+	355	329	531	235	254	274	188	241	212	8.72537	7.81313	9.86751	5.06238	5.86327	4.62152	4.40806	5.5552	4.94561	-0.765144	-0.826862	3.49595e-06	3.3623e-07	dwon	ATP synthase delta-subunit protein
TraesCS3A02G042600	chr3A	22808645	22818259	-	206	216	314	62	48	74	125	148	116	3.88086	3.93177	4.47248	1.02373	0.849284	0.956691	2.2465	2.61487	2.07419	-2.11273	-0.826967	6.38255e-24	2.39814e-05	dwon	Metal tolerance protein
TraesCS2D02G487000	chr2D	587106896	587107595	-	356	339	509	259	213	264	196	181	259	19.4276	17.8749	21.0012	12.388	10.9169	9.88672	10.2037	9.26349	13.4152	-0.812045	-0.827907	2.88573e-07	1.38512e-06	dwon	Wound-responsive family protein
TraesCS3A02G497900	chr3A	724022178	724025060	-	19	32	34	0	0	0	13	15	17	0.713767	1.16152	0.965693	0	0	0	0.465887	0.528471	0.606151	-7.36918	-0.829343	1.40908e-07	0.242248	dwon	PLATZ transcription factor
TraesCS3D02G105300	chr3D	57504916	57509084	-	276	272	356	148	125	136	128	168	184	3.90492	3.71831	3.80812	1.83525	1.66098	1.32045	1.72762	2.22915	2.47087	-1.24823	-0.830324	5.28972e-12	5.53411e-06	dwon	RING/U-box superfamily protein
TraesCS2B02G329300	chr2B	473299924	473300382	+	46	57	123	13	24	46	23	43	50	3.17753	3.80436	6.42384	0.787058	1.55702	2.18057	1.51564	2.78566	3.27817	-1.5552	-0.831054	0.000492724	0.0876632	dwon	Histone H2B
TraesCS2B02G239400	chr2B	243568836	243573541	-	1201	1123	1521	576	467	685	670	672	697	17.122	15.4691	16.3945	7.19721	6.25285	6.70162	9.11213	8.98477	9.43131	-1.27543	-0.831408	7.55802e-35	2.04597e-20	dwon	GRAS transcription factor
TraesCS1A02G273200	chr1A	467156434	467160032	-	41	66	73	19	40	46	30	30	35	1.8413	2.8639	2.47868	0.747868	1.68714	1.41768	1.28528	1.26354	1.49189	-0.895127	-0.832091	0.0430664	0.0618225	dwon	RNA binding (RRM/RBD/RNP motifs) family protein
TraesCS5B02G380700	chr5B	558617988	558625940	+	178	151	156	113	66	93	101	59	101	1.09565	0.898058	0.725998	0.609625	0.381547	0.39284	0.593075	0.340591	0.59007	-0.967162	-0.832312	0.000343009	0.00460317	dwon	Kinase interacting (KIP1-like) family protein
TraesCS4A02G096500	chr4A	104702743	104705015	+	21	51	41	28	15	23	21	21	18	0.453873	1.06502	0.669971	0.530401	0.304479	0.341132	0.432981	0.425659	0.369247	-0.892889	-0.833389	0.117575	0.189606	dwon	Haloacid dehalogenase-like hydrolase family protein
TraesCS3B02G022000	chr3B	9404342	9408751	+	295	340	404	199	155	225	174	184	192	4.61894	5.14367	4.78254	2.73089	2.2793	2.41759	2.59899	2.70187	2.85332	-0.964043	-0.834741	2.13078e-09	1.00131e-07	dwon	Glycosyltransferase
TraesCS2D02G540400	chr2D	620198940	620199481	+	8	22	15	4	4	2	2	7	15	0.621691	1.65189	0.88132	0.272443	0.291941	0.106658	0.148269	0.510165	1.10638	-2.2624	-0.835634	0.0195748	0.505074	dwon	Heavy metal transport/detoxification superfamily protein
TraesCS3A02G361400	chr3A	609477413	609483628	-	283	388	470	146	163	195	178	205	217	6.58318	8.72077	8.26617	2.97669	3.56113	3.11288	3.95006	4.47229	4.79113	-1.28664	-0.836362	6.11958e-14	7.35357e-07	dwon	S-acyltransferase
TraesCS7D02G116600	chr7D	71812505	71813150	+	40	62	104	14	16	32	50	26	30	1.96324	2.94021	3.85925	0.602243	0.737536	1.07781	2.34109	1.19678	1.39754	-1.84388	-0.836379	1.726e-05	0.0851508	dwon	Histone H3
TraesCS1D02G063500	chr1D	43306162	43306790	+	506	425	541	27	26	29	241	280	262	34.5019	27.9998	27.8899	1.61357	1.66501	1.35697	15.6763	17.9051	16.956	-4.29058	-0.836787	1.97657e-84	8.06446e-09	dwon	Protease inhibitor/seed storage/lipid transfer protein family protein
TraesCS7B02G139700	chr7B	175999323	176007332	-	293	199	301	106	100	147	142	143	136	3.18367	2.08923	2.47277	1.00948	1.02049	1.09612	1.47192	1.45721	1.40258	-1.29986	-0.836911	2.33401e-10	5.18464e-05	dwon	1
TraesCS1B02G039900	chr1B	19314295	19314714	-	233	392	322	16	4	11	174	179	152	31.5708	51.3203	32.987	1.90012	0.509026	1.02282	22.4912	22.7462	19.548	-5.06733	-0.837045	1.36547e-48	0.000100612	dwon	Defensin
TraesCS3B02G219300	chr3B	263782257	263786678	+	56	61	81	14	18	29	34	36	34	1.04814	1.10315	1.14624	0.229663	0.316413	0.372485	0.607079	0.631919	0.604004	-1.82883	-0.840689	2.88583e-06	0.0344485	dwon	GDSL esterase/lipase
TraesCS5A02G300800	chr5A	510077720	510078694	-	1630	1750	2274	1120	1009	1400	1054	1004	914	53.0064	54.986	55.9099	31.922	30.8164	31.2426	32.6976	30.6197	28.2108	-0.797362	-0.840974	2.78554e-20	3.92202e-24	dwon	Mitochondrial carrier protein
TraesCS4B02G287800	chr4B	571468679	571474081	-	3758	3816	4994	2228	2114	2424	2239	2113	2262	54.3329	53.3075	54.5899	28.2327	28.7053	24.0502	30.8813	28.6506	31.0404	-0.998065	-0.841046	5.20593e-30	3.11297e-39	dwon	Sucrose transporter
TraesCS2D02G499000	chr2D	594102622	594103692	-	128	170	186	61	68	69	89	79	87	15.3727	19.7271	16.8893	6.42099	7.6701	5.68682	10.1968	8.89807	9.91721	-1.39669	-0.841551	9.99566e-09	0.000523114	dwon	Alpha-1
TraesCS3D02G320400	chr3D	433553635	433554378	-	318	435	548	116	99	125	232	213	235	13.5519	17.9116	17.6567	4.33273	3.9624	3.65562	9.4318	8.51293	9.50537	-2.03923	-0.841633	2.12558e-31	1.25554e-07	dwon	DUF4228 domain protein
TraesCS3A02G268600	chr3A	494728310	494730246	-	54	63	90	16	33	20	21	47	40	1.57801	1.77881	1.98845	0.409795	0.905691	0.401074	0.585422	1.28807	1.10944	-1.6569	-0.843702	6.27927e-05	0.0570374	dwon	30S ribosomal protein S20
TraesCS5D02G410600	chr5D	473852774	473855163	+	214	257	345	118	121	126	139	168	119	5.03349	5.84066	6.13524	2.43259	2.67295	2.03378	3.11892	3.70588	2.65663	-1.25606	-0.84496	5.52128e-11	1.63231e-05	dwon	Peroxidase
TraesCS1B02G431400	chr1B	655781234	655786592	-	1134	1239	1439	504	507	619	629	664	716	16.3655	17.2767	15.7012	6.37495	6.87185	6.13034	8.65965	8.98691	9.80747	-1.34433	-0.84508	2.96638e-39	1.39419e-19	dwon	Mitogen-activated protein kinase
TraesCS4B02G086300	chr4B	86139341	86142911	-	86	109	99	70	55	62	61	51	44	1.10573	1.35411	0.962376	0.788826	0.664149	0.547045	0.748198	0.614964	0.53695	-0.771762	-0.845304	0.0143423	0.0113425	dwon	Receptor-like kinase
TraesCS2B02G047400	chr2B	23580386	23583637	-	5327	6145	8314	930	949	1131	3361	3517	3440	57.8422	64.47	68.2543	8.85067	9.67786	8.4276	34.8149	35.8148	35.4527	-2.81827	-0.845575	3.81349e-212	1.24136e-33	dwon	Heat shock protein 90
TraesCS3A02G006000	chr3A	7214595	7215368	-	81	93	103	3	2	4	42	48	56	3.3181	3.68096	3.19006	0.10771	0.0769458	0.112446	1.6413	1.84405	2.17731	-5.0733	-0.845854	4.726e-18	0.0104129	dwon	Pectinesterase inhibitor
TraesCS6D02G057100	chr6D	27201950	27202414	+	30	36	34	0	1	8	21	19	13	2.88239	3.34201	2.46983	0	0.0902364	0.527473	1.9248	1.71203	1.18551	-3.67597	-0.846314	2.23836e-06	0.18024	dwon	Potassium channel toxin alpha-KTx 4.5
TraesCS4D02G256200	chr4D	425233200	425250699	+	83	74	78	18	25	39	39	50	36	1.1011	0.948534	0.782347	0.209291	0.311486	0.355051	0.493567	0.622078	0.453293	-1.6736	-0.846543	3.8307e-06	0.0244641	dwon	QWRF motif protein (DUF566)
TraesCS5D02G148900	chr5D	238072948	238074652	+	50	59	81	32	38	51	29	32	38	1.0597	1.2082	1.29794	0.594422	0.756393	0.741759	0.586335	0.636049	0.764409	-0.765442	-0.846776	0.0451544	0.0428445	dwon	NAC domain protein
TraesCS3B02G424900	chr3B	662975279	662978862	+	520	488	560	281	255	287	275	280	274	7.91515	7.17711	6.44468	3.74881	3.64541	2.9979	3.99322	3.99706	3.95854	-1.04783	-0.847447	1.33251e-12	3.22017e-10	dwon	alpha/beta-Hydrolases superfamily protein
TraesCS2D02G446900	chr2D	556948770	556952348	-	264	237	347	150	120	207	166	148	129	2.55821	2.21898	2.54225	1.27396	1.0921	1.37652	1.53453	1.345	1.18645	-0.958277	-0.849049	1.10388e-07	3.68979e-06	dwon	WEB family protein
TraesCS4A02G431200	chr4A	702037970	702039591	-	92	81	80	9	2	14	38	67	30	2.28067	1.94014	1.49942	0.195546	0.0465645	0.238167	0.898655	1.55767	0.70587	-3.51304	-0.849498	1.63391e-14	0.0423564	dwon	Acid phosphatase 1
TraesCS7B02G085800	chr7B	97972425	97975038	-	62	77	84	18	24	49	39	36	42	1.23093	1.47708	1.26089	0.313216	0.447509	0.667599	0.738651	0.670301	0.791441	-1.45064	-0.850153	0.000130168	0.0227153	dwon	Trehalose 6-phosphate phosphatase
TraesCS3A02G096200	chr3A	61340198	61344660	+	407	359	486	231	225	328	219	191	246	4.55988	3.88622	4.11673	2.26831	2.36751	2.52181	2.34066	2.00687	2.61591	-0.803583	-0.850898	5.75198e-08	4.71754e-08	dwon	Kinase interacting (KIP1-like) family protein
TraesCS1B02G080900	chr1B	63468452	63480702	+	3520	2598	3339	358	262	684	1589	1664	1755	182.065	129.837	130.575	16.2293	12.7273	24.2784	78.4049	80.717	86.157	-3.04736	-0.850924	9.96641e-20	1.33976e-05	dwon	Protease inhibitor/seed storage/lipid transfer protein family protein
TraesCS6B02G323000	chr6B	572091885	572092058	-	15	13	7	5	6	2	9	2	8	2.7333	2.28883	0.964387	0.798541	1.02683	0.250095	1.56449	0.341785	1.38361	-1.54522	-0.851495	0.146436	0.525637	dwon	transmembrane protein
TraesCS4A02G248000	chr4A	558679245	558679673	-	212	210	287	37	60	74	129	133	108	15.6684	14.9962	16.0371	2.39674	4.16476	3.75317	9.0952	9.21864	7.57601	-2.17238	-0.851739	7.3028e-22	1.08114e-05	dwon	Alpha amylase inhibitor protein
TraesCS7D02G249500	chr7D	220970419	220978648	+	158	144	199	122	69	133	76	111	75	1.88543	1.66031	1.79541	1.27598	0.773309	1.08914	0.865171	1.24224	0.849462	-0.757961	-0.852487	0.00223505	0.000657016	dwon	1
TraesCS1D02G163600	chr1D	233921587	233923089	+	70	78	106	44	29	37	45	40	47	3.01964	3.25107	3.45717	1.66357	1.17491	1.09531	1.85185	1.61825	1.92435	-1.30876	-0.853033	8.57363e-05	0.0132991	dwon	Heavy metal-associated domain
TraesCS2A02G551800	chr2A	758392063	758394078	-	34	21	17	16	11	15	17	19	3	1.05895	0.631961	0.400317	0.436766	0.321766	0.320603	0.505104	0.554981	0.0886845	-0.93817	-0.854247	0.179884	0.378301	dwon	Tetratricopeptide repeat
TraesCS1A02G062500	chr1A	42670658	42671830	+	202	209	250	3	1	1	119	115	112	6.34754	6.34562	5.93952	0.082624	0.0295124	0.0215642	3.56727	3.38906	3.34042	-7.16887	-0.854445	9.02004e-25	1.20424e-05	dwon	Protease inhibitor/seed storage/lipid transfer protein family protein
TraesCS4B02G050600	chr4B	39120047	39122442	+	384	405	538	215	212	227	193	266	232	6.14289	6.25994	6.50701	3.01447	3.18514	2.49199	2.94533	3.99071	3.52256	-1.12242	-0.854832	1.02724e-13	1.58176e-08	dwon	Actin
TraesCS2D02G540600	chr2D	620270057	620271504	+	49	54	81	45	15	52	26	33	36	1.26929	1.35155	1.58638	1.02166	0.364927	0.924371	0.642498	0.801687	0.885106	-0.851286	-0.856706	0.061103	0.0464486	dwon	Heavy metal transport/detoxification superfamily protein
TraesCS3D02G510500	chr3D	595302961	595303728	+	18	20	34	3	9	8	8	26	3	0.926482	0.994645	1.32312	0.135337	0.435068	0.282575	0.392816	1.25506	0.14656	-1.93659	-0.856973	0.0069115	0.396688	dwon	Polyubiquitin
TraesCS5D02G000100	chr5D	93627	97954	+	304	272	381	140	95	176	178	170	150	3.86631	3.34245	3.66358	1.56057	1.13474	1.53608	2.15962	2.02768	1.81069	-1.35063	-0.858168	8.27078e-14	3.26894e-07	dwon	Microtubule-associated protein 70-2
TraesCS2B02G141100	chr2B	107576839	107579334	+	130	116	196	65	55	135	48	95	85	3.97092	3.42357	4.52649	1.74017	1.57783	2.82983	1.3987	2.72144	2.46431	-0.939708	-0.858376	0.00101932	0.00469613	dwon	ATPase E1-E2 type family protein / haloacid dehalogenase-like hydrolase family protein
TraesCS7B02G325400	chr7B	577752958	577756379	-	1673	1712	2216	821	833	1146	1042	1035	833	15.8389	15.6606	15.862	6.81246	7.40671	7.4455	9.41092	9.18962	7.48521	-1.1225	-0.860477	1.24502e-36	3.10552e-20	dwon	Exocyst complex component EXO70A1
TraesCS6A02G218300	chr6A	404349072	404355526	+	178	155	214	101	73	112	65	136	84	3.07895	2.59053	2.79868	1.53121	1.18592	1.32947	1.07258	2.20622	1.37908	-1.05846	-0.861199	1.46085e-06	0.00221466	dwon	Acetolactate synthase small subunit
TraesCS4A02G039000	chr4A	31411190	31416653	+	157	153	207	86	86	151	110	69	89	1.67099	1.5734	1.66572	0.80224	0.859654	1.10289	1.11687	0.688733	0.89907	-0.8161	-0.861251	0.000373426	0.000527624	dwon	GRAS transcription factor
TraesCS5B02G428500	chr5B	604140579	604144434	-	583	627	867	395	364	435	326	400	347	8.20451	8.52561	9.22487	4.87205	4.81101	4.201	4.37659	5.27924	4.63492	-0.901424	-0.862129	7.01055e-13	1.3533e-12	dwon	Fasciclin-like arabinogalactan protein
TraesCS7D02G419800	chr7D	538987871	538989945	-	493	594	690	348	284	400	307	327	289	11.2293	13.0727	11.8826	6.9473	6.0754	6.25238	6.67081	6.98523	6.24788	-0.903529	-0.862146	7.77477e-12	8.37129e-12	dwon	Inositol polyphosphate multikinase
TraesCS1A02G386200	chr1A	555537413	555554768	-	321	329	389	88	91	118	174	201	166	4.16096	4.12058	3.81238	0.999775	1.10785	1.04966	2.15165	2.4435	2.04233	-1.93169	-0.863934	1.51386e-29	6.24965e-08	dwon	DUF1639 family protein
TraesCS3B02G406100	chr3B	641666535	641667477	+	524	637	837	362	280	341	340	331	358	17.6183	20.6941	21.2773	10.6678	8.84183	7.86805	10.9055	10.4373	11.4247	-1.12116	-0.864573	1.21695e-14	3.36483e-12	dwon	Ferredoxin
TraesCS1A02G260800	chr1A	454536385	454536989	+	109	162	116	20	19	39	63	61	80	5.71237	8.20311	4.59627	0.918652	0.935177	1.4026	3.14967	2.99811	3.97932	-2.48011	-0.865569	6.56336e-14	0.00633005	dwon	Fission regulator-like protein
TraesCS1B02G081000	chr1B	63614383	63614994	+	2262	2376	2979	367	335	640	1291	1307	1346	160.088	162.475	159.402	22.7648	22.267	31.0832	87.1622	86.7501	90.4151	-2.65063	-0.866513	3.07934e-115	6.41902e-36	dwon	Protease inhibitor/seed storage/lipid transfer protein family protein
TraesCS2D02G534100	chr2D	618129328	618129615	+	69	65	86	42	27	44	36	45	33	7.59629	6.91417	7.15828	4.05259	2.79169	3.32418	3.78085	4.64614	3.44822	-1.08423	-0.86678	0.00187062	0.0218192	dwon	Wound-responsive family protein
TraesCS7A02G231600	chr7A	202718170	202725154	+	264	218	272	154	152	169	160	132	101	2.31356	1.84589	1.8022	1.18285	1.25104	1.01635	1.33762	1.08487	0.840092	-0.785106	-0.867673	6.15292e-05	7.8524e-05	dwon	Phospholipid-transporting ATPase
TraesCS5A02G283800	chr5A	491742518	491743335	+	29	24	47	9	15	13	17	21	13	1.12406	0.898829	1.37736	0.305749	0.546052	0.345792	0.628601	0.763376	0.47826	-1.5173	-0.867753	0.00790634	0.179955	dwon	RING/U-box superfamily protein
TraesCSU02G117700	chrUn	101380001	101388366	-	108	131	116	55	50	72	51	69	66	1.22822	1.43945	0.997396	0.548209	0.534039	0.561906	0.553295	0.735917	0.712402	-1.14514	-0.867962	3.5253e-05	0.00399626	dwon	ARC6
TraesCS2D02G321800	chr2D	413287559	413291416	+	59	81	95	30	36	43	36	30	55	1.19075	1.57953	1.44961	0.530666	0.682373	0.595548	0.693116	0.567829	1.05356	-1.2208	-0.868169	0.000350135	0.0299544	dwon	Aldose 1-epimerase
TraesCS6A02G148000	chr6A	129253612	129257049	+	540	574	689	109	117	209	317	318	299	8.53934	8.77034	8.23773	1.51074	1.73767	2.26807	4.78217	4.71612	4.48777	-2.19511	-0.868416	1.93649e-44	3.08804e-13	dwon	L-gulonolactone oxidase
TraesCS2A02G401600	chr2A	655218457	655219888	-	121	135	117	59	29	21	65	82	49	2.85027	3.07261	2.08374	1.2181	0.641577	0.339468	1.46066	1.81151	1.09553	-1.87199	-0.869082	4.90769e-07	0.0054466	dwon	Heat stress transcription factor
TraesCS1A02G289300	chr1A	486663234	486663428	-	18	28	32	6	11	22	15	11	14	2.92673	4.39888	3.93385	0.855053	1.67979	2.45478	2.32668	1.67738	2.16057	-1.15195	-0.871855	0.0866121	0.239229	dwon	Telomere repeat-binding factor 1
TraesCS5D02G499800	chr5D	528840551	528841391	+	69	94	111	60	39	60	25	67	49	2.82653	3.72054	3.43783	2.1542	1.50044	1.68669	0.976964	2.57399	1.90515	-0.899039	-0.871962	0.00502544	0.0332694	dwon	NADPH-dependent 7-cyano-7-deazaguanine reductase
TraesCS1D02G228000	chr1D	316205383	316206085	+	53	52	105	27	33	34	29	41	36	2.39037	2.26604	3.58044	1.0673	1.39783	1.05232	1.24774	1.73421	1.54107	-1.23669	-0.872157	0.00136776	0.0404868	dwon	DUF3511 domain protein
TraesCS3A02G448300	chr3A	688420101	688421314	+	1344	1377	1816	693	621	974	710	829	793	38.1839	37.7997	39.008	17.2562	16.57	18.9897	19.243	22.0883	21.3837	-1.11514	-0.874814	1.00705e-30	9.02551e-24	dwon	Tropinone reductase-like protein
TraesCS1B02G449700	chr1B	668128722	668133731	-	17232	17865	21807	7883	7389	8819	9616	9933	9793	245.336	245.755	234.735	98.3666	98.801	86.1635	130.603	132.627	132.333	-1.35189	-0.8756	2.10572e-70	1.68999e-66	dwon	Glucose-1-phosphate adenylyltransferase
TraesCS4D02G012900	chr4D	6032395	6038324	+	103	134	121	56	79	65	49	62	75	1.13002	1.42045	1.00367	0.538476	0.814001	0.489373	0.512835	0.63792	0.780976	-0.949517	-0.876145	0.00158229	0.00433904	dwon	5-methyltetrahydropteroyltriglutamate--homocysteine methyltransferase
TraesCS1B02G200500	chr1B	359218918	359223273	-	43	44	44	20	11	12	30	10	28	1.58716	1.5692	1.2279	0.647013	0.381325	0.303957	1.05635	0.346162	0.980932	-1.72251	-0.876774	0.000529548	0.143489	dwon	Leucine-rich repeat-containing protein 59
TraesCS2B02G004700	chr2B	2525898	2529167	-	211	243	278	72	66	71	121	123	133	3.73744	4.15884	3.72301	1.11778	1.09796	0.863037	2.04462	2.04326	2.236	-1.91898	-0.876812	1.38182e-20	2.87663e-06	dwon	Cytochrome P450
TraesCS6B02G339000	chr6B	597289754	597295333	+	420	440	651	284	264	314	263	241	266	7.64445	7.73791	8.9585	4.5305	4.51286	3.92198	4.56654	4.11378	4.59523	-0.908697	-0.877154	2.65718e-10	2.12689e-10	dwon	Nucleobase ascorbate transporter
TraesCS7B02G361400	chr7B	623504303	623522855	-	229	231	302	9	17	20	144	118	129	10.0984	9.84242	10.0689	0.347848	0.70407	0.605237	6.05778	4.88006	5.39927	-4.17116	-0.877711	8.70936e-48	2.26282e-06	dwon	Protease inhibitor/seed storage/lipid transfer protein family protein
TraesCS1D02G394800	chr1D	463545361	463562613	+	377	434	471	156	139	189	224	212	225	4.68572	5.21193	4.42602	1.69938	1.62256	1.61204	2.65593	2.47114	2.65428	-1.53137	-0.878809	1.20885e-23	1.29893e-09	dwon	DUF1639 family protein
TraesCS2D02G088800	chr2D	38637280	38638604	+	205	252	342	56	43	67	156	112	138	4.9055	5.82644	6.18747	1.17449	0.966381	1.10023	3.56114	2.51347	3.13428	-2.3785	-0.880422	7.32201e-29	1.22631e-05	dwon	Short-chain dehydrogenase/reductase family protein
TraesCS3D02G380100	chr3D	496732739	496739385	+	76	82	83	50	36	43	18	52	55	0.971252	1.01253	0.801962	0.560041	0.432087	0.377108	0.219445	0.623231	0.667129	-1.02173	-0.880426	0.00256195	0.0530692	dwon	RNA binding protein
TraesCS7D02G308000	chr7D	390182092	390184056	-	34	45	72	19	31	22	25	21	30	0.697743	0.892284	1.11714	0.341744	0.597488	0.309826	0.489431	0.404169	0.584342	-1.13227	-0.880539	0.0166541	0.081461	dwon	BTB/POZ and MATH domain-containing protein 2
TraesCS3B02G008600	chr3B	4322974	4327039	+	233	236	297	153	126	156	133	129	131	2.38001	2.32921	2.2937	1.36976	1.20877	1.09352	1.29601	1.23578	1.27006	-0.929154	-0.880787	4.17154e-07	9.37456e-07	dwon	Receptor-like kinase
TraesCS6D02G276200	chr6D	385165269	385166974	+	399	388	535	121	79	139	213	237	226	18.7419	17.6095	19	4.98147	3.48513	4.48059	9.54455	10.4404	10.0758	-2.08667	-0.88128	7.16325e-36	2.16112e-10	dwon	senescence-associated family protein (DUF581)
TraesCS7A02G250900	chr7A	233307278	233308229	-	266	243	377	39	30	58	133	143	175	8.8591	7.81967	9.49308	1.13842	0.938383	1.32561	4.22566	4.46654	5.53191	-2.92545	-0.881552	1.83748e-40	1.83236e-06	dwon	ethylene-responsive transcription factor
TraesCS2A02G531800	chr2A	748558310	748558576	+	513	537	693	288	220	321	262	342	288	60.9188	61.6144	62.2192	29.9749	24.5362	26.1588	29.6804	38.0879	32.4605	-1.19037	-0.88222	3.20005e-19	1.67616e-11	dwon	Wound-responsive family protein
TraesCS5B02G236400	chr5B	417437998	417443899	+	577	633	771	303	329	400	323	362	330	10.0079	10.6083	10.1107	4.6062	5.35939	4.76111	5.34449	5.8885	5.43265	-1.05729	-0.882279	1.70721e-17	2.40587e-14	dwon	Heat stress transcription factor
TraesCS1A02G282000	chr1A	480571080	480574092	-	111	143	167	40	52	71	72	64	79	2.50313	3.1158	2.8473	0.790589	1.10132	1.09875	1.54891	1.35353	1.69089	-1.49346	-0.883096	1.27908e-08	0.000731165	dwon	Aldo-keto reductase
TraesCS5A02G407000	chr5A	597840357	597841682	-	751	812	1070	449	517	712	370	479	494	17.9573	18.7599	19.3438	9.40977	11.6103	11.6832	8.43991	10.7415	11.2113	-0.771776	-0.883725	2.19125e-10	1.8744e-13	dwon	DUF1005 family protein
TraesCS1B02G241400	chr1B	429001853	429008583	+	408	395	574	262	257	334	237	234	229	4.09502	3.8306	4.35577	2.30477	2.42259	2.30049	2.26923	2.20262	2.18152	-0.802295	-0.885855	1.06167e-08	1.24653e-10	dwon	Receptor-like kinase
TraesCS5D02G556600	chr5D	559718212	559719638	-	181	155	200	85	52	72	74	92	109	4.99463	4.13267	4.17266	2.05577	1.34766	1.36344	1.94801	2.38089	2.85483	-1.47697	-0.886697	1.21893e-09	0.000219441	dwon	Flavin-containing monooxygenase
TraesCS3A02G270000	chr3A	496704577	496707472	-	72	74	104	43	44	58	47	46	34	1.83362	1.82088	2.00247	0.959788	1.0524	1.01364	1.14185	1.09865	0.821833	-0.89965	-0.887116	0.0047264	0.0119449	dwon	Auxin-responsive protein
TraesCS2B02G159300	chr2B	132829801	132836487	-	1316	1441	1796	57	32	39	742	817	763	42.275	44.7266	43.6206	1.60485	0.965447	0.859749	22.7387	24.6137	23.2638	-5.26456	-0.887347	4.85574e-216	3.43519e-26	dwon	Pectinesterase
TraesCS5B02G366100	chr5B	544763159	544766049	+	99	117	103	53	49	86	40	57	68	2.34598	2.67885	1.84537	1.10077	1.09053	1.39851	0.90424	1.26675	1.52942	-0.919017	-0.888052	0.00207019	0.00793823	dwon	CASP-like protein
TraesCS7A02G393600	chr7A	571701040	571705983	+	527	612	715	258	224	301	275	329	342	5.14921	5.77771	5.28195	2.20944	2.05555	2.01826	2.56329	3.01477	3.17165	-1.36265	-0.889042	7.33366e-26	4.27517e-12	dwon	Potassium transporter
TraesCS6A02G379800	chr6A	600403085	600406422	+	341	360	424	168	142	182	189	177	209	5.99658	6.11682	5.63732	2.58934	2.34525	2.19634	3.17063	2.91911	3.48839	-1.31202	-0.889055	6.95857e-17	6.3786e-09	dwon	COBRA-like protein
TraesCS7D02G082900	chr7D	49800767	49802595	-	63	58	54	27	32	36	23	49	19	1.37758	1.2254	0.892747	0.517454	0.65717	0.540205	0.479777	1.00485	0.39433	-1.01886	-0.88929	0.0114418	0.087686	dwon	WAT1-related protein
TraesCS5D02G404500	chr5D	469553226	469560758	-	657	695	770	193	149	207	364	321	402	6.03098	6.16427	5.34406	1.55278	1.28458	1.30398	3.18756	2.76347	3.5025	-2.07696	-0.890285	9.84569e-52	1.51361e-12	dwon	Alpha-1
TraesCS7D02G507800	chr7D	611743982	611745594	+	125	117	148	66	63	65	72	62	65	4.49352	4.06384	4.0225	2.07946	2.127	1.6035	2.46913	2.09024	2.21778	-1.11593	-0.891216	1.66858e-05	0.000772364	dwon	Purple acid phosphatase
TraesCS2B02G187300	chr2B	162625401	162629488	-	208	232	337	89	80	97	134	152	106	5.35301	5.76894	6.55725	2.0075	1.93364	1.71311	3.28983	3.66864	2.58922	-1.64657	-0.891266	6.44487e-17	9.87084e-06	dwon	Adenylate kinase
TraesCS7B02G279900	chr7B	512749779	512753311	+	153	133	190	72	96	51	60	73	109	2.285	1.9192	2.14539	0.942451	1.34653	0.52269	0.854832	1.02246	1.54508	-1.18513	-0.891692	9.70788e-05	0.00130853	dwon	Glucan endo-1
TraesCS7A02G184800	chr7A	139098540	139101158	+	209	213	254	138	87	183	103	125	117	8.03225	7.90942	7.38044	4.64838	3.14023	4.82638	3.77627	4.50535	4.26782	-0.873084	-0.8924	4.28295e-05	5.47423e-06	dwon	phosphatidylinositol-speciwc phospholipase C5
TraesCS4D02G222900	chr4D	379911078	379913331	-	73	56	92	51	42	42	33	43	36	1.02687	0.76112	0.978445	0.628771	0.55487	0.405434	0.442833	0.567266	0.480643	-0.804523	-0.892757	0.0283374	0.020327	dwon	Receptor-like kinase
TraesCS1D02G412000	chr1D	473524229	473525023	-	110	119	147	72	46	77	70	52	69	5.30851	5.54882	5.36358	3.04539	2.08491	2.55006	3.22264	2.35348	3.16051	-1.07108	-0.893063	5.50686e-05	0.0013026	dwon	B12D protein
TraesCS6B02G320200	chr6B	567611187	567612905	+	97	86	111	26	23	32	43	54	53	1.96644	1.68454	1.70133	0.461969	0.437912	0.445182	0.831594	1.02667	1.0198	-1.98547	-0.893125	3.46895e-10	0.00471403	dwon	Protein trichome birefringence
TraesCS4B02G186500	chr4B	406457919	406461341	-	241	171	212	133	120	148	130	106	85	2.93104	2.00944	1.94938	1.41771	1.37068	1.23522	1.50828	1.20903	0.981187	-0.768549	-0.894337	0.000768384	0.000396111	dwon	RING/U-box superfamily protein
TraesCS4D02G173100	chr4D	301005807	301009287	-	1301	1421	1751	727	720	703	712	767	792	13.5869	14.3387	13.8257	6.6544	7.06198	5.03823	7.09346	7.51218	7.8505	-1.1527	-0.894625	3.0981e-21	9.31e-26	dwon	Receptor-like kinase
TraesCSU02G057800	chrUn	45619172	45619717	-	6155	7401	9807	2173	2134	3360	3798	4035	3937	357.421	415.257	430.572	110.597	116.385	133.897	210.398	219.747	216.994	-1.73158	-0.895152	6.28339e-72	2.63012e-34	dwon	Translation initiation factor IF-2
TraesCS2A02G198500	chr2A	170602705	170605661	+	1548	1670	2540	860	792	1051	966	965	957	31.0445	32.3596	38.5127	15.1162	14.9173	14.4642	18.481	18.1496	18.216	-1.19218	-0.895524	4.80565e-30	1.3814e-21	dwon	Aquaporin
TraesCS5A02G333700	chr5A	543337219	543337554	+	40	53	50	13	23	34	30	23	20	3.77455	4.83232	3.56725	1.07518	2.03838	2.20173	2.70061	2.03545	1.79129	-1.17947	-0.896668	0.0118291	0.074802	dwon	Transmembrane protein 120A
TraesCS6B02G082600	chr6B	59298978	59299719	+	45	62	69	21	15	35	32	17	40	1.92289	2.5598	2.22919	0.786487	0.601981	1.02633	1.30445	0.681267	1.6223	-1.45407	-0.896797	0.000426918	0.0646767	dwon	Histone H2B
TraesCS7B02G432800	chr7B	700551452	700551571	+	42	46	49	8	10	9	12	30	28	11.0972	11.7434	9.78853	1.85261	2.4815	1.63187	3.02468	7.43383	7.02184	-2.45985	-0.897053	1.08461e-06	0.105056	dwon	Rotundifolia-like protein
TraesCS1D02G044800	chr1D	24139477	24140774	+	42	21	37	9	4	19	20	14	17	1.12093	0.541529	0.7466	0.210524	0.100263	0.347986	0.509206	0.350416	0.430632	-1.82773	-0.898088	0.00347005	0.172989	dwon	DUF1639 family protein
TraesCS2D02G162600	chr2D	106970663	106971515	-	125	136	148	23	15	37	66	46	96	4.64629	4.88437	4.15925	0.749299	0.523646	0.943793	2.34032	1.60355	3.38685	-2.5969	-0.899872	6.315e-18	0.00378724	dwon	RING/U-box superfamily protein
TraesCS6B02G048800	chr6B	28722401	28723122	+	33	54	78	39	32	20	20	34	28	1.44918	2.29127	2.58976	1.50108	1.3198	0.602722	0.837862	1.40028	1.16706	-0.90375	-0.90028	0.066274	0.0721658	dwon	Histone H2B
TraesCS3A02G490000	chr3A	717623310	717626557	-	219	216	247	42	74	78	107	104	136	6.86812	6.54518	5.85664	1.15445	2.1796	1.67868	3.2012	3.05882	4.0482	-1.93908	-0.900423	7.9497e-17	1.19121e-05	dwon	F-box protein-like
TraesCS2D02G453900	chr2D	562685012	562685302	+	66	73	102	23	17	26	46	37	38	7.19111	7.68509	8.40252	2.1964	1.73961	1.94404	4.78128	3.78078	3.92975	-1.98082	-0.900928	2.17745e-08	0.0117046	dwon	senescence-associated family protein (DUF581)
TraesCS7A02G467800	chr7A	663993432	663995018	-	126	155	160	82	84	104	78	75	71	2.51732	2.99208	2.41683	1.43586	1.57615	1.42587	1.48661	1.40526	1.34634	-0.831376	-0.901205	0.000544731	0.0003265	dwon	Glycosyltransferase
TraesCS3A02G217200	chr3A	396013577	396022214	+	214	216	328	158	132	135	125	155	100	4.26738	4.16175	4.94515	2.76144	2.47214	1.8474	2.37789	2.89872	1.89268	-0.921407	-0.901528	7.9519e-06	1.65425e-05	dwon	Amino acid permease
TraesCS5A02G526000	chr5A	685994982	685997763	-	591	595	718	202	161	192	279	326	360	13.51	13.1419	12.4094	4.04717	3.45657	3.01196	6.08426	6.98898	7.81088	-1.89224	-0.902245	3.3558e-40	1.65384e-12	dwon	Rhomboid-like protein
TraesCS4B02G347700	chr4B	641411812	641416090	+	461	499	616	154	143	175	288	278	229	8.58789	8.98173	8.67608	2.51442	2.50191	2.23719	5.11815	4.85688	4.04902	-1.85374	-0.904066	1.2076e-38	2.45924e-11	dwon	Peroxidase
TraesCS6B02G347200	chr6B	611499966	611501337	+	1164	1357	1796	479	450	753	711	684	769	26.8995	30.3001	31.3801	9.70192	9.76684	11.9417	15.6746	14.8243	16.8673	-1.48781	-0.904273	3.46132e-38	3.0624e-21	dwon	Protein EXORDIUM-like 1
TraesCS2A02G095200	chr2A	48658329	48660932	+	147	142	205	61	72	87	76	88	84	2.1648	2.02052	2.28251	0.787339	0.995828	0.879224	1.0677	1.21538	1.17411	-1.27859	-0.905045	3.09151e-08	9.839e-05	dwon	DnaJ
TraesCS5A02G401200	chr5A	594080964	594081956	-	885	978	1263	513	492	786	482	496	590	28.2578	30.1723	30.4899	14.3564	14.7541	17.2226	14.6817	14.8527	17.8804	-0.932812	-0.907786	1.25101e-16	1.78402e-17	dwon	Zinc-finger protein
TraesCS5A02G180600	chr5A	379343370	379344497	+	59	71	67	25	39	40	36	36	28	1.65839	1.92827	1.42386	0.615896	1.02956	0.77157	0.965324	0.948999	0.747004	-1.04747	-0.908849	0.0063296	0.0257587	dwon	Homeodomain-like protein with RING/FYVE/PHD-type zinc finger domain-containing protein
TraesCS1A02G133100	chr1A	185141232	185146180	-	793	779	916	346	334	404	416	499	343	9.57831	9.09132	8.36505	3.66288	3.7889	3.3487	4.7934	5.65254	3.93223	-1.31946	-0.909642	9.61489e-29	6.04473e-12	dwon	Chaperone DnaK
TraesCS4A02G117900	chr4A	144360330	144365128	+	362	298	339	222	178	209	191	168	149	3.11808	2.4801	2.20768	1.67596	1.43996	1.23539	1.56945	1.35711	1.21813	-0.837776	-0.910128	1.07641e-05	1.14779e-06	dwon	RING/U-box superfamily protein
TraesCS2D02G322200	chr2D	413722473	413725823	+	434	438	550	280	173	252	244	247	224	7.5112	7.32432	7.19681	4.24726	2.81201	2.99295	4.02851	4.00907	3.67957	-1.12776	-0.910409	1.14332e-11	8.64683e-12	dwon	Aldose 1-epimerase
TraesCS7D02G088500	chr7D	53699619	53700661	+	111	138	157	31	25	31	57	72	75	4.2098	5.05699	4.5019	1.03046	0.890491	0.806826	2.06228	2.56094	2.69978	-2.33665	-0.910477	2.52313e-16	0.000640613	dwon	Early nodulin 93
TraesCS6D02G062500	chr6D	29111106	29116632	+	63	61	86	26	12	52	31	24	50	1.43601	1.34345	1.48209	0.519425	0.256892	0.813393	0.674084	0.513046	1.08173	-1.39275	-0.910907	0.000923681	0.0327722	dwon	DNA-directed RNA polymerase II subunit rpb4
TraesCS7D02G450900	chr7D	570652313	570654212	-	208	256	329	122	87	148	132	142	122	4.00906	4.76753	4.79438	2.06096	1.57489	1.95758	2.4271	2.56682	2.23187	-1.27155	-0.911024	4.52039e-11	9.68474e-07	dwon	Alpha/beta-Hydrolases superfamily protein
TraesCS6B02G127100	chr6B	122956023	122957287	-	1340	1667	2250	791	843	1077	810	902	903	33.5861	40.3705	42.6378	17.3765	19.8442	18.5246	19.3675	21.2026	21.4818	-1.06085	-0.911134	1.39665e-21	1.02278e-19	dwon	DUF1645 family protein
TraesCS3A02G134000	chr3A	111105593	111106257	-	112	132	161	28	43	50	67	86	50	5.34	6.08095	5.80372	1.17007	1.9255	1.63596	3.04742	3.84547	2.26268	-1.86061	-0.91175	1.85905e-11	0.00134585	dwon	Histone H3
TraesCS6D02G107000	chr6D	70634236	70634939	+	41	56	83	15	32	51	26	33	30	1.84653	2.43688	2.82623	0.5921	1.35355	1.57624	1.11707	1.39384	1.2824	-1.0036	-0.911862	0.0289449	0.0400012	dwon	Histone H2A
TraesCS3B02G435500	chr3B	673845624	673847060	-	13263	15486	20004	6903	6190	7848	7616	8250	8461	314.055	354.305	358.128	143.263	137.659	127.527	172.039	183.209	190.158	-1.32457	-0.91245	4.65198e-60	7.999e-43	dwon	Thiamine thiazole synthase
TraesCS2D02G507200	chr2D	600975869	600981018	-	626	605	793	370	358	550	312	344	359	18.1096	16.9108	17.3446	9.38139	9.72676	10.9188	8.61041	9.33298	9.8573	-0.793979	-0.913157	1.07037e-10	4.29293e-15	dwon	Jasmonate ZIM domain-containing protein
TraesCS7A02G214700	chr7A	179908364	179909520	-	255	314	411	132	71	120	151	162	175	6.98798	8.3141	8.51552	3.17042	1.82735	2.25669	3.94751	4.16346	4.55175	-1.71106	-0.913473	5.99748e-17	7.44653e-08	dwon	Nuclear transcription factor Y subunit B
TraesCS5D02G493200	chr5D	525982565	525986106	-	76	74	75	52	34	60	39	33	42	1.05641	0.99386	0.788204	0.633511	0.443863	0.572335	0.517153	0.430191	0.554113	-0.768653	-0.914223	0.0301339	0.0150207	dwon	Phosphatase 2C family protein
TraesCS4D02G289600	chr4D	460712168	460715261	-	393	392	540	172	124	204	225	183	253	9.49738	9.15316	9.86649	3.6431	2.81439	3.38314	5.18715	4.14753	5.80311	-1.52749	-0.914723	4.66351e-23	3.4619e-09	dwon	Nuclear transcription factor Y subunit
AIG90450	Pt	65831	66190	-	9	6	27	2	7	14	3	11	6	0.792657	0.510585	1.79789	0.154385	0.579017	0.846155	0.252057	0.908579	0.50156	-0.966554	-0.915449	0.373457	0.478207	dwon	ribosomal protein L20
TraesCS4B02G381100	chr4B	660929823	660936351	+	48	56	50	24	22	47	26	18	34	1.14774	1.29379	0.903918	0.502972	0.494055	0.771221	0.593075	0.403647	0.771631	-0.895804	-0.915662	0.0433954	0.0657242	dwon	RING/U-box superfamily protein
TraesCS7D02G326000	chr7D	416247764	416252213	+	135	106	138	76	70	86	42	74	75	1.68253	1.27646	1.30036	0.830181	0.819364	0.735539	0.499358	0.864942	0.887193	-0.83107	-0.916937	0.00169885	0.00332875	dwon	Choline transporter-related family protein
TraesCS7A02G163800	chr7A	120463669	120466366	+	34	26	10	1	2	0	4	19	14	1.04156	0.769577	0.231613	0.0268495	0.0575421	0	0.116896	0.545866	0.407063	-4.70471	-0.918909	4.86272e-05	0.3582	dwon	MTD1
TraesCS1A02G188900	chr1A	341872094	341873949	-	164	201	205	109	92	112	98	85	103	3.60099	4.2643	3.40321	2.09766	1.89721	1.68762	2.05276	1.75035	2.14657	-0.984179	-0.919561	5.98348e-06	3.7942e-05	dwon	Rhomboid-like protein
TraesCS2B02G367000	chr2B	523232974	523234807	+	1192	1221	1593	389	326	411	645	691	660	25.6056	25.3424	25.8721	7.32385	6.57699	6.0587	13.2176	13.9208	13.4565	-1.94205	-0.920321	3.54466e-73	5.83946e-27	dwon	Amino acid permease
TraesCS1A02G294700	chr1A	489600057	489601234	-	21	23	51	12	19	13	14	20	12	0.610295	0.645836	1.12059	0.305656	0.518591	0.259264	0.388135	0.545102	0.331002	-1.15562	-0.921113	0.0614296	0.188062	dwon	3-isopropylmalate dehydratase large subunit
TraesCS4A02G099200	chr4A	111165609	111168848	+	546	491	571	307	240	354	309	229	270	6.67372	5.7987	5.27678	3.28885	2.7551	2.96932	3.60303	2.62505	3.13233	-0.969338	-0.921376	1.95056e-11	1.39371e-09	dwon	Udp-glucose 4
TraesCS1A02G426600	chr1A	581256148	581256664	+	167	167	225	0	0	0	88	88	102	10.2417	9.89566	10.4326	0	0	0	5.14839	5.06133	5.93723	-10.0888	-0.92155	8.45027e-16	2.06159e-05	dwon	Ribonucleoside-diphosphate reductase large subunit
TraesCS5D02G252700	chr5D	358798314	358798998	+	109	159	244	33	22	52	84	77	89	5.04523	7.11091	8.5389	1.33875	0.956374	1.65172	3.7091	3.34251	3.90997	-2.37379	-0.922533	7.41092e-16	0.000566389	dwon	Histone H2A
TraesCS5A02G395100	chr5A	590576168	590579961	-	337	330	404	169	133	155	168	176	191	6.6202	6.26368	6.0004	2.90977	2.45383	2.08955	3.14837	3.24251	3.56126	-1.34027	-0.922781	4.81184e-15	2.63545e-09	dwon	WRKY transcription factor
TraesCS1D02G101100	chr1D	88281551	88282669	-	113	109	153	51	40	107	77	59	50	3.20179	2.98411	3.27766	1.26653	1.06445	2.08055	2.08133	1.56781	1.34466	-1.08025	-0.923471	0.00032644	0.0012926	dwon	Kinase-like
TraesCS3D02G533400	chr3D	609024334	609025064	-	47	57	58	3	3	0	31	31	19	2.32843	2.72844	2.17245	0.130262	0.139584	0	1.46508	1.4403	0.893403	-4.85785	-0.925747	6.02785e-11	0.0479222	dwon	S-adenosyl-L-methionine-dependent methyltransferases superfamily protein
TraesCS4A02G298700	chr4A	597677675	597682858	-	215	244	386	163	166	180	130	148	136	2.29138	2.51259	3.1103	1.52257	1.66156	1.31647	1.32171	1.47927	1.37571	-0.817673	-0.926177	2.914e-05	1.30879e-06	dwon	5-methyltetrahydropteroyltriglutamate--homocysteine methyltransferase
TraesCS3D02G318500	chr3D	432139867	432141698	-	138	136	182	32	35	57	85	72	69	2.66309	2.53583	2.65544	0.541238	0.634346	0.754852	1.56481	1.30307	1.26382	-2.00981	-0.927307	8.09877e-15	0.000145469	dwon	Peroxidase
TraesCS1D02G273500	chr1D	367847620	367849526	+	708	854	879	433	340	479	382	410	427	18.0596	21.0477	16.952	9.68039	8.14523	8.38472	9.29548	9.80811	10.3379	-1.09058	-0.927609	2.88905e-17	5.02708e-15	dwon	Soluble inorganic pyrophosphatase
TraesCS3D02G034600	chr3D	12714581	12716981	+	63	43	46	17	23	24	17	29	31	1.36628	0.901032	0.754246	0.32313	0.468464	0.357181	0.351707	0.589825	0.638099	-1.38774	-0.92826	0.00224782	0.0750378	dwon	F-box domain containing protein
TraesCS4A02G063800	chr4A	60668121	60671232	+	91	117	140	59	43	113	68	50	54	1.98847	2.47023	2.31293	1.12995	0.882464	1.69448	1.41749	1.02465	1.11995	-0.851119	-0.928301	0.00654265	0.00168195	dwon	Glutamine synthetase
TraesCS2D02G119100	chr2D	68732244	68734075	+	133	162	212	91	87	99	85	102	63	3.48795	4.10495	4.20351	2.09166	2.14283	1.78169	2.12653	2.50869	1.56815	-0.973384	-0.928736	1.91474e-05	0.000250507	dwon	Two-component response regulator
TraesCS4B02G183900	chr4B	403253337	403254329	-	43	68	64	7	9	19	32	28	27	1.37298	2.09787	1.54502	0.195896	0.269891	0.416321	0.974721	0.838458	0.818255	-2.4748	-0.929574	1.18329e-07	0.0369321	dwon	Nicotianamine synthase
TraesCS1A02G063100	chr1A	43270734	43271502	-	4622	4316	5176	695	618	945	2254	2368	2414	242.626	218.909	205.428	31.976	30.4682	34.0423	112.875	116.578	120.275	-2.78126	-0.930761	1.47446e-206	1.93201e-36	dwon	Protease inhibitor/seed storage/lipid transfer protein family protein
TraesCS2A02G260600	chr2A	410851518	410855096	+	1385	1473	1960	304	318	382	746	842	790	16.8057	17.2696	17.9812	3.23303	3.62396	3.18089	8.63533	9.58176	9.09833	-2.37269	-0.930919	1.11302e-115	2.43443e-28	dwon	Receptor-like kinase
TraesCS3B02G445200	chr3B	685038013	685039263	-	74	93	87	8	24	24	28	46	53	1.87551	2.27743	1.66711	0.177709	0.571281	0.417425	0.676987	1.09338	1.27495	-2.31423	-0.930961	4.75176e-09	0.0139852	dwon	Basic 7S globulin 2
TraesCS7B02G221800	chr7B	413972521	413974356	+	73	115	125	48	52	47	64	34	56	1.37771	2.09704	1.78362	0.793977	0.921701	0.608713	1.15226	0.601786	1.00312	-1.18407	-0.93324	0.000157968	0.00860746	dwon	Vesicle-associated membrane family protein
TraesCS7D02G051700	chr7D	27045952	27050399	-	44	50	55	8	5	18	19	31	24	1.06413	1.16839	1.00569	0.169576	0.11357	0.29874	0.43836	0.703123	0.550912	-2.42965	-0.9336	1.13368e-06	0.0535805	dwon	Glutathione s-transferase
TraesCS6B02G276100	chr6B	499577466	499578717	-	142	118	157	43	50	51	35	76	96	3.59608	2.88733	3.00606	0.954422	1.18922	0.886319	0.845558	1.80502	2.3075	-1.6481	-0.935051	4.26145e-10	0.00695585	dwon	Zinc finger family protein
TraesCS7A02G350800	chr7A	514017729	514024709	+	735	814	1043	338	316	482	363	512	402	26.4219	28.2732	28.3477	10.6494	10.6688	11.8906	12.4485	17.2613	13.7161	-1.31481	-0.935415	2.98e-30	9.06236e-14	dwon	Abscisic acid receptor
TraesCS6A02G063100	chr6A	33949212	33949820	+	16	11	36	10	3	11	8	9	13	0.833005	0.553343	1.41706	0.456309	0.14669	0.393006	0.397331	0.439438	0.642392	-1.48495	-0.935532	0.0651992	0.310007	dwon	Histone H4
TraesCS7D02G501800	chr7D	607546290	607546604	-	277	303	294	130	68	99	157	141	138	27.8814	29.468	22.3738	11.4686	6.42827	6.83831	15.0754	13.3101	13.1839	-1.68382	-0.936078	7.53048e-14	3.95173e-07	dwon	Molybdenum import ATP-binding protein ModC
TraesCS5A02G381000	chr5A	578446505	578449774	+	1019	1109	1471	334	331	447	598	601	569	17.5115	18.4143	19.1126	5.03068	5.34229	5.27151	9.80358	9.68614	9.2809	-1.81005	-0.936746	2.26531e-65	1.91549e-24	dwon	WRKY transcription factor
TraesCS1A02G132400	chr1A	179535750	179537296	-	27	39	37	7	8	11	13	16	22	1.49925	2.09241	1.55335	0.340673	0.417205	0.419161	0.688632	0.833213	1.15947	-2.11787	-0.938169	0.000198591	0.12975	dwon	Histone H2A
TraesCS3D02G538600	chr3D	611196633	611199418	-	149	114	181	5	29	9	77	57	84	3.09989	2.2916	2.84706	0.091172	0.566642	0.128494	1.52822	1.11215	1.6587	-3.39868	-0.93922	4.56642e-05	0.000538478	dwon	Pectin acetylesterase
TraesCS4B02G022500	chr4B	16503058	16503510	+	22	16	25	9	11	11	9	7	15	1.53982	1.08203	1.32295	0.552104	0.723086	0.528346	0.60093	0.459486	0.996477	-1.13124	-0.939566	0.109248	0.274116	dwon	Fasciclin-like arabinogalactan protein 16
TraesCSU02G137800	chrUn	124963750	124965374	+	61	69	60	8	0	13	34	41	20	1.54233	1.68566	1.14698	0.177284	0	0.225564	0.820089	0.972207	0.479962	-3.36561	-0.939608	3.32021e-10	0.0373347	dwon	Histone-lysine N-methyltransferase
TraesCS6D02G293900	chr6D	404595290	404597204	-	54	66	98	26	21	43	23	48	35	2.2178	2.61906	3.04307	0.935906	0.810024	1.21192	0.901136	1.84883	1.36435	-1.40044	-0.940702	0.000147409	0.0257386	dwon	Protein curvature thylakoid chloroplastic-like
TraesCS2D02G393200	chr2D	502108894	502112016	+	196	258	275	103	97	128	122	112	125	1.98989	2.53085	2.11088	0.916519	0.924902	0.891789	1.18159	1.0664	1.20451	-1.27382	-0.941186	6.57823e-11	1.66817e-06	dwon	GRAS transcription factor
TraesCS1D02G127800	chr1D	140784599	140785447	-	179	186	247	107	93	134	105	86	109	6.68483	6.71157	6.97416	3.50229	3.2619	3.43417	3.74077	3.01206	3.86361	-0.992708	-0.941283	6.01072e-07	7.73317e-06	dwon	Late embryogenesis abundant (LEA) hydroxyproline-rich glycoprotein family
TraesCS6D02G165500	chr6D	144872102	144875263	+	53	77	84	49	29	36	29	35	41	1.15573	1.62235	1.3849	0.9365	0.593922	0.538719	0.603272	0.715774	0.848581	-1.01052	-0.941968	0.00809895	0.0169749	dwon	Copper ion binding protein
TraesCS4A02G207000	chr4A	500352424	500357005	-	97	91	133	53	44	60	58	47	52	1.46244	1.32563	1.51605	0.700346	0.62303	0.620778	0.834197	0.664555	0.744112	-1.14401	-0.942167	4.78263e-05	0.00164047	dwon	Long-Chain Acyl-CoA Synthetase
TraesCS5D02G308500	chr5D	405334206	405334791	-	25	33	59	9	9	11	19	12	25	1.35266	1.72518	2.41355	0.426797	0.457342	0.408432	0.980699	0.608914	1.28386	-2.09429	-0.943547	0.000147262	0.128074	dwon	Histone H4
TraesCS3B02G045400	chr3B	22841259	22845361	-	120	139	195	59	50	139	66	69	86	2.6477	2.96331	3.25297	1.14096	1.03612	2.10466	1.38921	1.42779	1.80101	-1.03136	-0.943617	0.000513725	0.00020689	dwon	Aldo-keto reductase
TraesCS3D02G499700	chr3D	589417106	589417854	-	115	109	126	28	3	32	45	61	67	4.86812	4.45824	4.03266	1.03885	0.119271	0.929592	1.81723	2.4217	2.69195	-2.66327	-0.943739	0.00124993	0.00136396	dwon	Calcium-binding protein
TraesCS3A02G388500	chr3A	637292590	637293468	+	96	123	156	31	28	68	53	62	68	3.4628	4.28682	4.2544	0.980052	0.94856	1.68323	1.82376	2.09737	2.32806	-1.70945	-0.943775	1.68322e-08	0.000750877	dwon	Regulator of Vps4 activity in the MVB pathway protein
TraesCS1D02G120500	chr1D	119009246	119010895	-	401	463	647	304	291	333	229	255	251	8.5733	9.56442	10.4584	5.69651	5.84316	4.88571	4.67061	5.11295	5.09339	-0.80017	-0.944983	5.44294e-08	1.05167e-11	dwon	Leucine-rich repeat family protein
TraesCS2D02G134700	chr2D	79232466	79234079	-	378	472	530	169	166	233	245	233	199	7.42563	8.95896	7.87182	2.90977	3.06267	3.14106	4.59137	4.29264	3.71042	-1.40553	-0.945331	4.91384e-21	1.88588e-10	dwon	Glycosyltransferase
TraesCS2D02G220200	chr2D	187529785	187531497	-	1096	1019	1372	525	515	559	576	587	545	20.2861	18.2237	19.1999	8.51683	8.95253	7.10033	10.1706	10.1895	9.57444	-1.22994	-0.946796	1.03855e-26	9.64216e-24	dwon	GRAS transcription factor
TraesCS7B02G382800	chr7B	648668890	648670928	-	65	81	100	39	27	39	43	38	39	1.10682	1.33268	1.28743	0.582051	0.431797	0.455732	0.698503	0.606843	0.630317	-1.34032	-0.946811	5.93353e-05	0.0066243	dwon	Mg-protoporphyrin IX chelatase
TraesCS7A02G119700	chr7A	77150019	77150870	+	42	36	67	10	12	49	29	19	22	2.6848	2.22351	3.23814	0.560266	0.720436	2.14951	1.76846	1.13905	1.3348	-1.21572	-0.946972	0.0310561	0.062239	dwon	Histone H3
TraesCS1B02G097700	chr1B	104462747	104466936	+	542	560	686	370	282	379	263	302	312	5.35853	5.34944	5.12776	3.20611	2.61846	2.57137	2.48048	2.80014	2.92772	-0.91108	-0.947235	1.2115e-11	2.06335e-14	dwon	Kinase family protein
TraesCS4B02G344600	chr4B	638120954	638122290	+	37	44	52	27	20	19	21	19	25	1.07627	1.23665	1.14361	0.688357	0.546386	0.379273	0.582737	0.518322	0.69022	-1.10618	-0.948679	0.0190894	0.0623602	dwon	50S ribosomal protein L5
TraesCS2B02G198700	chr2B	176406136	176409334	+	128	148	190	30	45	50	88	75	64	3.3022	3.68917	3.70599	0.678337	1.09033	0.885202	2.16576	1.8146	1.56712	-2.01037	-0.948792	1.91816e-14	0.000133753	dwon	Nuclear transcription factor Y subunit
TraesCS1B02G425200	chr1B	649670064	649671011	+	57	81	108	30	20	45	41	41	37	1.90639	2.61755	2.73098	0.879405	0.628228	1.03283	1.30814	1.28602	1.17454	-1.49953	-0.949015	2.60873e-05	0.00881818	dwon	Glutaredoxin
TraesCS4A02G052200	chr4A	43231337	43235893	-	2882	3117	3904	1053	901	1168	1567	1699	1573	33.2645	34.7614	34.0686	10.6524	9.76702	9.25142	17.254	18.3911	17.2323	-1.77863	-0.949177	6.00097e-96	2.31344e-45	dwon	Beta-xylosidase
TraesCS1D02G215400	chr1D	300717707	300719420	-	4924	5715	8270	2319	2191	3092	3086	3097	2952	127.655	143.156	162.099	52.6927	53.3472	55.0094	76.3219	75.2986	72.638	-1.42176	-0.949498	2.52587e-52	1.28576e-31	dwon	Expansin protein
TraesCS7A02G480100	chr7A	672069735	672075854	+	108	102	140	71	68	81	44	71	56	1.05785	0.965331	1.03678	0.609525	0.62555	0.544461	0.41114	0.652211	0.520618	-0.780745	-0.949564	0.00341067	0.00140381	dwon	Copper-transporting ATPase
TraesCS3B02G597300	chr3B	819750395	819751001	-	271	310	378	5	5	6	152	136	180	16.3665	18.0893	17.2598	0.264659	0.2836	0.248666	8.75717	7.70286	10.3178	-6.0239	-0.949999	1.08784e-49	3.99924e-08	dwon	Ae3
TraesCS2D02G208100	chr2D	162156456	162160910	-	125	149	161	44	60	87	90	39	84	1.87922	2.16436	1.83	0.579765	0.84717	0.897567	1.29076	0.549871	1.19861	-1.32535	-0.9504	3.18565e-07	0.00309034	dwon	Receptor kinase
TraesCS6B02G342600	chr6B	603144703	603148510	-	986	975	1335	435	339	443	594	508	503	13.4346	12.8359	13.7527	5.1948	4.3381	4.14221	7.72093	6.49142	6.50497	-1.54642	-0.950647	1.64314e-40	1.68282e-20	dwon	Endoglucanase
TraesCS1D02G233500	chr1D	322027248	322028345	+	8124	9479	12415	4036	3973	5576	4660	5020	4879	234.592	264.472	271.048	102.147	107.749	110.496	128.37	135.948	133.722	-1.26002	-0.952406	1.15395e-54	2.20765e-46	dwon	Late embryogenesis abundant (LEA) hydroxyproline-rich glycoprotein family
TraesCS3B02G577900	chr3B	807439595	807441030	-	789	792	1190	462	447	584	429	477	435	18.3135	17.7621	20.8833	9.39869	9.74434	9.30222	9.49918	10.3834	9.58324	-0.998813	-0.9526	3.22459e-18	2.67697e-18	dwon	Peroxidase
TraesCS1B02G245500	chr1B	434644321	434645413	+	8161	9712	13688	3907	4110	5950	4674	5276	5265	236.738	272.212	300.208	99.3344	111.974	118.446	129.345	143.535	144.961	-1.28993	-0.953776	5.61969e-39	3.15458e-31	dwon	Late embryogenesis abundant (LEA) hydroxyproline-rich glycoprotein family
TraesCS3B02G259300	chr3B	417258446	417265886	+	215	249	314	97	79	102	116	148	114	4.13142	4.62311	4.56193	1.63367	1.42574	1.34506	2.12644	2.66717	2.07919	-1.59516	-0.954746	9.50644e-17	5.18596e-07	dwon	Carbonic anhydrase
TraesCS2B02G540400	chr2B	736787029	736791364	+	161	158	188	58	72	101	65	91	92	1.85154	1.75566	1.63465	0.584612	0.777663	0.797093	0.71311	0.98147	1.00421	-1.26879	-0.955646	4.37637e-08	6.73115e-05	dwon	Leucine-rich repeat receptor-like protein kinase
TraesCS2A02G410000	chr2A	667942162	667943827	+	185	209	244	66	62	115	104	116	91	3.71009	4.0498	3.69965	1.16008	1.16777	1.58267	1.98967	2.18172	1.73214	-1.53468	-0.956006	1.06167e-12	3.09861e-06	dwon	Glycosyltransferase
TraesCS3D02G269800	chr3D	374355604	374359740	+	319	242	354	174	129	250	156	148	142	4.65453	3.41173	3.90523	2.22518	1.76777	2.50325	2.17142	2.02523	1.96654	-0.869809	-0.956938	8.10831e-06	1.45338e-07	dwon	Glycosyltransferases
TraesCS1D02G299500	chr1D	397630119	397631615	+	433	472	623	135	182	310	242	210	288	9.17088	9.65915	9.97628	2.50604	3.62031	4.50572	4.8896	4.17129	5.78955	-1.42674	-0.956974	2.96816e-15	5.98656e-11	dwon	transcription repressor
TraesCS7D02G417000	chr7D	535752899	535756227	-	1000	1025	1416	356	388	492	515	607	544	9.52426	9.43255	10.1965	2.97175	3.47067	3.2157	4.67922	5.42185	4.91767	-1.59001	-0.957625	4.08546e-48	1.29023e-22	dwon	Exocyst complex component EXO70A1
TraesCS4D02G303000	chr4D	471212290	471212661	-	254	276	417	108	98	129	132	151	172	21.6489	22.7292	26.8717	8.06784	7.84475	7.5452	10.7327	12.07	13.9142	-1.60214	-0.959393	6.62371e-19	1.0498e-07	dwon	ankyrin repeat family protein / regulator of chromosome condensation (RCC1) family protein
TraesCS3D02G140700	chr3D	102777973	102781701	+	1027	972	1241	587	435	673	504	542	530	14.4593	13.2226	13.2101	7.24346	5.75197	6.50236	6.76927	7.15654	7.08242	-1.06162	-0.960047	1.66538e-20	1.87493e-23	dwon	Kinase family protein
TraesCS4A02G275000	chr4A	584517620	584517790	-	82	100	129	28	41	56	43	44	63	15.2042	17.9152	18.0841	4.55028	7.13976	7.12551	7.60593	7.65119	11.0871	-1.4367	-0.960768	2.9726e-06	0.00262133	dwon	RING/U-box superfamily protein
TraesCS1D02G366400	chr1D	446437109	446437519	+	98	102	149	26	17	65	40	54	74	7.56013	7.60287	8.69055	1.75795	1.23169	3.44109	2.94373	3.90683	5.41831	-1.85872	-0.961279	8.12053e-08	0.00228402	dwon	Histone H3
TraesCS3A02G435700	chr3A	679504402	679506563	+	23	39	56	14	11	21	32	14	10	1.00447	1.64569	1.84907	0.53588	0.451182	0.629371	1.33319	0.573408	0.414512	-1.46903	-0.961428	0.0053809	0.157283	dwon	50S ribosomal protein L27
TraesCS6B02G327300	chr6B	576850231	576854821	-	751	887	1235	274	243	253	450	425	504	23.9311	27.3099	29.7541	7.65251	7.27242	5.5325	13.6795	12.701	15.2434	-1.98739	-0.96227	8.02652e-45	1.94122e-16	dwon	Allergen
TraesCS5D02G390800	chr5D	459208386	459210288	+	1346	1607	1878	415	386	531	786	734	820	36.014	41.5448	37.9909	9.73209	9.69984	9.74991	20.0624	18.4183	20.8243	-1.97988	-0.962333	2.35406e-84	3.81636e-26	dwon	WRKY transcription factor
TraesCS1D02G136600	chr1D	182581159	182581772	+	28	28	44	14	14	10	16	22	10	1.71055	1.65276	2.0323	0.749613	0.803261	0.419234	0.932465	1.26046	0.579838	-1.47099	-0.963229	0.00899817	0.134615	dwon	DNA topoisomerase
TraesCS3A02G125800	chr3A	101567459	101569255	-	28	40	84	30	16	17	25	20	26	0.494032	0.681916	1.12056	0.463927	0.265135	0.205838	0.420796	0.330944	0.435411	-1.31253	-0.963637	0.0116699	0.0775052	dwon	Glycosyltransferase
TraesCS2A02G141900	chr2A	87460411	87462561	+	179	186	272	126	87	193	98	89	119	5.04931	5.06951	5.80103	3.11516	2.30488	3.73607	2.63718	2.35449	3.18607	-0.786336	-0.963641	0.000535432	6.28154e-06	dwon	Glycoprotein membrane GPI-anchored
TraesCS7B02G340700	chr7B	595307293	595308551	+	80	79	80	49	50	48	30	35	52	2.14231	2.04406	1.61972	1.15006	1.25752	0.882092	0.766389	0.879	1.32168	-0.818095	-0.964357	0.0169508	0.0115834	dwon	SBP (S-ribonuclease-binding protein) family protein
TraesCS6A02G338000	chr6A	571795464	571798512	+	44	43	39	13	9	10	15	21	26	1.07066	1.01098	0.717501	0.277252	0.205681	0.166986	0.348198	0.479234	0.600486	-2.10747	-0.964362	4.25766e-05	0.0786503	dwon	BES1/BZR1 homolog 1
TraesCS7B02G433400	chr7B	700826956	700828431	+	75	114	129	70	51	66	61	59	33	1.61109	2.36612	2.09511	1.31792	1.02892	0.972931	1.25004	1.18861	0.672824	-0.871173	-0.965903	0.0042306	0.0054796	dwon	Amino acid transporter-like protein
TraesCS5D02G056700	chr5D	52393252	52393583	-	427	281	400	25	18	51	171	169	200	55.7143	35.4257	39.4599	2.85897	2.20578	4.56655	21.2848	20.6801	24.7684	-3.72154	-0.966687	1.09086e-47	5.65589e-07	dwon	Defensin
TraesCS5A02G479600	chr5A	652998740	653002401	-	64	73	108	34	44	28	44	49	24	0.867551	0.956118	1.10687	0.403947	0.560168	0.260467	0.568987	0.622929	0.308784	-1.2752	-0.968513	0.000517987	0.0135512	dwon	Phosphatase 2C family protein
TraesCS3B02G365500	chr3B	578279851	578282739	+	37	65	64	32	12	62	25	29	26	0.768259	1.30405	1.00472	0.582354	0.234012	0.88344	0.4952	0.564718	0.512399	-0.831994	-0.968873	0.114048	0.0372116	dwon	Dehydrogenase-like protein
TraesCS5A02G093000	chr5A	129275726	129276631	-	1468	1745	2278	863	794	1193	889	836	907	51.3739	59.0046	60.2737	26.4703	26.0968	28.6508	29.6793	27.4379	30.1268	-1.06553	-0.96893	1.47807e-26	3.69381e-27	dwon	Rapid alkalinization factor (RALF) family protein
TraesCS2B02G423700	chr2B	609948364	609950261	+	1121	1365	1430	788	661	840	635	632	631	23.4142	27.5473	22.5822	14.4255	12.9666	12.0401	12.6527	12.3799	12.5093	-0.894309	-0.969113	8.80522e-15	3.52166e-22	dwon	Lysine/histidine transporter
TraesCS2D02G087700	chr2D	37827829	37829969	-	268	195	283	77	70	115	121	117	123	3.96884	2.79021	3.16864	0.999425	0.973592	1.16871	1.70942	1.62496	1.72887	-1.64724	-0.969924	5.81398e-15	1.768e-06	dwon	Methyltransferase
TraesCS1B02G399300	chr1B	630520899	630522203	-	128	159	188	22	34	43	90	67	71	3.10989	3.73255	3.45342	0.468477	0.775826	0.716939	2.08599	1.52664	1.63728	-2.38482	-0.972623	3.07578e-18	8.93319e-05	dwon	Multidrug resistance protein ABC transporter family protein
TraesCS5A02G326900	chr5A	536903936	536904481	-	241	307	318	129	165	226	136	146	136	13.9949	17.2252	13.9617	6.56558	8.99885	9.00617	7.53401	7.9512	7.49584	-0.87027	-0.973782	6.84329e-06	5.65366e-08	dwon	RING/U-box superfamily protein
TraesCS5B02G287700	chr5B	473640935	473643057	-	52	51	68	30	28	32	34	18	30	2.05321	1.94569	2.03	1.0382	1.03834	0.867079	1.28069	0.666545	1.12429	-1.03497	-0.974074	0.00849067	0.0332694	dwon	Transmembrane emp24 domain-containing protein
TraesCS6A02G362200	chr6A	592222495	592223238	+	693	726	790	125	100	105	365	324	380	34.4936	34.9153	29.7297	5.45314	4.67473	3.58653	17.3314	15.1244	17.9522	-2.85793	-0.974094	4.81585e-73	1.32215e-15	dwon	Neutral/alkaline non-lysosomal ceramidase
TraesCS7B02G167800	chr7B	234012029	234014779	-	217	172	245	124	121	136	119	78	108	2.60813	1.99743	2.22635	1.30624	1.36586	1.12173	1.36443	0.879209	1.23203	-0.846581	-0.974662	5.14535e-05	2.40949e-05	dwon	BAG family molecular chaperone regulator-like protein
TraesCS1A02G176800	chr1A	319077590	319079046	+	49	61	98	38	25	35	43	38	17	1.06631	1.28259	1.61239	0.72477	0.510947	0.522676	0.892665	0.775526	0.351126	-1.17572	-0.977079	0.00204134	0.0353985	dwon	Nucleotide-diphospho-sugar transferases superfamily protein
TraesCS5A02G164200	chr5A	353054039	353056202	+	126	134	227	59	39	102	67	92	71	2.27635	2.33909	3.10064	0.934224	0.661734	1.26458	1.15472	1.55877	1.21746	-1.41612	-0.97739	3.20349e-07	0.000170717	dwon	GDSL esterase/lipase
TraesCS2A02G224100	chr2A	222191445	222194458	+	135	121	165	67	78	103	57	72	73	1.80529	1.56341	1.66823	0.785271	0.979623	0.945214	0.727148	0.90297	0.926542	-0.887446	-0.977564	0.00030964	0.00015038	dwon	Ankyrin repeat domain protein
TraesCS3B02G561000	chr3B	794839275	794840475	-	267	317	422	6	7	14	185	164	130	9.44818	10.8385	11.2903	0.186088	0.232641	0.339973	6.24516	5.44262	4.36626	-5.33782	-0.97776	6.86394e-58	5.15285e-08	dwon	PLATZ transcription factor
TraesCS7A02G506900	chr7A	694060394	694067693	-	50	55	85	34	25	14	27	31	32	1.58531	1.68493	2.03761	0.944833	0.74445	0.304616	0.816664	0.921794	0.962995	-1.43259	-0.978766	0.00136415	0.0178214	dwon	Histone-lysine N-methyltransferase
TraesCS2B02G204600	chr2B	184365837	184370677	+	98	128	129	56	62	56	67	77	27	1.94201	2.45081	1.93273	0.972622	1.1539	0.761539	1.26659	1.43101	0.507829	-1.13439	-0.979186	6.69471e-05	0.00892942	dwon	Dihydroflavonol-4-reductase
TraesCS1D02G358500	chr1D	442329733	442333663	+	1725	1787	2153	973	780	1003	929	893	897	17.319	17.3353	16.3431	8.56203	7.35492	6.91056	8.89781	8.40837	8.5478	-1.15513	-0.979438	2.85474e-30	5.30704e-36	dwon	Glycosyltransferase
TraesCS5D02G115200	chr5D	134915559	134919112	+	55	38	64	23	22	22	30	27	18	2.42537	1.6191	2.1338	0.888946	0.911149	0.665761	1.26204	1.11662	0.753386	-1.32983	-0.980366	0.00211444	0.0432749	dwon	Starch synthase IIIa
TraesCS5A02G510200	chr5A	673784734	673791407	-	176	218	303	116	120	164	133	122	75	3.07794	3.68364	4.00634	1.77802	1.97097	1.9682	2.21888	2.00094	1.24491	-0.91068	-0.980856	4.98734e-06	4.09243e-05	dwon	Methyltransferase
TraesCS4A02G117100	chr4A	142795823	142798519	+	1828	1964	2484	615	591	716	1015	991	991	21.4902	22.309	22.0787	6.33681	6.52533	5.77639	11.3832	10.9261	11.0577	-1.81857	-0.981547	3.91414e-87	4.87947e-40	dwon	Protein COBRA
TraesCS6B02G244100	chr6B	435304684	435307595	+	112	116	89	67	62	70	56	51	48	1.52147	1.52257	0.914096	0.797719	0.791018	0.652562	0.725716	0.649743	0.618891	-0.811751	-0.981892	0.0104469	0.00312046	dwon	Kinase family protein
TraesCS3A02G105700	chr3A	69638980	69642947	+	102	93	168	68	54	57	55	53	63	1.45415	1.28105	1.81083	0.84967	0.723027	0.557653	0.74801	0.70862	0.852471	-1.10082	-0.982262	0.000159153	0.000816699	dwon	EEIG1/EHBP1 N-terminal domain-containing protein
TraesCS7A02G076500	chr7A	41873113	41874681	+	108	75	101	9	15	14	37	48	52	2.18246	1.46439	1.54312	0.159403	0.284685	0.194146	0.713277	0.909684	0.997366	-3.02757	-0.98231	9.50528e-15	0.00429306	dwon	AT hook motif DNA-binding family protein
TraesCS3D02G390500	chr3D	505555911	505561529	-	67	82	108	57	41	51	43	47	32	1.12636	1.33196	1.37273	0.839865	0.647348	0.588373	0.689615	0.741018	0.510602	-0.886496	-0.982885	0.00701358	0.00501622	dwon	Cmp-sialic acid transporter
TraesCS1A02G196700	chr1A	354943357	354948394	-	60	111	91	21	34	53	35	48	43	0.872249	1.55914	1.0002	0.267572	0.464215	0.528743	0.485391	0.654422	0.593317	-1.42977	-0.983207	0.000142879	0.00935422	dwon	4-coumarate--CoA ligase family protein
TraesCS2B02G050000	chr2B	24852462	24854032	+	42	37	99	1	0	0	29	21	32	1.06278	0.904627	1.89403	0.0221781	0	0	0.700046	0.498357	0.768551	-7.42722	-0.983999	3.29105e-08	0.0518361	dwon	Dirigent protein
TraesCS2D02G171500	chr2D	115578559	115580390	-	483	512	598	118	122	143	266	258	238	12.4505	12.7522	11.6546	2.66596	2.95359	2.52962	6.54118	6.23716	5.82299	-2.17552	-0.985378	1.42206e-48	2.34688e-14	dwon	GEM-like protein 1
TraesCS3D02G041500	chr3D	15943118	15944114	+	2047	2471	3234	1127	1069	1634	1282	1206	1183	65.098	75.927	77.7584	31.4127	31.9285	35.66	38.8931	35.9687	35.7078	-1.13822	-0.985379	2.27606e-30	9.14927e-31	dwon	Calcium binding family protein
TraesCS5A02G180200	chr5A	379018882	379022099	-	290	331	473	141	112	182	157	192	168	5.4829	6.04664	6.76131	2.33648	1.98875	2.36136	2.83169	3.4044	3.01474	-1.44555	-0.985858	1.53476e-17	1.85078e-09	dwon	IAA-amino acid hydrolase ILR1
TraesCS7A02G483200	chr7A	674873899	674876969	-	47	44	46	18	21	14	26	19	21	1.24079	1.12235	0.918158	0.416491	0.520681	0.253635	0.654802	0.470417	0.526199	-1.47321	-0.986207	0.00197725	0.0500819	dwon	Signal peptidase I
TraesCS4A02G028300	chr4A	20259580	20260884	+	66	82	76	16	13	26	29	56	23	1.74676	2.09689	1.52076	0.371141	0.323134	0.472216	0.732185	1.38996	0.577757	-2.17737	-0.986545	1.26609e-08	0.0242751	dwon	EPIDERMAL PATTERNING FACTOR-like protein
TraesCS1B02G233000	chr1B	418802198	418803473	+	207	213	273	40	50	103	83	125	122	8.51258	8.46339	8.48811	1.44172	1.93113	2.90675	3.25614	4.8209	4.76189	-1.99702	-0.987498	9.71627e-17	2.48651e-06	dwon	HTH-type transcriptional regulator BetI
TraesCS5A02G216300	chr5A	433009341	433009541	+	2	1	18	0	4	1	5	2	2	0.315485	0.152413	2.14674	0	0.592597	0.10825	0.752408	0.295874	0.299439	-1.96677	-0.989488	0.284806	0.643992	dwon	Ribosomal protein L13 family protein
TraesCS7D02G439800	chr7D	559393669	559394343	-	1355	1486	1863	579	615	998	697	755	782	63.6474	67.4425	66.1625	23.837	27.1311	32.17	31.2326	33.2595	34.864	-1.23831	-0.989502	1.89393e-27	2.33851e-31	dwon	Calcium-binding family protein
TraesCS5A02G515600	chr5A	679134296	679138447	+	116	130	175	63	39	42	81	63	55	1.93168	2.09168	2.2033	0.919496	0.609949	0.479962	1.28676	0.983889	0.8693	-1.63866	-0.989772	7.39322e-09	0.000214204	dwon	2-oxoglutarate (2OG) and Fe(II)-dependent oxygenase superfamily protein
TraesCS5D02G097400	chr5D	108103399	108105722	+	366	409	506	108	93	131	219	179	210	8.40296	9.07295	8.78333	2.17323	2.00533	2.06396	4.79656	3.85418	4.57614	-2.06736	-0.989874	8.86122e-39	1.86517e-11	dwon	Wuschel-related homeobox protein
TraesCS1B02G378600	chr1B	610965577	610965987	+	39	49	43	9	6	21	16	19	28	3.00862	3.65236	2.50801	0.608523	0.434716	1.11174	1.17749	1.37462	2.05017	-2.04496	-0.989952	8.86391e-05	0.0648382	dwon	Histone H3
TraesCS5D02G289800	chr5D	388331331	388332925	+	4806	5456	6439	187	155	270	2489	2730	2725	108.61	119.134	110.018	3.70391	3.2898	4.18726	53.6595	57.8599	58.4498	-4.90217	-0.990584	0	2.25831e-50	dwon	2-oxoglutarate (2OG) and Fe(II)-dependent oxygenase superfamily protein
TraesCS1B02G124600	chr1B	151075449	151079911	+	2592	2785	3506	206	222	267	1364	1461	1390	28.9274	30.0312	29.5831	2.01499	2.3269	2.04486	14.5219	15.2915	14.7237	-3.79155	-0.99137	0	1.33913e-48	dwon	Pyrophosphate-energized vacuolar membrane proton pump
TraesCS5A02G186300	chr5A	387399455	387404857	+	248	241	323	103	91	134	136	120	129	3.79862	3.56669	3.74054	1.38275	1.30908	1.40851	1.98723	1.72379	1.8754	-1.43034	-0.99171	2.04548e-15	2.30829e-08	dwon	Sulfite exporter TauE/SafE family protein
TraesCS5B02G191000	chr5B	344712913	344713263	+	44	53	34	3	8	19	23	33	8	3.97457	4.62581	2.32207	0.237515	0.678701	1.1778	1.98199	2.79563	0.685894	-2.33514	-0.991838	5.29644e-05	0.125209	dwon	SKP1-like protein 4
TraesCS2B02G605400	chr2B	786465692	786466048	+	79	119	127	2	4	7	53	51	50	7.01623	10.2117	8.52782	0.155682	0.333647	0.426633	4.49042	4.2479	4.21479	-4.77199	-0.992186	8.90616e-21	0.00122034	dwon	Nucleotide-binding protein ACIAD3059
TraesCS1A02G361900	chr1A	542358394	542359124	+	16	39	24	1	7	8	14	13	11	0.693981	1.63443	0.787039	0.0380153	0.285152	0.238121	0.579282	0.528808	0.452845	-2.45702	-0.992501	0.00126697	0.197195	dwon	Diacylglycerol kinase theta
TraesCS7D02G232600	chr7D	194129423	194130498	+	19	38	24	1	2	19	9	12	18	0.629487	1.21644	0.601176	0.0290378	0.062232	0.431982	0.284453	0.372857	0.566024	-2.14924	-0.99478	0.00996297	0.191611	dwon	Heat-shock protein
TraesCS3B02G536200	chr3B	776194961	776195931	+	690	675	1070	437	448	667	413	407	320	22.5307	21.2963	26.416	12.5066	13.739	14.9462	12.865	12.4637	9.91756	-0.764916	-0.99671	4.45256e-09	2.97342e-14	dwon	Calcium binding protein
TraesCS2A02G161000	chr2A	111921839	111925164	+	41	42	57	7	7	12	23	22	21	0.96436	0.954505	1.01365	0.144306	0.154634	0.193694	0.516081	0.485294	0.468817	-2.55588	-0.997311	4.16717e-07	0.0399178	dwon	Trehalose 6-phosphate phosphatase
TraesCS1D02G388200	chr1D	460301679	460304044	-	38	53	50	9	18	21	29	22	16	1.35833	1.83051	1.35129	0.281965	0.604289	0.515134	0.988904	0.737516	0.542838	-1.68754	-0.998548	0.000420806	0.052032	dwon	ARM-repeat/Tetratricopeptide repeat (TPR)-like protein
TraesCS1B02G327400	chr1B	553629292	553631652	+	55	40	76	27	26	30	23	33	24	1.10091	0.773613	1.15017	0.47368	0.488781	0.412088	0.43919	0.619486	0.455964	-1.14091	-1.00039	0.00545615	0.0288794	dwon	Ribosomal protein L11 methyltransferase
TraesCS4D02G046700	chr4D	22028462	22032610	+	191	224	244	91	88	142	108	102	102	5.86812	6.64947	5.66778	2.45041	2.53921	2.99387	3.16536	2.93895	2.97437	-1.17549	-1.00081	5.86034e-09	5.25842e-07	dwon	Ubiquitin-conjugating enzyme
TraesCS2A02G586700	chr2A	777098456	777099698	-	116	147	215	85	75	131	70	66	86	3.21778	3.93994	4.50915	2.06656	1.95394	2.49373	1.85239	1.717	2.26426	-0.834163	-1.0043	0.000808342	9.75275e-05	dwon	CBS domain-containing protein CBSX5
TraesCS2B02G404600	chr2B	572588733	572593589	-	127	85	168	63	59	82	77	44	56	1.49469	0.966585	1.49491	0.649859	0.652154	0.662278	0.864516	0.485655	0.625553	-1.00679	-1.00453	0.00034449	0.00196875	dwon	Elongation factor G
TraesCS5B02G451100	chr5B	622623833	622626666	+	210	282	300	118	145	115	132	130	111	6.73919	8.74402	7.27892	3.31895	4.37026	2.53259	4.04107	3.91254	3.38096	-1.15895	-1.00538	1.38779e-07	1.82803e-07	dwon	Sec14p-like phosphatidylinositol transfer family protein
TraesCS6D02G097300	chr6D	61134482	61138500	+	69	64	86	24	24	52	39	37	27	1.15083	1.03138	1.08447	0.350837	0.375946	0.595176	0.620529	0.578751	0.427421	-1.28279	-1.00553	0.000469294	0.00771859	dwon	Calmodulin-binding family protein
TraesCS3A02G348600	chr3A	597266759	597268691	+	92	152	140	41	40	103	67	53	61	2.43487	3.88692	2.80139	0.95105	0.994258	1.8707	1.6916	1.3155	1.53231	-1.2358	-1.00633	0.000159991	0.000719129	dwon	Cinnamoyl-CoA reductase 4
TraesCS2B02G599000	chr2B	781799830	781804688	+	112	111	229	56	62	49	75	58	74	0.92815	0.888785	1.43481	0.406742	0.48255	0.27866	0.59292	0.45077	0.582051	-1.49035	-1.00711	5.295e-07	0.000545945	dwon	Polyadenylate-binding protein
TraesCS4B02G392800	chr4B	667648810	667649091	+	31	46	44	11	10	6	28	21	8	3.48544	4.99721	3.7403	1.08398	1.05596	0.462942	3.00323	2.21433	0.853719	-2.25612	-1.00846	3.98256e-05	0.106793	dwon	Lipid transfer protein
TraesCS4A02G058100	chr4A	48891384	48903069	-	107	121	140	28	20	36	49	79	45	3.17359	3.46758	3.13945	0.727875	0.557119	0.732739	1.38643	2.19746	1.2668	-2.26278	-1.01021	1.56153e-14	0.00084568	dwon	Ninja-family protein
TraesCS5A02G485300	chr5A	656670917	656673325	+	1289	1252	1796	682	651	965	714	629	679	17.7848	16.6906	18.7352	8.24728	8.43581	9.13696	9.39784	8.13904	8.89188	-1.03713	-1.01058	2.22928e-25	1.44539e-27	dwon	Protein NRT1/ PTR FAMILY 5.5
TraesCS1B02G300900	chr1B	521740741	521741468	+	195	226	307	102	102	180	97	129	113	8.49275	9.51034	10.109	3.89354	4.17219	5.37979	4.03014	5.26903	4.67112	-1.0534	-1.01059	2.05244e-07	3.52373e-07	dwon	Histone H4
TraesCS2D02G362200	chr2D	468128122	468132332	+	290	249	332	143	159	206	159	107	143	3.55699	2.95092	3.07879	1.53728	1.83161	1.73393	1.86044	1.23082	1.66475	-0.903078	-1.01076	3.16477e-07	2.33169e-07	dwon	Receptor-like kinase
TraesCS5A02G195200	chr5A	398411182	398411749	+	361	390	513	205	189	302	201	171	218	20.1513	21.0346	21.6507	10.0296	9.90853	11.5687	10.7035	8.952	11.55	-0.987536	-1.01093	2.54401e-11	1.85758e-11	dwon	Skp1-like protein 1a
TraesCS3A02G415400	chr3A	658705940	658716182	-	155	188	225	87	102	126	108	80	77	0.903063	1.05832	0.991121	0.44426	0.558133	0.503775	0.600268	0.437123	0.425801	-0.967393	-1.01366	6.22955e-06	1.06904e-05	dwon	Endoribonuclease Dicer-like protein 3
TraesCS6A02G240200	chr6A	450464091	450467412	-	177	240	305	34	28	45	83	123	129	2.23675	2.93042	2.91408	0.376578	0.332317	0.390244	1.00059	1.45773	1.54726	-2.86918	-1.01422	1.56737e-32	5.52781e-06	dwon	Trihelix transcription factor GT-2
TraesCS4D02G303200	chr4D	471228473	471229392	-	796	1038	1277	216	226	272	455	487	504	27.4328	34.5644	33.274	6.52442	7.31503	6.43288	14.959	15.7403	16.4861	-2.23079	-1.01466	4.22628e-66	1.74397e-19	dwon	Classical arabinogalactan protein 5
TraesCS4D02G328400	chr4D	487045407	487046321	+	550	578	755	195	199	250	270	292	316	21.2664	21.594	22.0717	6.60841	7.22662	6.63362	9.95932	10.5887	11.597	-1.66247	-1.01478	1.12005e-37	4.15085e-17	dwon	transmembrane protein
TraesCS2A02G310300	chr2A	533893908	533915882	+	471	496	578	127	109	169	252	238	234	4.6858	4.76781	4.34759	1.10738	1.01845	1.1538	2.39165	2.22058	2.20957	-2.06294	-1.01534	2.90231e-44	6.89662e-15	dwon	1
TraesCS4D02G342600	chr4D	498948925	498952804	+	336	457	570	126	112	174	216	214	202	6.9584	9.1445	8.92488	2.28703	2.1784	2.47285	4.26735	4.15634	3.97055	-1.84389	-1.01568	2.39954e-28	3.88701e-11	dwon	Peroxidase
TraesCS7D02G186400	chr7D	139087705	139091753	+	438	580	700	35	20	25	293	266	239	8.34075	10.6717	10.0783	0.584158	0.357694	0.326701	5.32271	4.75051	4.31974	-4.53087	-1.01632	4.65256e-91	9.28941e-13	dwon	Aldo/keto reductase family oxidoreductase
TraesCS6B02G308500	chr6B	552405133	552406676	+	88	95	105	32	39	64	54	35	46	1.80709	1.88493	1.63021	0.575942	0.752165	0.901897	1.05786	0.674052	0.896571	-1.23864	-1.0164	6.62789e-05	0.00191071	dwon	cyclin-dependent kinase inhibitor SMR3-like protein
TraesCS7D02G381200	chr7D	495338997	495341749	-	180	159	220	69	62	89	80	95	86	5.75896	4.91521	5.32171	1.93487	1.863	1.95407	2.44172	2.85051	2.61155	-1.46849	-1.01648	1.56527e-11	3.31158e-06	dwon	CASP-like protein
TraesCS2A02G065700	chr2A	29719687	29722235	-	109	97	174	40	36	83	59	59	57	1.76326	1.51612	2.12812	0.567127	0.546943	0.921396	0.910491	0.895093	0.875171	-1.39254	-1.01683	3.55663e-06	0.000309336	dwon	Aquaporin
TraesCS2A02G582300	chr2A	774574085	774576639	-	488	574	665	338	293	304	286	248	272	8.57211	9.74212	8.83175	5.20374	4.83377	3.66455	4.79257	4.08552	4.53488	-0.985805	-1.017	8.60866e-11	3.51444e-15	dwon	AT hook motif DNA-binding family protein
TraesCS1D02G282100	chr1D	379586173	379586495	+	53	47	53	3	0	0	26	17	29	7.46859	6.39933	5.64672	0.370523	0	0	3.49519	2.24667	3.87873	-5.79654	-1.01717	4.15897e-09	0.0346112	dwon	cytochrome-c oxidase/ electron carrier
TraesCS6A02G060700	chr6A	32658028	32662149	+	205	198	286	129	133	151	94	118	108	3.62307	3.38113	3.82161	1.99822	2.20762	1.83138	1.58484	1.95583	1.81165	-0.842863	-1.01736	1.28862e-05	2.74844e-07	dwon	Beta-fructofuranosidase
TraesCS3B02G215500	chr3B	256433409	256435504	+	167	236	261	134	94	176	108	103	98	4.07617	5.56573	4.81653	2.86663	2.15484	2.948	2.51475	2.35776	2.27034	-0.849667	-1.01792	9.63927e-05	1.25279e-06	dwon	Peroxidase
TraesCS6B02G334000	chr6B	586000314	586002216	-	193	223	294	89	132	156	124	100	105	3.45333	3.85532	3.97728	1.39573	2.21823	1.91551	2.11659	1.67806	1.7832	-1.02617	-1.01872	1.26474e-06	2.585e-07	dwon	Glutaredoxin-like
TraesCS5A02G326800	chr5A	536895738	536896639	-	2121	2482	2844	851	780	1153	1082	1208	1185	74.5554	84.2974	75.5833	26.218	25.7504	27.8129	36.2828	39.8229	39.5354	-1.5483	-1.01919	4.08459e-65	6.18131e-37	dwon	RING/U-box superfamily protein
TraesCS3D02G447500	chr3D	555911921	555912583	-	650	775	882	63	61	96	380	382	314	35.8419	41.2908	36.7708	3.04473	3.15906	3.63268	19.9892	19.7546	16.4337	-3.51964	-1.01931	1.14249e-111	3.21754e-17	dwon	Defensin
TraesCS2A02G255600	chr2A	391356336	391357981	-	632	736	970	416	415	564	351	370	362	23.7703	26.7466	27.5833	13.7133	14.6594	14.5571	12.5939	13.0511	12.9228	-0.859149	-1.01932	4.92867e-13	1.50901e-19	dwon	Plant/T7H20-70 protein
TraesCS7B02G072300	chr7B	79386663	79390314	+	117	78	141	24	27	40	40	70	46	1.17542	0.757141	1.07099	0.211325	0.254755	0.27577	0.383356	0.659528	0.438626	-2.00735	-1.01969	2.48987e-10	0.00245853	dwon	Protein trichome birefringence
TraesCS7A02G361100	chr7A	534766299	534767054	+	311	312	343	108	89	122	148	170	135	13.0432	12.643	10.8761	3.96989	3.50561	3.51125	5.92134	6.68651	5.37386	-1.72789	-1.02102	2.31668e-22	2.99424e-09	dwon	cotton fiber
TraesCS1D02G364200	chr1D	445317523	445318303	+	33	49	61	16	11	30	17	27	22	1.3397	1.92205	1.87233	0.569305	0.419409	0.835785	0.658381	1.02798	0.847707	-1.46978	-1.02121	0.00201338	0.0434611	dwon	Histone H3
TraesCS7D02G107600	chr7D	64695975	64699486	+	63	42	69	29	37	44	29	32	20	1.31935	0.84985	1.09251	0.53229	0.727732	0.632341	0.579364	0.628487	0.397538	-0.780682	-1.02174	0.0588499	0.024719	dwon	Protein IQ-DOMAIN 1
TraesCS6D02G358700	chr6D	451554298	451559468	-	1160	1406	1763	726	594	843	632	701	668	9.37051	10.974	10.7675	5.14012	4.50653	4.67318	4.87032	5.31069	5.12166	-1.1149	-1.02437	9.3118e-26	2.21003e-27	dwon	GATA transcription factor
TraesCS6A02G175100	chr6A	189919840	189922912	+	1172	1173	1630	144	107	179	548	646	644	20.2065	19.5405	21.2475	2.17599	1.7326	2.11785	9.01319	10.4454	10.5385	-3.329	-1.02444	1.92042e-157	6.94605e-27	dwon	Mitochondrial carrier family
TraesCS2B02G516700	chr2B	711723785	711727892	+	261	239	269	202	103	105	150	117	93	4.63604	4.10184	3.61257	3.14477	1.71828	1.2799	2.54175	1.94904	1.5679	-1.00603	-1.02516	0.000291248	1.90487e-06	dwon	Beta-fructofuranosidase
TraesCS3D02G004800	chr3D	1882953	1883660	+	41	65	42	14	5	7	20	26	24	1.8361	2.81254	1.42206	0.549504	0.210297	0.215124	0.85443	1.09197	1.02012	-2.64212	-1.02615	1.21074e-06	0.044991	dwon	Pectinesterase inhibitor
TraesCS7B02G009800	chr7B	6066133	6078702	-	21	35	37	8	10	35	11	19	13	0.638994	1.02901	0.85121	0.213353	0.285778	0.730844	0.319304	0.542198	0.375448	-1.00141	-1.02656	0.131716	0.12126	dwon	Agamous MADS-box transcription factor
TraesCS1D02G405200	chr1D	469814883	469815305	-	85	96	112	34	19	41	32	51	53	6.75447	7.37084	6.72896	2.368	1.418	2.23581	2.42581	3.80075	3.99739	-1.77608	-1.02722	3.00189e-08	0.00181	dwon	Glutaredoxin
TraesCS7D02G431100	chr7D	550462847	550464393	+	543	523	642	293	191	297	228	254	312	11.776	10.9591	10.5267	5.56925	3.89029	4.42011	4.71701	5.16605	6.42216	-1.25431	-1.02747	5.56003e-17	2.84338e-13	dwon	SBP (S-ribonuclease-binding protein) family protein
TraesCS1B02G297100	chr1B	516961006	516961638	-	49	80	83	25	19	23	38	45	15	2.45436	3.87173	3.14324	1.09752	0.893811	0.790585	1.81576	2.11388	0.713118	-1.7696	-1.02834	4.56985e-06	0.0301634	dwon	Histone H4
TraesCS2D02G202200	chr2D	154181104	154184732	-	82	109	172	50	55	62	42	59	64	1.14685	1.47297	1.81878	0.612907	0.722449	0.595065	0.560373	0.773879	0.849576	-1.20638	-1.02845	3.42669e-05	0.00113152	dwon	Tubulin alpha chain
TraesCS3D02G096700	chr3D	48858312	48862800	+	639	528	653	390	337	447	322	279	247	4.74702	3.78991	3.66768	2.53931	2.35126	2.27881	2.28198	1.9438	1.74159	-0.760666	-1.03054	7.14221e-08	2.44204e-12	dwon	Kinase interacting (KIP1-like) family protein
TraesCS3A02G366000	chr3A	615051116	615052856	+	407	527	762	195	188	322	239	270	264	13.2218	16.5417	18.7158	5.55215	5.73593	7.17844	7.40675	8.22596	8.14007	-1.38507	-1.03087	5.64231e-17	6.88813e-12	dwon	3-oxo-5-alpha-steroid 4-dehydrogenase family protein
TraesCS5A02G332900	chr5A	541940014	541940436	+	8	14	15	7	3	0	6	5	6	0.599646	1.01393	0.850068	0.459869	0.211192	0	0.429033	0.351481	0.426859	-1.92114	-1.03141	0.0915841	0.376128	dwon	Methionine import ATP-binding protein MetN
TraesCS7B02G295600	chr7B	532275520	532279555	+	696	832	891	326	262	316	364	413	345	8.90539	10.2859	8.61944	3.65588	3.14844	2.77466	4.44304	4.95588	4.18979	-1.53499	-1.03201	8.43307e-30	4.37621e-18	dwon	Potassium transporter
TraesCS5B02G184300	chr5B	335201614	335203023	+	147	171	213	50	46	59	83	72	89	3.30555	3.71532	3.62129	0.985433	0.971481	0.910452	1.78049	1.5184	1.89952	-1.89022	-1.03473	5.43615e-16	4.75657e-06	dwon	Desaturase
TraesCS1B02G376700	chr1B	608462302	608462955	-	53	66	74	32	29	51	20	29	40	2.56947	3.09161	2.71242	1.35972	1.32043	1.69675	0.924979	1.31854	1.84059	-0.922402	-1.03521	0.0136999	0.0161223	dwon	Histone H3
TraesCS7A02G490900	chr7A	680244599	680245015	+	69	85	113	22	34	26	49	45	28	5.24636	6.24456	6.49598	1.4661	2.42794	1.35663	3.55418	3.20885	2.02067	-1.78989	-1.03643	2.80044e-07	0.00363066	dwon	Histone H2B
TraesCS4B02G204100	chr4B	436098391	436099118	+	223	258	318	42	59	77	113	138	116	9.71222	10.8569	10.4712	1.60322	2.41333	2.30135	4.6949	5.63664	4.79513	-2.28897	-1.03726	3.24277e-27	1.47542e-08	dwon	Histone H2A
TraesCS5D02G070300	chr5D	68211048	68212041	-	148	164	181	41	36	39	53	88	87	4.72085	5.05448	4.36511	1.14624	1.07848	0.853695	1.61276	2.6325	2.63395	-2.20299	-1.03743	6.16749e-18	5.66921e-05	dwon	Transcription repressor OFP4
TraesCS4B02G331700	chr4B	621985138	621985839	+	477	464	632	166	157	229	243	228	251	26.1207	24.5504	26.1662	7.9672	8.07452	8.6056	12.6943	11.7092	13.0458	-1.63311	-1.03743	7.38566e-32	1.16784e-15	dwon	transmembrane protein
TraesCS4A02G485400	chr4A	739064735	739068557	+	834	1020	1241	482	439	568	413	559	448	10.382	12.2685	11.6801	5.25889	5.13253	4.85226	4.90457	6.52612	5.29326	-1.16776	-1.03775	2.50034e-25	6.16378e-18	dwon	Acid invertase 1
TraesCS7B02G422600	chr7B	692012168	692017419	+	89	76	74	39	35	58	22	42	48	2.16234	1.78411	1.35933	0.830482	0.798644	0.967034	0.509908	0.956998	1.10689	-1.01334	-1.03783	0.00334454	0.0114641	dwon	Transcription factor
TraesCS6D02G160000	chr6D	137786780	137787569	+	97	105	166	15	10	6	61	65	41	3.89305	4.07175	5.03713	0.527643	0.376937	0.165253	2.33551	2.44658	1.56182	-3.64544	-1.03904	8.44484e-21	0.000534968	dwon	Glutamine dumper
TraesCS4A02G386700	chr4A	664240801	664242594	-	250	293	333	76	55	119	142	130	131	5.5586	6.29458	5.59793	1.48105	1.14852	1.81573	3.01196	2.71079	2.76456	-1.954	-1.03934	3.50347e-22	1.83041e-09	dwon	WAT1-related protein
TraesCS6B02G024900	chr6B	15128191	15134280	+	215	291	351	31	27	21	109	129	153	2.02521	2.64849	2.49974	0.255932	0.238861	0.135747	0.979472	1.13959	1.36789	-3.53238	-1.04195	3.30147e-43	1.10392e-07	dwon	Nitrate reductase
TraesCS5D02G530200	chr5D	546649028	546651269	+	68	69	95	30	21	41	24	37	45	2.31333	2.26805	2.44349	0.894503	0.670964	0.957177	0.778888	1.18048	1.45302	-1.46395	-1.04242	2.23896e-05	0.00622283	dwon	30S ribosomal protein S6
TraesCS6A02G235100	chr6A	444673317	444675345	-	61	61	104	23	22	42	36	35	31	0.953219	0.921015	1.22872	0.315008	0.322876	0.450393	0.536661	0.51293	0.459784	-1.49868	-1.04488	4.05333e-05	0.00533703	dwon	ethylene-responsive transcription factor
TraesCS5A02G219900	chr5A	436623854	436626872	-	49	46	30	22	21	37	19	20	20	1.14404	1.03771	0.529571	0.450193	0.460485	0.592825	0.423188	0.437928	0.443205	-0.82627	-1.04508	0.112079	0.064803	dwon	Nef-associated protein 1
TraesCS2A02G117500	chr2A	67708515	67713987	+	329	308	498	180	144	184	158	152	204	5.99503	5.42276	6.86092	2.87475	2.46439	2.30087	2.74655	2.59757	3.52821	-1.25855	-1.04527	1.11314e-13	1.72366e-09	dwon	Ankyrin repeat protein-like
TraesCS6A02G248700	chr6A	461644877	461646174	+	154	141	207	68	55	44	54	113	62	3.76176	3.32785	3.82295	1.45583	1.26178	0.737568	1.25834	2.58867	1.43744	-1.6701	-1.046	4.39806e-10	0.000303024	dwon	Zinc finger family protein
TraesCS6D02G245400	chr6D	347678284	347681792	+	68	51	90	3	12	13	30	43	22	1.83336	1.32856	1.83458	0.0708908	0.303857	0.240525	0.771603	1.08726	0.562975	-3.01501	-1.04604	1.4247e-10	0.0131542	dwon	Protein BREVIS RADIX
TraesCS1D02G339800	chr1D	429702328	429703299	+	188	211	340	130	115	151	106	128	99	6.13249	6.65021	8.38523	3.71666	3.52312	3.38014	3.29852	3.91576	3.06509	-0.995935	-1.04606	7.4198e-07	6.20862e-07	dwon	Gamma-glutamyl phosphate reductase
TraesCS4B02G006500	chr4B	4330450	4333217	-	65	73	107	3	6	14	26	44	41	2.56013	2.77809	3.18633	0.103562	0.221948	0.378405	0.976916	1.62528	1.53272	-3.54619	-1.04641	1.70894e-14	0.00463774	dwon	Histidine-containing phosphotransfer protein
TraesCS7D02G426900	chr7D	548065694	548066759	-	343	413	535	155	120	176	170	216	201	10.2019	11.8689	12.0309	4.04065	3.35212	3.59236	4.8236	6.02517	5.67431	-1.63023	-1.0466	1.3316e-24	7.54081e-12	dwon	Transcription elongation factor (TFIIS) family protein
TraesCS2D02G191800	chr2D	136165224	136168253	+	1634	1773	2242	1056	874	1103	867	897	814	17.7061	18.5632	18.3681	10.0292	8.89473	8.20211	8.9624	9.11571	8.3719	-1.0064	-1.04678	2.24694e-24	6.14819e-40	dwon	GH3.3
TraesCS2B02G537300	chr2B	732597482	732606603	+	470	454	522	223	221	307	233	214	218	5.51515	5.14742	4.63114	2.29348	2.43558	2.47216	2.60826	2.35505	2.42798	-1.07808	-1.04696	2.36781e-14	6.04068e-14	dwon	Alpha-N-acetylglucosaminidase
TraesCS2D02G212300	chr2D	170606926	170607150	-	61	55	52	22	24	48	28	20	30	8.59592	7.48857	5.54017	2.71717	3.17632	4.64176	3.76405	2.64314	4.01248	-1.01211	-1.04755	0.0183918	0.0220933	dwon	Methionyl-tRNA synthetase
TraesCS1D02G092000	chr1D	78921443	78922740	+	42	47	48	18	17	18	28	17	18	1.02593	1.10928	0.88648	0.385367	0.390005	0.301732	0.652474	0.389445	0.417323	-1.48868	-1.04775	0.00109453	0.0403875	dwon	F-box domain containing protein-like
TraesCS1A02G228800	chr1A	400960825	400962361	+	22	35	45	5	4	28	22	16	8	1.69717	2.60883	2.62466	0.338068	0.28981	1.48231	1.61905	1.15758	0.585763	-1.66594	-1.04789	0.0148012	0.115354	dwon	Histone H3
TraesCS7D02G448200	chr7D	568235407	568235745	-	47	38	65	1	1	0	17	25	26	4.39585	3.43402	4.59638	0.0819741	0.0878408	0	1.5168	2.19287	2.30806	-6.32733	-1.04825	7.95328e-08	0.0306646	dwon	Protease inhibitor/seed storage/lipid transfer protein family protein
TraesCS4B02G205100	chr4B	437161579	437164820	-	1001	977	1213	457	427	584	516	450	494	12.7003	11.977	11.6358	5.0819	5.08812	5.08476	6.24544	5.3545	5.94887	-1.24495	-1.0485	2.66008e-33	2.76839e-25	dwon	Udp-glucose 4
TraesCS5B02G194200	chr5B	350497379	350499107	+	161	202	251	95	103	106	89	91	99	3.15495	3.82465	3.71876	1.63163	1.89563	1.42545	1.66376	1.67238	1.84133	-1.11397	-1.04859	1.91217e-07	6.38319e-07	dwon	Major facilitator superfamily transporter
TraesCS3D02G414400	chr3D	526273981	526277913	+	363	305	410	115	74	131	200	127	166	4.91643	3.99133	4.19841	1.36513	0.941296	1.21757	2.58409	1.61315	2.13393	-1.88435	-1.04926	1.18817e-24	2.17796e-08	dwon	NRT1/PTR family protein 2.2
TraesCS5B02G333400	chr5B	517368644	517368967	+	9	9	38	0	1	8	9	11	4	0.880729	0.850974	2.81152	0	0.0919075	0.537241	0.840189	1.00953	0.371526	-2.76896	-1.0507	0.0106148	0.336199	dwon	MUTL protein homolog 3
TraesCS4A02G100100	chr4A	112846445	112847117	-	23	47	55	21	17	25	25	7	24	1.08357	2.13945	1.95907	0.867123	0.752194	0.808257	1.12358	0.309283	1.07317	-1.09321	-1.05305	0.0318264	0.109009	dwon	Histone H2A
TraesCS7A02G117200	chr7A	75358993	75360444	+	6	9	4	0	5	0	1	8	0	0.919022	1.33196	0.463225	0	0.719276	0	0.14612	1.14919	0	-1.97736	-1.05352	0.249036	0.613244	dwon	P-loop containing nucleoside triphosphate hydrolases superfamily protein
TraesCS1A02G091500	chr1A	84002521	84014688	+	575	532	611	217	206	229	316	187	284	3.31173	2.96056	2.66064	1.09541	1.11431	0.905112	1.73624	1.01008	1.55251	-1.51732	-1.05423	4.81062e-25	1.68036e-09	dwon	Starch synthase family protein
TraesCS2B02G286100	chr2B	394091845	394098952	+	83	85	109	58	61	56	30	56	40	1.57771	1.56114	1.56651	0.966292	1.089	0.730493	0.544008	0.998308	0.721669	-0.760541	-1.05447	0.0157427	0.002242	dwon	S-adenosylmethionine synthase
TraesCS5B02G126000	chr5B	229638433	229642657	+	268	307	410	124	157	176	158	145	142	4.72071	5.22498	5.46027	1.91437	2.5973	2.12747	2.655	2.39534	2.37405	-1.21385	-1.05505	5.79993e-12	1.61424e-10	dwon	Cationic amino acid transporter
TraesCS1A02G039000	chr1A	21278609	21279405	-	198	186	268	10	14	27	83	84	128	8.56458	7.7737	8.76463	0.379116	0.568748	0.801464	3.42495	3.40759	5.25509	-3.80702	-1.05536	1.53864e-38	3.08283e-06	dwon	Defensin
TraesCS1B02G240600	chr1B	428535978	428536870	+	45	74	60	19	30	60	25	19	38	1.59774	2.53863	1.61065	0.59126	1.00038	1.46192	0.846775	0.632666	1.28058	-0.890753	-1.0558	0.0536625	0.0261859	dwon	DUF3511 domain protein
TraesCS5D02G386900	chr5D	456619081	456623174	-	107	118	130	59	70	56	37	58	67	1.87642	1.99941	1.72364	0.906838	1.15291	0.673929	0.618989	0.953898	1.11519	-1.03957	-1.05661	0.000305572	0.00052203	dwon	Transporter-related family protein
TraesCS5D02G194100	chr5D	298123778	298124188	+	38	45	79	13	7	39	25	23	24	2.93148	3.35421	4.60774	0.878977	0.507168	2.06465	1.83983	1.66402	1.75729	-1.62327	-1.05773	0.00191805	0.0241319	dwon	Histone H3
TraesCS4A02G008000	chr4A	4847654	4848933	+	246	249	364	119	92	143	125	125	137	6.09355	5.95948	6.81701	2.58353	2.14029	2.43081	2.95379	2.90384	3.22095	-1.39378	-1.05776	1.61932e-14	1.79349e-09	dwon	Jasmonate ZIM domain protein
TraesCS5D02G496800	chr5D	527180703	527200021	+	459	408	487	159	167	211	226	187	205	4.05946	3.4865	3.25643	1.23249	1.38715	1.28061	1.90677	1.55105	1.72083	-1.4632	-1.05875	1.76525e-21	3.13413e-12	dwon	DCD (Development and cell death) domain protein
TraesCS4D02G263300	chr4D	434273089	434276206	+	47	58	75	31	44	38	28	29	24	1.85348	2.20999	2.23619	1.07147	1.62964	1.02838	1.05337	1.07254	0.898316	-0.763142	-1.06083	0.0615834	0.0114825	dwon	30S ribosomal protein S10
TraesCS4D02G038600	chr4D	16606853	16610842	-	236	193	291	87	85	154	95	115	115	3.44665	2.72343	3.21319	1.11362	1.16588	1.54342	1.32356	1.57511	1.59409	-1.28168	-1.06255	8.20354e-10	1.06169e-07	dwon	Beta-glucosidase
TraesCS3D02G350900	chr3D	462072118	462074162	+	72	75	84	49	17	28	35	41	29	1.24338	1.25143	1.09675	0.741651	0.275722	0.331825	0.576601	0.664024	0.475335	-1.41061	-1.06288	0.000470564	0.00333034	dwon	ATP-dependent zinc metalloprotease FtsH
TraesCS1D02G368000	chr1D	447756935	447757621	+	43	47	76	9	9	27	20	33	21	1.98453	2.09585	2.65191	0.364051	0.390105	0.855128	0.880548	1.42833	0.919891	-2.0296	-1.06415	1.79358e-05	0.0226335	dwon	Histone H4
TraesCS7D02G447800	chr7D	568031216	568031920	-	95	100	91	1	1	0	42	43	46	5.1577	5.24573	3.73535	0.0475843	0.0509898	0	2.17529	2.18941	2.37039	-7.2967	-1.06443	9.78015e-11	0.00109712	dwon	Protease inhibitor/seed storage/lipid transfer protein family protein
TraesCS4A02G373500	chr4A	648874363	648876588	-	127	124	161	83	71	99	60	56	70	3.03902	2.86698	2.91281	1.74076	1.59565	1.62571	1.36967	1.25674	1.58985	-0.824074	-1.06447	0.000667767	3.50154e-05	dwon	Flavin-containing monooxygenase
TraesCS2B02G106500	chr2B	67540554	67541846	-	110	108	151	12	18	30	62	63	41	2.69736	2.55885	2.7995	0.257905	0.414543	0.504832	1.45035	1.44882	0.954244	-2.75218	-1.06472	2.14196e-17	0.000213472	dwon	Short-chain dehydrogenase/reductase family protein
TraesCS4B02G187300	chr4B	407408492	407410495	-	2328	2586	3432	744	728	745	1205	1165	1374	36.8324	39.5321	41.0537	10.317	10.8176	8.08878	18.1873	17.2862	20.633	-2.00502	-1.06601	2.81874e-75	1.50859e-37	dwon	Protein COBRA
TraesCS4D02G321200	chr4D	483971996	483972244	+	24970	32578	43131	8828	7872	12405	13809	15852	15227	3179.54	4008.15	4152.34	985.234	941.416	1083.98	1677.42	1893.03	1840.3	-1.90816	-1.0676	3.77554e-82	1.7213e-35	dwon	Defensin
TraesCS1D02G262000	chr1D	355828022	355828727	+	22	30	17	7	3	11	5	16	11	0.988014	1.30177	0.577227	0.27553	0.126535	0.33901	0.214213	0.673888	0.46888	-1.91089	-1.06868	0.00926467	0.209156	dwon	Histone H4
TraesCS5A02G090000	chr5A	121113313	121119263	-	508	470	660	281	258	346	234	242	259	6.56616	5.86975	6.44984	3.18335	3.13197	3.06904	2.88535	2.93353	3.17743	-1.00454	-1.0703	1.58212e-14	1.27093e-16	dwon	Calmodulin-binding protein
TraesCS4A02G078000	chr4A	77439580	77445885	+	1278	1344	1960	68	59	86	647	751	644	18.1952	18.4883	21.0979	0.848526	0.78891	0.840238	8.78747	10.0275	8.70241	-4.53702	-1.07145	6.63262e-218	2.63165e-28	dwon	Cytochrome P450
TraesCS2B02G077700	chr2B	43232567	43234314	+	684	782	1071	123	137	206	379	368	384	13.24	14.6255	15.6739	2.08674	2.49059	2.73639	6.9985	6.68046	7.05491	-2.5643	-1.07212	3.65506e-74	6.20111e-22	dwon	Aquaporin
TraesCS6D02G281600	chr6D	389363410	389370988	+	10823	12280	16293	5336	4746	6872	5551	6176	5845	110.767	121.433	126.073	47.8642	45.6186	48.2643	54.1963	59.2786	56.7776	-1.33248	-1.07357	3.1912e-68	6.54962e-62	dwon	Beta-xylosidase
TraesCS7D02G294300	chr7D	366446960	366453464	+	6685	7642	9111	1640	1520	1569	3519	3517	3472	53.4703	59.0598	55.0979	11.4971	11.4184	8.61219	26.8513	26.3822	26.3585	-2.40702	-1.07453	1.31798e-119	6.65737e-71	dwon	Cellulose synthase-like protein
TraesCS5A02G046500	chr5A	41474853	41475200	-	534	461	386	34	33	53	205	242	189	69.6755	58.1184	38.0788	3.8882	4.04393	4.74563	25.5169	29.6129	23.4061	-3.69222	-1.07477	7.8376e-55	9.24009e-08	dwon	Defensin
TraesCS2D02G292200	chr2D	374104393	374109627	+	413	413	480	137	147	131	175	200	213	6.6538	6.42901	5.84681	1.93451	2.22427	1.44834	2.68963	3.02188	3.25708	-1.75886	-1.07583	2.22798e-24	2.21889e-13	dwon	Cell division protein ftsZ
TraesCS7B02G235100	chr7B	439416344	439419802	+	64	61	93	26	25	53	33	36	28	1.47901	1.36206	1.62492	0.526618	0.542602	0.840516	0.727511	0.780227	0.614155	-1.20754	-1.07588	0.000997227	0.00409181	dwon	GDSL esterase/lipase
TraesCS2A02G350500	chr2A	590719738	590720001	-	8839	8557	11896	3823	3716	7446	4163	4646	4268	1061.56	992.971	1080.19	402.417	419.148	613.682	476.96	523.296	486.513	-1.12136	-1.07626	6.60215e-07	1.76068e-67	dwon	Chitinase
TraesCS2D02G193400	chr2D	138515533	138516869	-	298	274	396	151	128	190	142	139	151	7.751	6.88598	7.78743	3.44231	3.12681	3.39136	3.52342	3.39065	3.72775	-1.16473	-1.07628	2.2768e-12	6.76101e-11	dwon	LOB domain-containing protein
TraesCS1B02G344900	chr1B	573079598	573080914	-	220	219	390	123	112	179	114	141	110	5.90633	5.68085	7.91621	2.89422	2.82399	3.29782	2.91968	3.55011	2.80296	-1.10883	-1.07668	2.91209e-08	1.50586e-07	dwon	Inositol-tetrakisphosphate 1-kinase
TraesCS4A02G116100	chr4A	140980557	140983918	-	319	277	318	151	145	146	147	136	130	5.51789	4.62952	4.15879	2.28924	2.3556	1.73306	2.42569	2.20622	2.1343	-1.16377	-1.07715	1.12245e-09	2.47621e-09	dwon	Xyloglucan 6-xylosyltransferase 1
TraesCS6B02G247000	chr6B	439348795	439357057	+	85	86	103	20	20	31	42	48	33	1.36943	1.33873	1.25463	0.282411	0.302622	0.342737	0.645511	0.725251	0.504618	-2.08117	-1.07756	3.4154e-10	0.00105071	dwon	Alpha-galactosidase
TraesCS6B02G198400	chr6B	237360178	237360888	+	167	187	297	25	27	51	73	106	108	7.44718	8.05733	10.0136	0.977117	1.13081	1.56072	3.10551	4.43311	4.57118	-2.77861	-1.0788	9.15403e-27	2.74608e-06	dwon	Glutamine dumper
TraesCS5B02G169400	chr5B	313957029	313959980	+	173	169	273	100	80	136	91	98	83	3.29243	3.10764	3.92817	1.66802	1.42992	1.77618	1.65214	1.74914	1.49926	-1.07682	-1.07891	4.83387e-07	5.69927e-07	dwon	Glucan endo-1
TraesCS2D02G412800	chr2D	527490907	527493739	+	138	163	179	114	78	119	83	63	69	3.29726	3.76301	3.23359	2.38732	1.75033	1.95119	1.89185	1.4117	1.56478	-0.750772	-1.07946	0.00159601	8.95356e-06	dwon	L-allo-threonine aldolase
TraesCS3B02G538300	chr3B	777996530	777997838	-	125	140	244	51	32	55	63	77	83	3.02772	3.27648	4.46841	1.0827	0.727958	0.914213	1.45573	1.74914	1.90815	-1.98006	-1.08047	1.91657e-13	2.90675e-05	dwon	Calcium binding protein
TraesCS6B02G467600	chr6B	717414779	717420586	-	275	292	393	112	87	181	134	156	137	6.79067	6.96685	7.3372	2.42398	2.01767	3.06717	3.1566	3.6127	3.21092	-1.47543	-1.08068	2.89508e-15	5.65406e-11	dwon	Protein SAWADEE HOMEODOMAIN-like protein 2
TraesCS5A02G456500	chr5A	636626791	636627669	+	31	41	37	20	11	31	19	14	16	1.1182	1.42894	1.00906	0.632292	0.372649	0.767356	0.653799	0.4736	0.547779	-0.97967	-1.0828	0.0697174	0.0603679	dwon	DUF868 family protein (DUF868)
TraesCS1A02G035100	chr1A	18310849	18312699	+	550	624	915	319	291	325	292	358	271	9.42109	10.3275	11.85	4.78917	4.68147	3.82033	4.77151	5.75107	4.40592	-1.25023	-1.08364	1.11653e-18	3.00718e-15	dwon	Clathrin assembly protein
TraesCS5A02G308400	chr5A	521004358	521007137	+	66	67	46	14	19	19	31	35	16	1.20196	1.17895	0.633376	0.223463	0.324975	0.237454	0.538571	0.59778	0.276564	-1.93332	-1.08497	1.17661e-05	0.0279063	dwon	Transcription factor
TraesCS7D02G008900	chr7D	4288688	4293044	-	952	1071	1478	536	433	663	499	530	518	12.8171	13.9321	15.0448	6.32485	5.47511	6.12558	6.40899	6.69202	6.61931	-1.21605	-1.08509	1.48984e-27	5.49672e-28	dwon	Acid invertase 1
TraesCS1B02G201100	chr1B	359909549	359910273	-	14	31	19	6	12	4	3	15	11	0.612259	1.30991	0.628229	0.22998	0.492878	0.120046	0.125159	0.615213	0.456592	-1.62269	-1.08522	0.0420909	0.248559	dwon	Response to low sulfur protein
TraesCS5D02G298700	chr5D	396422907	396425883	+	172	202	248	67	67	79	113	95	68	3.18544	3.61465	3.47257	1.08755	1.16538	1.00403	1.99643	1.65003	1.19531	-1.65717	-1.08585	5.52427e-15	2.21876e-06	dwon	UDP-glucose 4-epimerase
TraesCS2D02G168400	chr2D	112521539	112527508	-	127	94	135	50	51	57	44	55	60	4.13843	2.95961	3.32601	1.42802	1.56082	1.27464	1.36779	1.68082	1.85572	-1.288	-1.0859	4.16626e-06	0.000235111	dwon	Adenylate kinase
TraesCS2B02G507200	chr2B	703977403	703978492	-	579	697	800	277	210	408	284	323	317	19.976	23.2347	20.8678	8.37607	6.80455	9.65982	9.34722	10.451	10.3805	-1.35583	-1.08593	5.39088e-21	1.99912e-19	dwon	DNA oxidative demethylase ALKBH2
TraesCS3A02G377400	chr3A	627269392	627270074	+	175	180	212	33	23	84	95	91	67	8.12386	8.07367	7.44077	1.34267	1.00277	2.67598	4.2071	3.96181	2.95208	-2.19991	-1.08642	4.95779e-14	1.42245e-06	dwon	Histone H3
TraesCS2B02G216800	chr2B	202919276	202921526	-	315	374	371	174	134	167	151	157	167	7.6124	8.73286	6.77864	3.68546	3.04135	2.76954	3.48115	3.55826	3.83051	-1.28002	-1.08655	5.24019e-13	5.98904e-11	dwon	Kinase family protein
TraesCS1B02G104500	chr1B	115278975	115282343	-	8244	8968	10165	5945	5249	4820	4517	4388	3324	139.332	146.447	129.89	88.0634	83.3181	55.9034	72.8278	69.5515	53.3215	-0.865525	-1.08665	7.68328e-05	1.04036e-30	dwon	Carboxypeptidase
TraesCS7D02G354900	chr7D	458954768	458959971	-	107	109	116	24	40	32	42	71	36	1.09899	1.0817	0.900791	0.216048	0.385851	0.225547	0.411521	0.683902	0.350946	-1.90316	-1.08757	1.7189e-09	0.00101692	dwon	Receptor-like kinase
TraesCS2A02G350400	chr2A	590690194	590690457	-	1250	1225	1925	698	595	1327	562	701	670	150.124	142.151	174.795	73.473	67.1133	109.368	64.3891	78.9562	76.3739	-0.895873	-1.08922	0.00137578	5.32029e-24	dwon	Chitinase
TraesCS4D02G101800	chr4D	80140858	80146784	+	262	298	340	146	101	107	130	117	153	2.14431	2.35654	2.10388	1.0473	0.77635	0.600964	1.01499	0.898046	1.18852	-1.4476	-1.08986	1.86104e-12	8.91676e-10	dwon	protein kinase family protein
TraesCS2D02G206300	chr2D	159573625	159576789	+	798	942	1144	420	377	542	414	465	398	16.7118	19.0609	18.1135	7.70903	7.415	7.78929	8.27093	9.13271	7.911	-1.2279	-1.09013	1.49526e-28	1.86697e-24	dwon	Aquaporin
TraesCS1B02G435700	chr1B	659377719	659382376	+	89	124	142	33	17	17	45	60	52	1.41945	1.91084	1.71228	0.46129	0.254641	0.186062	0.684661	0.897444	0.787156	-2.49703	-1.09033	4.85802e-13	0.000184813	dwon	Sugar transporter protein
TraesCS5B02G329300	chr5B	513375793	513378268	-	2528	2360	3272	1117	968	1828	1217	1238	1157	37.9155	34.2	37.1032	14.6833	13.6353	18.8146	17.4127	17.4136	16.4703	-1.20462	-1.09042	4.55297e-26	1.31405e-48	dwon	Purple acid phosphatase
TraesCS1D02G063600	chr1D	43823391	43824216	+	5277	4052	4711	359	310	560	1978	2177	2170	252.74	187.513	170.592	15.07	13.9444	18.4058	90.3749	97.7851	98.6452	-3.67654	-1.09052	9.81106e-166	4.09447e-08	dwon	Protease inhibitor/seed storage/lipid transfer family protein
TraesCS7D02G081400	chr7D	48209842	48210287	+	64	76	70	0	1	5	37	34	23	6.3215	7.25316	5.22752	0	0.0927664	0.338914	3.48639	3.14953	2.15624	-5.29048	-1.09257	2.93583e-13	0.00614161	dwon	Basal layer antifungal peptide
TraesCS3D02G317400	chr3D	430344194	430347172	+	21	31	47	9	3	21	20	15	8	0.601474	0.857893	1.01778	0.225929	0.0806992	0.412758	0.546465	0.402917	0.217479	-1.74442	-1.09272	0.00689179	0.103173	dwon	NAD(P)H dehydrogenase (Quinone)
TraesCS6A02G099000	chr6A	66301668	66302975	-	1256	1344	1909	697	689	1027	693	616	665	30.4458	31.4782	34.9865	14.8082	15.6858	17.0839	16.0253	14.0038	15.2999	-1.02065	-1.09763	9.85397e-23	2.51309e-31	dwon	DUF1645 family protein
TraesCS2D02G453700	chr2D	562449175	562450083	+	34	43	53	15	6	42	33	13	11	1.18593	1.44918	1.3977	0.458568	0.196555	1.00533	1.09807	0.425257	0.364169	-1.24328	-1.09771	0.0319395	0.0677359	dwon	senescence-associated family protein (DUF581)
TraesCS1A02G138200	chr1A	230132869	230165911	+	27	71	74	21	4	8	19	29	27	0.424427	1.07838	0.879485	0.289327	0.0590541	0.0862995	0.284923	0.427528	0.402839	-2.46269	-1.09799	1.62591e-05	0.0330835	dwon	Histone acetyltransferase GCN5
TraesCS7D02G009400	chr7D	4515237	4518875	-	447	538	750	296	288	487	234	264	260	6.04122	7.02543	7.66365	3.50623	3.65561	4.51674	3.01695	3.34617	3.33518	-0.820789	-1.09818	6.43873e-08	1.00007e-15	dwon	Beta-fructofuranosidase 1
TraesCS3A02G190200	chr3A	235381531	235382232	-	229	294	379	165	140	238	115	135	145	10.3429	12.8301	12.9421	6.53165	5.93864	7.37673	4.95496	5.71833	6.21591	-0.856143	-1.09839	2.68305e-06	2.07511e-09	dwon	VQ motif-containing family protein
TraesCS3D02G245900	chr3D	342428779	342432406	+	428	413	522	266	253	251	187	211	204	9.56327	8.91634	8.81842	5.20925	5.30926	3.84871	3.98602	4.42153	4.32635	-0.925913	-1.09909	5.6359e-09	2.48502e-15	dwon	Protein DEHYDRATION-INDUCED 19
TraesCS1A02G413800	chr1A	573441183	573442631	+	390	455	617	210	158	275	183	246	211	8.53378	9.61971	10.2075	4.02742	3.24702	4.12942	3.81999	5.04823	4.38216	-1.30663	-1.09926	1.44138e-17	2.0405e-13	dwon	DELLA protein GAI
TraesCS4D02G065600	chr4D	40653650	40657181	-	411	413	536	303	214	307	199	209	191	5.03138	4.88505	4.96098	3.25102	2.46042	2.57907	2.32398	2.39949	2.21926	-0.839053	-1.09943	3.36212e-08	9.92377e-16	dwon	Endoglucanase
TraesCS7D02G029700	chr7D	14880405	14885109	-	1752	1722	2138	715	670	599	834	846	799	15.799	15.0039	14.5768	5.65111	5.67442	3.70683	7.17459	7.15474	6.83867	-1.59208	-1.09949	5.65518e-32	2.37157e-43	dwon	Cellulose synthase-like protein
TraesCS4D02G205000	chr4D	352524952	352525630	+	60	80	95	13	15	47	39	27	37	2.80173	3.60943	3.35395	0.532047	0.657835	1.50609	1.7373	1.18241	1.63986	-1.82141	-1.10066	1.06839e-05	0.00279942	dwon	Histone H2A
TraesCS5D02G434600	chr5D	490003052	490007124	-	419	509	551	210	187	227	228	217	208	5.45358	6.40117	5.42222	2.39562	2.28592	2.02756	2.83098	2.64883	2.56957	-1.36183	-1.10093	3.28856e-20	3.18099e-15	dwon	Fasciclin-like arabinogalactan protein
TraesCS1D02G385400	chr1D	458784636	458785547	-	103	113	129	63	46	63	59	36	57	3.58086	3.79579	3.39076	1.91965	1.50196	1.50304	1.95676	1.17376	1.88085	-1.12422	-1.1029	4.00888e-05	0.000272772	dwon	DUF4228 domain protein
TraesCS6B02G323100	chr6B	572110748	572112331	-	48	51	67	10	16	9	15	48	10	1.17612	1.20741	1.2412	0.214754	0.368198	0.151333	0.35062	1.10301	0.232563	-2.33059	-1.10291	5.55977e-07	0.0680426	dwon	AWPM-19-like membrane family protein
TraesCS1D02G355100	chr1D	439874401	439874942	-	424	463	637	46	23	46	205	234	227	30.6928	32.3837	34.8633	2.9185	1.56369	2.28511	14.1566	15.886	15.5965	-3.84371	-1.10315	1.44623e-80	3.27935e-16	dwon	Pathogenesis-related protein PR-4
TraesCS2A02G093800	chr2A	47837821	47838958	+	43	60	81	13	18	19	16	34	30	1.33664	1.80206	1.90365	0.354176	0.525494	0.405301	0.47446	0.991177	0.885106	-1.97763	-1.10377	2.55256e-06	0.0158135	dwon	Pleckstrin homology domain-containing family A member 8
TraesCS4D02G295800	chr4D	465600976	465601861	-	345	445	520	225	209	286	219	186	169	12.3461	15.3867	14.0693	7.05708	7.02439	7.02355	7.47636	6.2424	5.7402	-0.981346	-1.10382	5.35283e-11	2.73308e-12	dwon	Jasmonate ZIM domain protein
TraesCS7B02G188400	chr7B	319852376	319859140	-	5098	6095	7122	1151	1040	1073	2646	2601	2792	43.1266	49.8188	45.5517	8.53399	8.26284	6.22909	21.3535	20.6354	22.4176	-2.58563	-1.10458	4.69154e-124	3.14398e-56	dwon	Cellulose synthase-like protein
TraesCS7D02G216600	chr7D	176442944	176444082	-	53	34	56	1	4	6	17	33	13	1.47536	0.91448	1.1786	0.0243979	0.104576	0.114618	0.451445	0.861515	0.343474	-3.83741	-1.10499	1.97783e-09	0.044708	dwon	Nuclear transcription factor Y subunit B
TraesCS3B02G173400	chr3B	173558502	173558768	+	72	80	120	25	5	13	46	29	43	8.55	9.17905	10.7739	2.60199	0.557641	1.05939	5.21106	3.22968	4.84653	-2.75759	-1.10535	8.31183e-11	0.00143948	dwon	Cytoplasmic tRNA 2-thiolation protein 1
TraesCS7A02G384700	chr7A	561174581	561177458	-	206	188	290	89	85	96	132	99	67	6.63769	5.85304	7.06489	2.51346	2.57229	2.12276	4.0575	2.99166	2.04906	-1.44212	-1.10549	1.61084e-12	5.69964e-06	dwon	CASP-like protein
TraesCS1A02G442300	chr1A	590995483	590997454	-	70	110	138	65	50	67	50	41	47	1.25605	1.90711	1.87217	1.02224	0.842615	0.825016	0.855881	0.689953	0.800452	-0.905411	-1.10554	0.00322386	0.00059879	dwon	Flavonoid 3'-hydroxylase
TraesCS7D02G189400	chr7D	142610132	142612501	+	288	247	340	154	125	202	134	116	134	3.99799	3.31299	3.5685	1.8737	1.62971	1.92433	1.77455	1.5102	1.76556	-0.99369	-1.10671	1.76529e-08	5.60328e-10	dwon	ATP-dependent zinc metalloprotease FTSH protein
TraesCS6A02G147300	chr6A	127189408	127192649	-	75	74	82	40	26	26	28	28	46	1.35884	1.29543	1.12326	0.635182	0.442416	0.323266	0.483949	0.475765	0.791032	-1.43545	-1.10687	8.39202e-05	0.00359847	dwon	Cinnamoyl CoA reductase
TraesCSU02G267500	chrUn	441542914	441543575	-	37	43	58	0	0	0	21	17	22	2.46456	2.76745	2.92095	0	0	0	1.33442	1.06198	1.39088	-8.06431	-1.109	1.52263e-09	0.0247175	dwon	Defensin
TraesCS3D02G119800	chr3D	75355673	75358294	+	2603	2861	3693	1260	1481	1058	1388	1256	1350	37.2602	39.5697	39.9676	15.8079	19.9103	10.3929	18.9538	16.8612	18.3415	-1.33623	-1.10926	2.573e-06	2.64335e-51	dwon	Leucine-rich repeat protein kinase family protein
TraesCS1B02G305600	chr1B	528396904	528398042	-	100	128	163	31	35	53	56	54	60	2.78369	3.44275	3.43057	0.756335	0.91504	1.01246	1.48711	1.40975	1.58526	-1.83771	-1.10969	4.35652e-11	3.7349e-05	dwon	Glutaredoxin-like
TraesCS5B02G051000	chr5B	55545582	55546334	-	1205	1233	1699	285	217	417	601	568	632	59.0511	58.3818	62.9494	12.241	9.98737	14.0235	28.0964	26.1046	29.3959	-2.30317	-1.11046	8.20352e-79	2.1799e-34	dwon	Defensin
TraesCS2D02G182500	chr2D	126971114	126974901	-	282	390	437	45	51	65	146	168	170	4.8045	6.42003	5.62908	0.671958	0.816055	0.759961	2.37294	2.68433	2.74901	-2.90221	-1.1107	6.76941e-47	4.11071e-11	dwon	Protein COBRA
TraesCS4D02G340200	chr4D	497626907	497628425	-	113	150	162	29	21	32	53	72	61	2.5356	3.25213	2.74837	0.570338	0.442561	0.492756	1.13452	1.51517	1.29916	-2.49661	-1.11128	4.15196e-18	2.44156e-05	dwon	Membrane-associated kinase regulator-like protein
TraesCS7D02G215400	chr7D	175443469	175444156	+	131	175	154	1	2	6	68	49	86	6.85399	8.84676	6.09187	0.0458568	0.0982773	0.215428	3.39403	2.40434	4.27071	-5.82401	-1.11158	3.76709e-25	9.00153e-05	dwon	Cysteine-rich protein
TraesCS7D02G196200	chr7D	152647522	152653099	-	103	124	123	52	31	91	42	45	67	1.57537	1.83249	1.42236	0.697076	0.445306	0.955139	0.612815	0.645484	0.972634	-1.17992	-1.11205	0.000174081	0.000270606	dwon	Chaperone protein dnaJ
TraesCS5D02G333100	chr5D	423463576	423464220	-	2486	2903	3611	1271	1203	1713	1254	1366	1298	122.204	137.882	134.206	54.7598	55.5395	57.7859	58.8054	62.9743	60.5604	-1.2245	-1.11291	2.40485e-46	4.42864e-50	dwon	RING/U-box superfamily protein
TraesCS7A02G319000	chr7A	459209231	459211266	-	278	304	417	158	174	181	107	205	122	8.69264	9.18448	9.85827	4.33007	5.10984	3.88387	3.19173	6.01158	3.62073	-1.05975	-1.1132	6.5803e-10	2.7736e-07	dwon	Fructokinase-2
TraesCS1A02G320500	chr1A	511099314	511102961	-	401	480	631	145	147	199	204	214	237	9.86362	11.4079	11.7349	3.12602	3.39594	3.35911	4.78693	4.93666	5.53311	-1.73587	-1.11497	2.69547e-31	2.1187e-15	dwon	NAD(P)H dehydrogenase (Quinone)
TraesCS3A02G242600	chr3A	456409469	456410209	+	15	20	33	7	10	3	1	8	20	0.641827	0.826858	1.06757	0.262516	0.401863	0.0880901	0.0408189	0.321029	0.812243	-1.7957	-1.11598	0.0187991	0.277624	dwon	transmembrane protein
TraesCS5B02G394300	chr5B	572341626	572344628	+	113	91	97	25	18	23	34	48	51	1.42855	1.11156	0.927143	0.277006	0.213718	0.199538	0.410045	0.569097	0.611951	-2.32441	-1.11829	1.1279e-11	0.000818326	dwon	Beta-glucosidase
TraesCS6A02G080400	chr6A	49130896	49132023	-	93	90	129	43	62	67	41	53	41	2.61408	2.44429	2.74147	1.05934	1.63673	1.29238	1.0994	1.39714	1.09383	-0.967351	-1.12023	0.00112638	0.000229873	dwon	Ubiquitin system component CUE protein
TraesCS3A02G485400	chr3A	714574421	714575250	+	30	33	22	12	8	28	4	17	17	1.14601	1.21802	0.6354	0.401772	0.287017	0.734014	0.145768	0.609036	0.616375	-1.03673	-1.12024	0.112836	0.150061	dwon	NAC domain-containing protein
TraesCS7D02G133100	chr7D	84259477	84274298	-	185	194	236	23	34	27	102	88	77	1.78831	1.81195	1.72481	0.194863	0.308675	0.179108	0.940602	0.797777	0.706465	-2.97903	-1.12254	4.56479e-30	1.05179e-07	dwon	Debranching enzyme 1
TraesCS1A02G153100	chr1A	265645442	265650746	-	281	310	370	175	164	241	149	176	92	3.06588	3.26802	3.05217	1.67347	1.68052	1.80445	1.55085	1.8009	0.952722	-0.8557	-1.12404	1.03648e-07	7.33505e-08	dwon	Long-chain-alcohol oxidase
TraesCS7D02G369100	chr7D	478066838	478068612	+	88	70	140	53	51	84	31	57	39	1.6432	1.26293	1.97648	0.86739	0.894393	1.07638	0.552209	0.998182	0.691196	-0.77752	-1.1266	0.0150774	0.00159402	dwon	FAD-binding Berberine family protein
TraesCS7A02G189000	chr7A	145465456	145472269	+	567	661	815	110	119	77	296	256	329	7.5188	8.46917	8.1711	1.27847	1.48205	0.700705	3.74448	3.1837	4.14086	-2.81631	-1.12671	2.8142e-49	1.44392e-18	dwon	Starch synthase
TraesCS2A02G013500	chr2A	5525814	5529354	-	209	223	297	49	70	64	93	103	118	3.47671	3.58427	3.73539	0.714413	1.09363	0.730603	1.47584	1.60689	1.86309	-2.09499	-1.12726	1.11136e-21	4.80937e-09	dwon	Cytochrome P450 family protein
TraesCS3B02G297800	chr3B	477625330	477626024	-	350	301	495	130	91	234	150	154	187	15.9672	13.2679	17.0735	5.19798	3.89899	7.3258	6.52809	6.58883	8.09712	-1.48046	-1.12823	1.11461e-12	2.1553e-11	dwon	DUF4228 domain protein
TraesCS7B02G283700	chr7B	517902973	517905584	+	83	70	105	45	56	42	53	24	34	1.74511	1.42205	1.66913	0.829254	1.10581	0.605999	1.06305	0.473241	0.678503	-0.937023	-1.12826	0.00645111	0.00318542	dwon	Myb/SANT-like DNA-binding domain protein
TraesCS7A02G406900	chr7A	592261691	592262944	+	105	115	136	25	43	64	45	57	52	2.65483	2.80944	2.59982	0.554011	1.0211	1.11047	1.08541	1.3516	1.2479	-1.57187	-1.12872	1.99219e-07	4.97796e-05	dwon	Kelch repeat-containing F-box family protein
TraesCS4D02G206000	chr4D	353696450	353699346	-	692	737	932	278	303	399	346	327	345	8.47787	8.72413	8.63285	2.98509	3.48638	3.35454	4.04382	3.75713	4.0117	-1.38918	-1.1292	1.38465e-31	1.00263e-25	dwon	Udp-glucose 4
TraesCS7B02G017600	chr7B	15018129	15018775	+	28	12	35	9	4	4	8	17	7	1.37214	0.568193	1.29678	0.386558	0.184099	0.134518	0.373995	0.781299	0.325588	-2.21659	-1.13036	0.00321025	0.172277	dwon	Histone H3
TraesCS7B02G089600	chr7B	104252085	104254296	+	405	444	646	10	3	6	167	226	246	9.83234	10.415	11.8575	0.212781	0.0684028	0.0999614	3.8677	5.14562	5.66847	-6.40395	-1.13044	3.9413e-67	1.3306e-12	dwon	Aldo/keto reductase family oxidoreductase
TraesCS2D02G063900	chr2D	27482148	27483686	-	1348	1450	2121	326	290	439	632	704	765	29.8464	31.0202	35.5059	6.32631	6.03046	6.67031	13.3492	14.6185	16.0765	-2.33425	-1.13094	2.37524e-99	6.39393e-30	dwon	Aquaporin
TraesCS5D02G405100	chr5D	470048030	470049187	-	2455	2493	2905	281	238	358	1226	1113	1062	71.8734	70.5201	64.3014	7.21031	6.54401	7.19248	34.2406	30.559	29.5101	-3.29423	-1.13136	1.00145e-239	4.02789e-43	dwon	Early nodulin-like protein
TraesCS2B02G023400	chr2B	10984183	10988968	+	235	188	268	91	90	96	107	101	90	4.24557	3.28171	3.66067	1.44092	1.52708	1.1902	1.84411	1.71126	1.54326	-1.4284	-1.13293	6.52479e-12	2.89104e-08	dwon	Histone deacetylase complex subunit SAP30
TraesCS4A02G017000	chr4A	11600220	11600591	+	87	112	161	49	30	67	45	50	58	7.41517	9.22346	10.3749	3.66041	2.40145	3.91883	3.65889	3.99668	4.69201	-1.42474	-1.13363	1.70084e-06	0.00011347	dwon	SAUR-like auxin-responsive family protein
TraesCS1A02G014100	chr1A	7697292	7698190	-	2340	2875	3771	1169	1012	1582	1169	1238	1423	329.745	391.448	401.769	144.38	133.935	152.985	157.149	163.61	190.325	-1.37485	-1.13629	4.02257e-43	1.39829e-33	dwon	Defensin
TraesCS2A02G172500	chr2A	129096332	129100670	+	225	187	293	59	61	85	74	97	130	4.79429	3.84997	4.72027	1.10186	1.22074	1.24291	1.50421	1.93839	2.62914	-1.89991	-1.13895	2.13958e-19	7.12229e-07	dwon	Nuclear transcription factor Y subunit
TraesCS7B02G084600	chr7B	96277530	96282318	-	82	88	97	20	23	41	40	38	37	1.69155	1.75399	1.51287	0.361603	0.445605	0.580409	0.787165	0.73516	0.724439	-1.81611	-1.13977	6.34955e-08	0.000469334	dwon	RNA-binding protein
TraesCS3A02G471700	chr3A	703170788	703171998	+	1329	1571	1884	420	326	400	794	683	568	38.0647	43.4758	40.7977	10.5433	8.76932	7.86207	21.6946	18.3462	15.441	-2.16871	-1.14097	2.12937e-75	2.13198e-24	dwon	Basic 7S globulin
TraesCS2D02G501900	chr2D	596119360	596121604	+	364	430	512	173	207	298	194	173	191	17.4865	19.9592	18.5964	7.28414	9.33947	9.82419	8.89073	7.79425	8.7089	-1.07528	-1.14235	1.19945e-11	3.55536e-15	dwon	SsrA-binding
TraesCS5D02G498700	chr5D	528415070	528417513	+	1028	1176	1418	640	602	852	543	532	473	13.9291	15.3961	14.5266	7.60047	7.66084	7.92224	7.01881	6.76033	6.08302	-0.913535	-1.14264	5.15309e-20	8.95931e-32	dwon	Protein NRT1/ PTR FAMILY 5.5
TraesCS3B02G130300	chr3B	112464946	112465717	-	545	697	686	241	191	173	337	297	196	22.3833	27.6589	21.3015	8.67513	7.36736	4.87588	13.2036	11.4396	7.64034	-1.77109	-1.14308	2.31184e-22	5.08827e-11	dwon	Heat shock protein
TraesCS1A02G167100	chr1A	300003984	300004745	+	1265	1354	1604	498	377	660	561	632	616	52.6357	54.4356	50.4605	18.1615	14.7327	18.8457	22.2683	24.6624	24.3276	-1.597	-1.14376	1.14947e-46	1.62324e-37	dwon	Late embryogenesis abundant (LEA) hydroxyproline-rich glycoprotein
TraesCS6B02G116000	chr6B	101325196	101325603	-	35	33	93	12	14	31	9	35	22	2.7199	2.47784	5.46418	0.81733	1.02179	1.6532	0.667209	2.55082	1.62269	-1.59836	-1.14691	0.00173303	0.0626105	dwon	Histone H2B
TraesCS1A02G062900	chr1A	42721261	42721834	+	67	67	68	1	0	0	32	29	26	5.18127	5.00622	3.97583	0.0677786	0	0	2.36073	2.10323	1.90837	-7.67854	-1.14792	5.21295e-09	0.00331894	dwon	Protease inhibitor/seed storage/lipid transfer protein family protein
TraesCS4A02G009600	chr4A	5742304	5743659	-	1399	1741	2175	957	855	1062	796	766	689	32.7117	39.3331	38.4505	19.6123	18.776	17.0408	17.7555	16.7974	15.2909	-0.991904	-1.14919	6.70631e-21	1.16972e-32	dwon	E3 ubiquitin-protein ligase
TraesCS1D02G147200	chr1D	203427668	203432604	+	129	152	161	72	70	75	73	69	47	1.73604	1.97646	1.63815	0.849246	0.884746	0.692644	0.937189	0.870856	0.600339	-1.14036	-1.14989	3.13931e-06	1.39312e-05	dwon	Peptide transporter
TraesCS5D02G486300	chr5D	521481993	521484935	+	240	206	220	39	49	78	106	93	88	5.22631	4.33436	3.62213	0.744354	1.00214	1.16562	2.20204	1.8993	1.81884	-2.16023	-1.15096	2.61593e-19	1.3052e-07	dwon	Cinnamoyl-CoA reductase 4
TraesCS3A02G315400	chr3A	556458953	556459288	+	13	10	20	4	2	23	8	3	7	1.22673	0.911758	1.4269	0.330824	0.17725	1.48941	0.720162	0.265494	0.62695	-0.791362	-1.15125	0.468624	0.288887	dwon	Calcium-binding family protein
TraesCS3B02G354000	chr3B	564341196	564343242	-	71	68	89	35	9	32	26	37	34	1.2116	1.1212	1.14828	0.523478	0.144242	0.374739	0.42326	0.592145	0.55069	-1.72335	-1.15141	2.46157e-05	0.00154337	dwon	Peroxidase
TraesCS1B02G378400	chr1B	610560764	610561174	+	115	113	173	9	50	51	53	57	59	8.87158	8.42278	10.0904	0.608523	3.62263	2.69993	3.90044	4.12387	4.32	-1.97744	-1.15227	0.00940018	1.20424e-05	dwon	Histone H3
TraesCS2D02G452800	chr2D	562080998	562082419	-	64	64	71	42	40	37	30	19	36	1.427	1.37879	1.19691	0.820778	0.837638	0.566143	0.638119	0.397307	0.761863	-0.849445	-1.15325	0.0236097	0.00529017	dwon	Ring finger protein
TraesCS4D02G061400	chr4D	37134742	37138156	-	784	853	1117	531	521	671	355	406	403	18.3587	19.2996	19.7759	10.8981	11.4582	10.7827	7.9303	8.9162	8.95696	-0.789684	-1.15496	1.77364e-13	4.88683e-28	dwon	Cathepsin B-like cysteine protease
TraesCS4D02G212500	chr4D	365507056	365507896	+	5058	6323	9025	379	426	562	2795	2856	2883	190.69	230.328	257.249	12.5233	15.0838	14.54	100.523	100.98	103.163	-4.00343	-1.15515	2.07394e-274	2.26456e-38	dwon	Heat-shock protein
TraesCS7D02G477400	chr7D	588540889	588541576	+	103	83	131	27	42	65	23	49	62	4.74672	3.6958	4.56442	1.09056	1.81784	2.05565	1.01116	2.11778	2.71192	-1.3766	-1.1552	1.46352e-05	0.00172752	dwon	Histone H2B
TraesCS5B02G404600	chr5B	580513187	580515481	-	2278	2682	4011	1705	1476	2264	1213	1451	1086	31.4714	35.801	41.896	20.6451	19.1514	21.4644	15.9867	18.8	14.2404	-0.828854	-1.15566	3.9284e-14	1.07768e-25	dwon	Subtilisin-like protease
TraesCSU02G033800	chrUn	29989884	29990534	-	19	26	39	9	4	14	17	13	5	0.925375	1.22352	1.4361	0.384183	0.182968	0.46792	0.789856	0.593793	0.231134	-1.76791	-1.15622	0.00649581	0.121824	dwon	Lipid transfer protein
TraesCS4B02G277000	chr4B	558724586	558725285	-	25	35	83	0	0	0	20	16	22	1.28262	1.735	3.21953	0	0	0	0.978862	0.769846	1.07129	-8.0628	-1.15786	2.93698e-09	0.0437086	dwon	Basic blue protein
TraesCS7B02G130000	chr7B	156625396	156631991	+	210	178	212	137	108	126	87	67	102	1.57631	1.29097	1.20314	0.901307	0.76137	0.649039	0.622981	0.471654	0.726692	-0.812244	-1.15788	0.000273402	7.46273e-07	dwon	Phospholipid-transporting ATPase
TraesCS2D02G179600	chr2D	123802015	123806522	+	131	154	189	41	50	43	71	64	65	1.50381	1.70811	1.64037	0.412512	0.539066	0.338742	0.777525	0.689015	0.708213	-1.92058	-1.15863	1.31069e-13	1.09176e-06	dwon	Nuclear transcription factor Y subunit
TraesCS1D02G114500	chr1D	110566504	110567191	+	23	33	31	4	1	5	11	14	12	1.21338	1.68213	1.23649	0.184953	0.0495474	0.181017	0.553602	0.692669	0.60087	-3.26939	-1.15888	1.06807e-05	0.0782105	dwon	Arabinogalactan peptide-like protein
TraesCS7D02G507300	chr7D	611590926	611592401	+	89	67	88	52	48	43	28	41	35	1.91183	1.39062	1.42922	0.979024	0.968391	0.633879	0.573788	0.825981	0.713601	-0.876127	-1.15922	0.0125652	0.00138538	dwon	Amino acid transporter-like protein
TraesCS3A02G397900	chr3A	645129450	645133585	+	163	143	154	85	83	105	45	70	82	1.35611	1.14952	0.968689	0.619807	0.648537	0.59948	0.357152	0.546175	0.647514	-0.886736	-1.15976	0.00024528	3.50478e-05	dwon	Formin-like protein
TraesCS2D02G195000	chr2D	141191338	141192833	+	132	110	134	30	24	37	67	50	43	2.98306	2.40189	2.28955	0.59421	0.509389	0.57381	1.44443	1.0597	0.922327	-2.18232	-1.16086	7.43101e-14	6.975e-05	dwon	GDSL esterase/lipase
TraesCS5A02G547400	chr5A	701298387	701304757	-	139	101	207	85	63	72	65	55	66	3.07334	2.1577	3.46038	1.6472	1.30824	1.09247	1.37102	1.14048	1.38506	-1.10655	-1.16147	6.85478e-05	2.72394e-05	dwon	RING/U-box superfamily protein
TraesCS2B02G405500	chr2B	573668993	573669966	+	11	30	20	20	5	4	4	12	10	0.540727	1.42489	0.743315	0.861681	0.230837	0.134935	0.187577	0.553215	0.466567	-1.15202	-1.16207	0.203542	0.210559	dwon	Metallothiol transferase fosB
TraesCS6D02G371500	chr6D	456665848	456673873	-	126	109	154	63	63	66	49	58	57	1.29162	1.07961	1.19356	0.566027	0.606536	0.464289	0.479177	0.557597	0.554586	-1.12465	-1.16312	1.55534e-05	1.33276e-05	dwon	Receptor-like kinase
TraesCS5A02G203900	chr5A	413231934	413237842	+	94	120	143	51	47	57	60	54	36	0.996785	1.2295	1.14648	0.473997	0.468083	0.41479	0.60696	0.537026	0.362331	-1.31354	-1.16378	1.38572e-06	0.000105779	dwon	Kinase family protein
TraesCS1A02G300100	chr1A	495129373	495130893	+	252	291	416	81	88	108	127	127	146	5.25311	5.86115	6.55642	1.4799	1.72286	1.54497	2.52554	2.48283	2.88867	-1.89574	-1.16484	1.7908e-24	2.57229e-11	dwon	transcription repressor
TraesCS3D02G099000	chr3D	50658036	50658446	-	8	21	16	1	3	6	3	6	10	0.617154	1.5653	0.933213	0.0676137	0.217358	0.317639	0.22078	0.434092	0.732204	-2.33155	-1.16621	0.0180106	0.288685	dwon	Histone H2B
TraesCS4D02G187800	chr4D	326973519	326977800	-	305	274	339	154	150	181	161	120	107	3.01447	2.61659	2.53319	1.33402	1.39236	1.22763	1.518	1.11229	1.00375	-1.04153	-1.16652	1.11718e-09	1.3403e-09	dwon	RING/U-box superfamily protein
TraesCS3D02G160300	chr3D	130974387	130999596	+	177	136	232	92	57	77	61	116	51	3.50313	2.60073	3.47159	1.59588	1.05952	1.04581	1.15172	2.15312	0.958036	-1.37121	-1.16767	3.98219e-08	9.91818e-05	dwon	Cytochrome P450
TraesCS3D02G416100	chr3D	527553784	527556123	+	129	146	186	41	54	69	56	54	83	1.74791	1.91142	1.90546	0.486905	0.687185	0.64159	0.723856	0.686199	1.06742	-1.61038	-1.16849	9.97513e-11	6.98665e-06	dwon	Subtilisin-like protease
TraesCS3A02G433300	chr3A	674751244	674757428	-	326	299	368	195	220	206	133	134	152	3.02229	2.67833	2.57943	1.58447	1.91554	1.31059	1.17627	1.16507	1.33749	-0.78274	-1.16867	1.84038e-05	2.28298e-12	dwon	calmodulin-binding transcription activator
TraesCS4A02G109300	chr4A	132700258	132703585	-	190	213	248	96	128	136	71	112	91	2.78769	3.01956	2.75106	1.2345	1.76381	1.36933	0.993764	1.54112	1.26725	-0.968582	-1.16921	3.25333e-06	7.14946e-08	dwon	Omega-3 fatty acid desaturase
TraesCS2D02G175600	chr2D	119066592	119072213	-	185	184	264	53	54	108	99	84	81	1.87942	1.8061	2.02774	0.471909	0.515224	0.752929	0.959447	0.800309	0.781026	-1.69721	-1.1709	1.69035e-13	1.83189e-08	dwon	Sucrose synthase
TraesCS1A02G062600	chr1A	42686173	42686822	+	150	122	223	2	1	2	62	70	73	9.78588	7.69029	10.9995	0.114359	0.0612716	0.0895402	3.85865	4.28286	4.52023	-6.73363	-1.17257	4.93922e-21	2.69431e-06	dwon	Protease inhibitor/seed storage/lipid transfer protein family protein
TraesCS3D02G121600	chr3D	79419559	79421512	-	715	772	1018	387	363	378	335	341	369	11.6018	12.1035	12.4889	5.5038	5.53194	4.20912	5.18561	5.18922	5.68298	-1.24763	-1.17334	1.03761e-21	1.31216e-27	dwon	3'-N-debenzoyl-2'-deoxytaxol N-benzoyltransferase
TraesCS4B02G169000	chr4B	369287614	369290472	-	116	108	138	54	49	52	43	63	46	1.28644	1.15725	1.15709	0.524875	0.510361	0.395743	0.454919	0.655238	0.484192	-1.33315	-1.17355	9.11753e-07	3.90352e-05	dwon	CAP (Cysteine-rich secretory proteins
TraesCS7D02G008600	chr7D	4071495	4076621	-	87	112	112	67	40	76	34	60	37	1.20141	1.49439	1.16936	0.810922	0.518781	0.720221	0.447906	0.777055	0.484958	-0.903075	-1.17392	0.00301847	0.000406992	dwon	Monocopper oxidase-like protein SKU5
TraesCS4B02G248900	chr4B	514585001	514585647	-	272	318	447	190	163	299	123	137	170	13.3294	15.0571	16.5617	8.16066	7.50204	10.0552	5.75017	6.29635	7.90713	-0.796993	-1.17392	7.75694e-06	4.12089e-11	dwon	GTPase Der
TraesCS4D02G240300	chr4D	402821622	402824271	-	331	369	513	215	167	290	181	180	143	4.57289	4.92564	5.35843	2.60335	2.16685	2.74941	2.38548	2.33218	1.87511	-0.974834	-1.17402	8.7139e-10	1.1837e-13	dwon	calcium/calcium/calmodulin-dependent Serine/Threonine-kinase
TraesCS2A02G348600	chr2A	587404638	587406468	+	2609	2759	3517	639	547	752	1167	1243	1301	56.0445	57.2643	57.1201	12.0307	11.0356	11.0855	23.9147	25.0413	26.5256	-2.31431	-1.17504	5.7911e-161	6.0676e-62	dwon	Amino acid permease
TraesCS7D02G111800	chr7D	68790196	68792445	+	1220	1469	1829	786	768	814	577	609	693	34.9428	40.653	39.6067	19.7311	20.659	15.9993	15.7655	16.3584	18.8391	-1.02857	-1.17722	1.24331e-18	1.98359e-32	dwon	GDSL esterase/lipase
TraesCS1A02G261900	chr1A	456650948	456652182	+	36	32	64	9	5	15	17	10	27	0.924231	0.793783	1.24227	0.202512	0.120559	0.26427	0.416353	0.240772	0.657917	-2.30724	-1.17727	1.57531e-05	0.0407153	dwon	Histone H3
TraesCS5A02G283100	chr5A	491522171	491523655	+	8669	8788	10615	425	328	512	3716	4046	3997	212.248	207.893	196.496	9.12001	7.54223	8.6025	86.7932	92.9027	92.8835	-4.6013	-1.17747	0	2.24037e-86	dwon	2-oxoglutarate (2OG) and Fe(II)-dependent oxygenase superfamily protein
TraesCS5B02G381300	chr5B	559678294	559682192	+	12	11	10	6	0	12	5	2	7	1.28106	1.13463	0.807135	0.561398	0	0.879122	0.509206	0.200238	0.709277	-1.10936	-1.17796	0.350296	0.35047	dwon	guanine nucleotide-binding protein subunit gamma
TraesCS2A02G512500	chr2A	737427605	737431215	+	168	149	213	87	89	68	55	98	68	2.04478	1.75226	1.96008	0.928085	1.01737	0.56797	0.638608	1.11864	0.785552	-1.20335	-1.17834	1.86247e-06	3.19992e-06	dwon	Receptor protein kinase
TraesCS5D02G502600	chr5D	529845043	529846275	+	37	63	47	24	22	44	29	19	14	1.56209	2.56992	1.50024	0.888071	0.872325	1.27479	1.16799	0.752291	0.560999	-0.871534	-1.17941	0.0640745	0.0253754	dwon	Cysteine proteinase inhibitor
TraesCS2A02G412700	chr2A	670226726	670228624	+	29	31	19	14	13	22	6	17	11	1.04368	1.07797	0.516988	0.441599	0.439403	0.543339	0.205994	0.57378	0.375743	-0.865354	-1.18008	0.182141	0.123873	dwon	Acyl-CoA thioesterase
TraesCS4B02G079000	chr4B	76564947	76566100	-	67	96	85	32	23	49	27	31	46	1.84083	2.5485	1.7657	0.770585	0.593496	0.923878	0.707681	0.798782	1.19957	-1.40774	-1.18293	5.56988e-05	0.00166955	dwon	Zinc finger protein
TraesCS7D02G182600	chr7D	136013159	136015620	-	99	165	245	59	50	70	76	61	70	2.08566	3.35866	3.9024	1.08941	0.989303	1.01201	1.52741	1.20522	1.3997	-1.59716	-1.18298	7.101e-09	2.86259e-05	dwon	Trehalose 6-phosphate phosphatase
TraesCS4D02G266400	chr4D	437025866	437032523	-	255	230	250	158	142	151	89	105	115	2.99781	2.61256	2.22209	1.62799	1.56785	1.2182	0.998134	1.15766	1.28319	-0.823717	-1.18383	6.4138e-05	7.63627e-09	dwon	GRAS transcription factor
TraesCS1D02G432900	chr1D	482369220	482371775	+	95	152	145	25	17	22	71	46	46	1.22095	1.88753	1.40897	0.281609	0.205199	0.194034	0.8705	0.554448	0.561129	-2.73164	-1.18547	3.5025e-17	0.000107269	dwon	S-type anion channel
TraesCS2D02G413400	chr2D	527904185	527907216	+	164	176	263	120	94	139	76	92	80	2.94608	3.05483	3.57202	1.88935	1.58591	1.71354	1.30241	1.54994	1.36402	-0.881039	-1.18575	2.72619e-05	4.39717e-08	dwon	Receptor-like kinase
TraesCS6B02G325700	chr6B	575314627	575316346	+	118	166	179	39	38	57	62	65	65	5.48583	7.45663	6.29175	1.58912	1.65919	1.81851	2.74971	2.83401	2.86816	-1.91521	-1.18637	1.5637e-13	2.031e-06	dwon	senescence-associated family protein
TraesCS1D02G261900	chr1D	355825229	355825897	+	15	29	34	9	5	6	9	12	11	0.710903	1.32798	1.2183	0.373846	0.222556	0.195141	0.406908	0.533369	0.494812	-2.0522	-1.18649	0.00295512	0.105349	dwon	Histone H3
TraesCS7D02G088700	chr7D	53707972	53708844	+	144	172	173	20	24	63	64	76	64	6.84513	7.8999	6.2176	0.83326	1.07147	2.05513	2.90224	3.38813	2.88754	-2.36868	-1.18874	6.47745e-15	7.65093e-07	dwon	Early nodulin 93
TraesCS3B02G356400	chr3B	566640770	566641528	-	145	165	194	47	31	52	55	82	72	6.05719	6.6598	6.12721	1.72081	1.21623	1.49068	2.1918	3.21251	2.85473	-2.08039	-1.18908	6.49014e-17	7.48643e-07	dwon	Conglutin beta
TraesCSU02G030300	chrUn	28752661	28754226	-	88	86	100	30	35	83	33	44	37	1.78171	1.68239	1.53077	0.53236	0.665537	1.15322	0.637385	0.835475	0.711024	-1.06261	-1.19073	0.00268801	0.000255546	dwon	Cytochrome P450 family protein
TraesCS7D02G115400	chr7D	70904738	70905401	-	23	35	31	2	4	14	15	8	14	1.09826	1.6148	1.11917	0.0837024	0.179386	0.458759	0.683287	0.358257	0.634503	-2.34703	-1.1916	0.000674911	0.0753062	dwon	Histone H3
TraesCS4B02G296900	chr4B	582552788	582553702	-	148	208	225	68	59	71	87	90	63	5.12844	6.96404	5.89473	2.06521	1.92011	1.68835	2.87593	2.92478	2.07202	-1.66452	-1.192	4.73348e-13	4.29764e-07	dwon	Jasmonate zim-domain protein
TraesCS2B02G194200	chr2B	171030105	171036053	-	265	294	384	53	55	39	126	122	140	2.78217	2.98235	3.04808	0.487691	0.542315	0.280984	1.26195	1.20123	1.39507	-2.76829	-1.19283	1.53394e-35	1.28285e-12	dwon	Sucrose synthase
TraesCS1A02G415400	chr1A	574358629	574361629	-	631	621	745	190	205	209	292	288	248	8.50261	8.08516	7.58992	2.24392	2.59434	1.93263	3.75354	3.63951	3.17179	-1.83674	-1.19311	5.94279e-39	2.70812e-22	dwon	Auxin efflux carrier component
TraesCS2D02G331800	chr2D	424034969	424041892	-	616	758	976	423	363	442	356	345	263	13.9707	16.6104	16.7358	8.40832	7.73206	6.87922	7.70234	7.33811	5.66138	-1.03796	-1.19365	1.60539e-15	5.41633e-19	dwon	Amino acid permease
TraesCS3D02G150300	chr3D	114882434	114883167	-	124	108	148	23	27	46	41	61	55	5.35637	4.50761	4.83357	0.870779	1.09538	1.3636	1.68954	2.47119	2.25497	-2.12316	-1.1947	3.72579e-13	1.89548e-05	dwon	Histone H3
TraesCS5D02G047200	chr5D	45484992	45486157	+	54	77	88	28	23	46	34	41	15	1.46839	2.02307	1.8092	0.667322	0.587388	0.858388	0.881983	1.04558	0.387139	-1.31127	-1.19575	0.000310581	0.00595031	dwon	Zinc finger protein
TraesCS5D02G089200	chr5D	95881158	95882180	-	540	586	779	180	217	356	209	317	256	16.7364	17.5485	18.2543	4.8896	6.31655	7.57179	6.17946	9.21417	7.53075	-1.4741	-1.1968	1.36063e-21	7.32024e-17	dwon	Transmembrane protein
TraesCS2A02G168200	chr2A	121141338	121145857	-	633	722	939	208	171	189	293	299	348	8.04089	8.86159	9.01828	2.31577	2.04008	1.64756	3.55061	3.56204	4.19574	-2.11262	-1.19775	1.21183e-49	5.57544e-24	dwon	Sucrose synthase
TraesCS6A02G233600	chr6A	441438192	441438611	-	31	42	60	14	25	31	21	23	10	2.34022	3.06351	3.42456	0.926307	1.7725	1.60597	1.51234	1.62836	0.716514	-1.0342	-1.19862	0.0350907	0.0289878	dwon	Major facilitator superfamily protein
TraesCS6B02G068100	chr6B	46072202	46073961	+	99	95	105	42	33	57	61	39	24	1.78348	1.6536	1.43014	0.663152	0.558338	0.704671	1.04833	0.658907	0.410367	-1.3223	-1.19871	9.3645e-06	0.00112458	dwon	Glycosyltransferase
TraesCS2B02G418900	chr2B	600440674	600443169	+	1422	1398	1898	856	917	1277	586	684	666	25.9117	24.6137	26.1487	13.671	15.6934	15.9686	10.1866	11.6891	11.5186	-0.752249	-1.19932	3.02299e-14	1.07966e-41	dwon	IQ domain-containing protein
TraesCS5B02G400700	chr5B	577530341	577531187	-	29	39	47	0	0	0	15	9	23	1.19724	1.55569	1.46703	0	0	0	0.590758	0.348461	0.90124	-7.80396	-1.19961	8.52834e-09	0.0430103	dwon	Blue copper protein
TraesCS5A02G394900	chr5A	590539478	590541797	+	1631	1653	2056	389	341	517	773	711	712	25.2012	24.6783	24.0186	5.26803	4.94849	5.48198	11.3941	10.303	10.4418	-2.2267	-1.20088	3.10348e-117	2.73393e-48	dwon	UDP-glucose 6-dehydrogenase
TraesCS1D02G268800	chr1D	364384276	364387365	-	358	372	556	137	142	176	222	163	138	3.67341	3.68811	4.31339	1.23208	1.36844	1.23931	2.17307	1.56856	1.34399	-1.60344	-1.20094	2.56793e-24	1.7905e-11	dwon	C2 calcium/lipid-binding and GRAM domain protein
TraesCS5A02G477600	chr5A	651635401	651636190	+	86	98	104	16	6	13	34	48	37	3.45157	3.8003	3.1558	0.562819	0.226162	0.358047	1.30176	1.8067	1.40945	-3.17092	-1.2011	5.25719e-16	0.000185755	dwon	Zinc finger protein
TraesCS6B02G210600	chr6B	278151141	278152276	+	199	208	208	91	62	70	88	92	75	5.99767	6.05712	4.73969	2.40382	1.75498	1.44779	2.53015	2.60043	2.14546	-1.58212	-1.203	2.60406e-11	3.38614e-08	dwon	Heat shock protein
TraesCS2B02G163300	chr2B	135691462	135697994	-	341	333	528	218	189	222	157	184	147	5.99658	5.65806	7.02006	3.35998	3.12149	2.67905	2.63381	3.03455	2.45355	-1.02873	-1.20354	3.586e-10	1.02393e-13	dwon	Protein DETOXIFICATION
TraesCS3A02G325100	chr3A	569639311	569641113	-	321	339	415	97	77	111	116	125	200	5.97985	6.10182	5.84509	1.58376	1.34718	1.41902	2.06148	2.18385	3.53626	-2.03722	-1.20376	1.08583e-32	1.04004e-09	dwon	Peroxidase
TraesCS1D02G184500	chr1D	254790690	254794250	-	1334	1340	1763	493	488	623	625	631	559	24.1279	23.4176	24.1087	7.81522	8.2896	7.73269	10.7839	10.7034	9.5963	-1.58373	-1.205	2.1958e-61	9.13609e-43	dwon	Cystathionine gamma-lyase
TraesCS7D02G178300	chr7D	131597974	131598435	+	141	175	203	70	102	106	79	62	71	9.67659	11.6042	10.5331	4.21049	6.57437	4.99216	5.17208	3.99045	4.62477	-1.01102	-1.20689	2.3581e-05	2.36088e-07	dwon	UPF0503 protein
TraesCS7B02G010100	chr7B	6176904	6180365	+	53	66	91	38	35	49	20	25	40	1.04375	1.25585	1.35493	0.655894	0.647348	0.662208	0.375737	0.461728	0.747667	-0.892927	-1.20808	0.0124802	0.00363056	dwon	Protein IQ-DOMAIN 1
TraesCS7A02G120600	chr7A	77599765	77600671	+	139	137	307	52	57	83	75	99	57	4.85906	4.62735	8.11397	1.59321	1.87139	1.99111	2.50112	3.24564	1.89122	-1.68823	-1.20968	4.32112e-10	3.11761e-05	dwon	Ethylene-responsive transcription factor
TraesCS7B02G198000	chr7B	347979724	347980127	+	10	6	8	6	3	4	0	9	1	1.44777	0.839317	0.875686	0.761348	0.407918	0.397411	0	1.222	0.137414	-1.00865	-1.20971	0.419269	0.506639	dwon	IMP dehydrogenase
TraesCS4A02G405500	chr4A	678408302	678408957	-	346	404	553	139	122	160	175	203	150	16.7231	18.8667	20.208	5.88826	5.53798	5.30689	8.06889	9.20163	6.88116	-1.73622	-1.20972	7.89914e-28	2.07835e-14	dwon	Classical arabinogalactan protein 5
TraesCS5D02G431100	chr5D	488203791	488204576	+	7806	7613	9097	1656	1286	2111	3297	3402	3361	395.999	373.16	348.916	73.6303	61.2712	73.4907	159.558	161.855	161.831	-2.41667	-1.2098	3.27129e-161	3.2448e-82	dwon	Protease inhibitor/seed storage/lipid transfer protein family protein
TraesCS5A02G047000	chr5A	42259281	42261148	+	484	535	701	210	160	244	204	250	245	8.63095	9.21809	9.45124	3.28219	2.67969	2.98595	3.47039	4.181	4.14675	-1.60364	-1.21106	9.18625e-31	3.21469e-20	dwon	Patatin
TraesCS4B02G290400	chr4B	575524669	575528030	+	317	317	476	162	140	242	135	144	170	7.29382	7.0474	8.28057	3.26695	3.02534	3.82112	2.96322	3.10732	3.71256	-1.15272	-1.2115	3.6825e-12	1.61018e-13	dwon	Nuclear transcription factor Y subunit
TraesCS1A02G188000	chr1A	339483296	339484492	+	64	74	130	33	42	37	24	56	27	1.69524	1.8939	2.60347	0.766119	1.04484	0.672561	0.606453	1.39113	0.678803	-1.33021	-1.21409	0.000122926	0.00304608	dwon	Arogenate dehydratase
TraesCS7D02G087500	chr7D	53524496	53525389	+	532	700	882	91	92	138	304	303	245	22.1071	28.1056	27.7106	3.31431	3.59053	3.93531	12.0512	11.8084	9.66308	-2.83698	-1.21819	9.46168e-73	6.42944e-19	dwon	Early nodulin 93
TraesCS6D02G291400	chr6D	402116270	402120550	+	514	562	657	254	284	267	248	231	225	5.17859	5.4709	5.00462	2.24292	2.68731	1.84603	2.38361	2.18267	2.15159	-1.20837	-1.21972	9.1875e-16	4.7211e-22	dwon	Formin-like protein
TraesCS2A02G197600	chr2A	167101893	167114453	+	53	55	70	27	24	24	22	21	29	1.61891	1.62325	1.6166	0.722841	0.688509	0.503081	0.641069	0.601581	0.840765	-1.34933	-1.22184	0.000615504	0.00361743	dwon	Chalcone--flavonone isomerase
TraesCS7A02G255600	chr7A	243647433	243649966	-	321	339	459	154	128	209	155	139	157	6.1054	6.22993	6.60054	2.56721	2.28649	2.72794	2.81239	2.47943	2.83425	-1.31213	-1.22188	1.37264e-16	3.16248e-15	dwon	Cytochrome b561 and DOMON domain-containing protein
TraesCS7D02G250700	chr7D	223111403	223112428	-	43	58	82	8	8	9	24	13	36	1.32882	1.73181	1.91588	0.21668	0.232187	0.190862	0.707528	0.376763	1.05592	-2.96804	-1.22202	4.6731e-10	0.0109632	dwon	ethylene-responsive transcription factor
TraesCS5A02G075600	chr5A	90927444	90929155	-	419	457	638	170	169	228	196	190	222	8.24638	8.6904	9.49353	2.93244	3.12383	3.07938	3.67994	3.50696	4.14698	-1.52893	-1.22346	1.30619e-26	1.91622e-18	dwon	Transmembrane protein
TraesCS2D02G129500	chr2D	75389467	75390641	+	1370	1457	1693	592	508	637	542	655	635	43.1356	44.325	40.3023	16.3369	15.0221	13.7637	16.2798	19.3412	18.9766	-1.49751	-1.22565	4.57483e-48	1.3662e-38	dwon	Early response to dehydration 15-like protein
TraesCS1A02G086100	chr1A	72782626	72785888	-	7095	8064	9062	5473	5060	4838	3519	3528	2769	124.906	137.169	120.618	84.4477	83.6628	58.4489	59.0997	58.2488	46.2683	-0.751278	-1.22572	8.70748e-10	2.66545e-45	dwon	Carboxypeptidase
TraesCS2A02G387700	chr2A	633483280	633483942	+	73	53	105	18	14	15	35	31	26	4.73325	3.32037	5.14734	1.02292	0.85254	0.667431	2.16491	1.88506	1.60007	-2.38685	-1.22814	2.25018e-09	0.00132582	dwon	Metallothiol transferase fosB
TraesCS3A02G306200	chr3A	542734930	542736059	-	41	73	115	29	22	28	23	39	28	1.1504	1.97908	2.43962	0.713174	0.579749	0.539143	0.615643	1.02626	0.745682	-1.61096	-1.22824	5.58008e-05	0.00451038	dwon	Transcription factor-related
TraesCS2A02G532100	chr2A	748688522	748688779	+	165	200	245	84	65	78	74	69	102	20.2773	23.7481	22.764	9.04765	7.50221	6.57808	8.67544	7.95247	11.8975	-1.53156	-1.2284	2.98793e-12	5.61688e-08	dwon	Wound-responsive family protein
TraesCS4D02G286500	chr4D	457500939	457506583	-	4373	4517	5745	2048	1806	2124	1998	1929	1967	60.1264	60.0081	59.7219	24.6801	23.3214	20.041	26.2069	24.874	25.6696	-1.39811	-1.2286	3.88735e-56	3.94653e-92	dwon	Sucrose transporter
TraesCS5D02G491900	chr5D	525471415	525472578	+	54	74	61	24	16	24	34	14	29	1.64155	2.17353	1.402	0.639445	0.456806	0.50067	0.985994	0.399132	0.836735	-1.69907	-1.22893	2.48735e-05	0.00768923	dwon	Actin depolymerizing factor
TraesCS2A02G164800	chr2A	117180401	117182772	-	71	74	48	34	27	41	20	28	32	1.33046	1.33983	0.680054	0.558412	0.475181	0.527239	0.357527	0.492074	0.569146	-1.08521	-1.23097	0.00816414	0.0064921	dwon	Cyclin family protein
TraesCS3A02G133900	chr3A	111103486	111104194	-	24	32	56	2	10	11	13	18	13	1.07327	1.38268	1.89341	0.0783899	0.42	0.337575	0.554596	0.754916	0.551787	-2.37734	-1.2323	0.00013059	0.0378424	dwon	Histone H4
TraesCS5A02G395200	chr5A	590596857	590605306	-	456	438	512	117	78	139	178	181	209	3.85445	3.57722	3.27209	0.866792	0.619218	0.806291	1.43533	1.43484	1.67677	-2.21092	-1.23328	3.92101e-40	1.7129e-17	dwon	Alpha-1
TraesCS2A02G248800	chr2A	372734382	372737548	-	316	378	520	187	165	185	146	173	164	4.95999	5.7327	6.17099	2.57257	2.43236	1.99271	2.18616	2.54664	2.44324	-1.27106	-1.2348	2.44446e-14	5.47522e-15	dwon	Fasciclin-like arabinogalactan protein
TraesCS4D02G357800	chr4D	505988576	505992394	-	194	219	278	5	14	1	109	77	90	2.69309	2.93743	2.91777	0.0608345	0.182527	0.00952639	1.44348	1.00246	1.18582	-5.10688	-1.23622	3.61758e-08	2.14436e-09	dwon	Protein phosphatase 2c
TraesCS7D02G116800	chr7D	71863790	71864575	-	18	41	56	5	12	15	11	12	22	0.726098	1.59801	1.70792	0.176776	0.454626	0.415234	0.423302	0.453974	0.842314	-1.94296	-1.23659	0.00115105	0.0544955	dwon	Histone H3
TraesCS2A02G125100	chr2A	74094908	74097253	+	56	39	68	28	16	28	23	15	27	1.17898	0.793339	1.0824	0.516665	0.316367	0.404536	0.461937	0.296168	0.539527	-1.29684	-1.23684	0.00256765	0.00866633	dwon	Cytochrome P450 family protein
TraesCS4D02G251800	chr4D	420144655	420146206	-	1497	1402	1652	673	626	804	633	599	603	37.4619	33.8993	31.2562	14.761	14.7127	13.8071	15.1115	14.058	14.3224	-1.23969	-1.23718	9.24657e-34	7.19391e-39	dwon	Nodulin-related protein 1
TraesCS4B02G066700	chr4B	59591359	59594978	-	725	747	1043	508	456	619	338	323	341	8.68091	8.64215	9.44211	5.33116	5.12794	5.08624	3.86081	3.62708	3.87535	-0.780119	-1.23731	2.56283e-12	4.23206e-30	dwon	Endoglucanase
TraesCS2D02G141800	chr2D	83530084	83530989	+	35	33	36	20	5	18	13	11	18	1.22486	1.11585	0.952526	0.613448	0.164338	0.432283	0.434005	0.361025	0.597886	-1.42493	-1.23799	0.0141623	0.0360276	dwon	SKP1-like 13
TraesCS6D02G048700	chr6D	23630877	23632145	-	59	47	75	14	22	58	17	21	34	1.47413	1.13463	1.41678	0.306579	0.516246	0.994468	0.405198	0.492074	0.80629	-1.12097	-1.24159	0.0173988	0.00550072	dwon	Serpin-like protein
TraesCS2A02G082900	chr2A	37969188	37971338	+	94	86	101	23	23	33	38	45	30	1.5678	1.38591	1.27363	0.336219	0.360281	0.377708	0.604618	0.703887	0.474912	-1.96518	-1.24194	1.3227e-09	0.000156752	dwon	F-box family protein
TraesCS6A02G117400	chr6A	87906877	87907344	+	57	80	86	13	27	18	29	31	29	3.86166	5.23676	4.40509	0.771923	1.71796	0.836856	1.87427	1.96965	1.86477	-2.03645	-1.24201	4.3466e-07	0.000791689	dwon	Histone H2A
TraesCS7A02G542600	chr7A	719417796	719418420	+	15	7	33	6	7	8	9	3	9	0.905893	0.408468	1.50681	0.317591	0.39704	0.331555	0.518517	0.169916	0.51589	-1.44424	-1.24215	0.0937157	0.23519	dwon	Blue copper protein
TraesCS6A02G305800	chr6A	538550712	538552699	+	364	363	438	118	162	206	137	168	161	5.80537	5.59383	5.28154	1.64946	2.42658	2.25463	2.08441	2.51284	2.43716	-1.39044	-1.24417	4.12306e-16	7.32011e-16	dwon	Glutaredoxin-like
TraesCS2B02G227700	chr2B	221485763	221490251	-	202	200	278	89	81	121	94	93	83	2.82642	2.70389	2.94095	1.09146	1.06444	1.16185	1.25472	1.22038	1.10228	-1.34533	-1.24469	5.45201e-12	2.7612e-10	dwon	Receptor kinase
TraesCS1A02G107200	chr1A	104931188	104936751	+	11156	12216	16072	1989	1705	2276	5021	5465	5157	124.988	132.24	136.14	19.531	17.9405	17.4989	53.6641	57.4217	54.8384	-2.83443	-1.2455	1.1318e-299	7.82559e-102	dwon	Pyrophosphate-energized vacuolar membrane proton pump
TraesCS3D02G104300	chr3D	56846365	56850660	-	1121	1240	1567	380	351	414	526	558	477	16.6476	17.7927	17.5944	4.94609	4.89559	4.21917	7.45191	7.77157	6.72349	-1.88646	-1.24569	3.81801e-68	5.16517e-40	dwon	Pyruvate decarboxylase
TraesCS2A02G415800	chr2A	672367556	672370415	+	193	167	218	104	82	65	59	78	94	4.3246	3.61559	3.6932	2.04246	1.72565	0.999496	1.26117	1.63912	1.99915	-1.29234	-1.24603	6.09322e-07	1.06366e-07	dwon	L-allo-threonine aldolase
TraesCS7D02G076100	chr7D	45064806	45066046	-	165	207	272	70	71	100	92	78	84	4.49444	5.44799	5.60168	1.67117	1.81636	1.86927	2.39064	1.99257	2.1717	-1.53218	-1.24831	4.50651e-13	3.75024e-09	dwon	Short-chain dehydrogenase/reductase family protein
TraesCS7D02G506700	chr7D	611331834	611331953	+	42	50	56	12	5	19	10	26	23	11.0972	12.7646	11.1869	2.77892	1.24075	3.44506	2.52057	6.44265	5.76794	-2.19518	-1.24857	7.12084e-06	0.0142329	dwon	Rotundifolia-like protein
TraesCS5A02G072300	chr5A	83276271	83279240	+	94	109	138	49	69	82	43	39	53	1.27258	1.4258	1.41252	0.581414	0.87732	0.761818	0.555343	0.495165	0.681025	-0.885306	-1.24873	0.00180045	1.85619e-05	dwon	glutamyl-tRNA (Gln) amidotransferase subunit A (DUF620)
TraesCS5A02G478500	chr5A	651826274	651827210	+	232	239	290	65	82	123	78	109	116	8.7674	8.7268	8.28588	2.15292	2.91037	3.18983	2.81198	3.86311	4.16073	-1.63092	-1.24929	7.18827e-16	3.62258e-10	dwon	Actin depolymerizing factor
TraesCS7A02G257000	chr7A	246254555	246259094	+	103	155	181	28	39	61	74	44	55	0.98663	1.43457	1.31085	0.235075	0.350859	0.400983	0.676213	0.395273	0.500045	-1.90645	-1.25015	2.67404e-11	1.28138e-05	dwon	VWA domain containing protein
TraesCS5D02G185100	chr5D	287429417	287430585	+	287	339	425	175	142	268	141	151	123	7.78417	8.88391	8.71519	4.16006	3.61718	4.98821	3.64825	3.84092	3.16639	-0.980621	-1.25305	1.33e-08	2.23264e-14	dwon	hydroxyproline-rich glycoprotein family protein
TraesCS1B02G310200	chr1B	533088759	533089832	+	277	306	461	59	87	104	135	158	116	8.1775	8.72843	10.2896	1.5266	2.41219	2.10695	3.80197	4.37447	3.25033	-2.16715	-1.25351	9.25836e-28	1.54302e-12	dwon	transcription repressor
TraesCS6D02G193600	chr6D	267727721	267729945	-	911	1059	1298	378	386	374	388	462	442	13.6828	15.3683	14.7397	4.97599	5.44496	3.85485	5.55934	6.50768	6.30098	-1.61754	-1.25358	2.35745e-35	8.39781e-34	dwon	Cytochrome P450
TraesCS3B02G269100	chr3B	433570926	433572117	-	29	26	33	2	0	2	15	16	4	1.46882	1.27238	1.26369	0.0887834	0	0.0695152	0.724764	0.760008	0.192291	-4.59768	-1.2538	1.72901e-06	0.0799834	dwon	RADIALIS-like transcription factor
TraesCS4D02G050600	chr4D	26479241	26481717	+	64	86	84	56	33	51	36	31	26	1.06464	1.38228	1.05647	0.816472	0.515569	0.582199	0.571294	0.483628	0.410511	-0.865651	-1.25561	0.0147769	0.000601635	dwon	UDP-glucose 6-dehydrogenase
TraesCS3B02G168900	chr3B	169432317	169434412	+	48	49	94	25	34	46	16	30	28	0.799318	0.788403	1.18349	0.364879	0.53175	0.525672	0.254175	0.468518	0.442553	-0.962083	-1.25571	0.0176328	0.00491739	dwon	Peptide-N4-(N-acetyl-beta-glucosaminyl)asparagine amidase A
TraesCSU02G001400	chrUn	1823078	1825218	+	84	109	110	21	5	15	41	43	36	1.29037	1.61784	1.27757	0.282739	0.0721367	0.158127	0.600833	0.619486	0.524888	-3.01625	-1.26017	1.70944e-14	5.13659e-05	dwon	S-type anion channel
TraesCS6A02G123300	chr6A	96813279	96814653	+	62	87	92	32	34	54	22	35	38	1.65054	2.23783	1.85173	0.746645	0.850086	0.986521	0.558715	0.873834	0.960165	-1.14013	-1.26167	0.000754194	0.000712323	dwon	Late embryogenesis abundant (LEA) hydroxyproline-rich glycoprotein family
TraesCS7B02G081400	chr7B	92014042	92015586	-	192	191	261	24	47	41	67	101	85	3.9402	3.78725	4.04962	0.431677	0.905868	0.577404	1.31167	1.94386	1.65563	-2.62809	-1.26194	6.03108e-25	4.01915e-09	dwon	Protein kinase superfamily protein
TraesCS2A02G365800	chr2A	610643068	610662000	+	82	127	155	46	55	81	44	48	50	2.32759	3.48313	3.32645	1.14441	1.46624	1.57782	1.19146	1.27779	1.34707	-1.11898	-1.26236	0.000115953	1.97663e-05	dwon	Basic helix-loop-helix (BHLH) DNA-binding superfamily
TraesCS3D02G215600	chr3D	291962823	291963963	-	72	67	81	10	11	23	32	31	24	2.21206	1.9889	1.88152	0.269275	0.317401	0.484923	0.937886	0.893212	0.699851	-2.47306	-1.26275	7.24703e-10	0.000651652	dwon	Thionin-like protein 2
TraesCS4D02G350700	chr4D	502747671	502751833	-	309	307	350	216	140	224	125	126	131	2.62168	2.51672	2.24516	1.60623	1.11558	1.30421	1.01173	1.00258	1.05493	-0.866817	-1.26422	1.67263e-06	3.89391e-14	dwon	Alpha/beta-Hydrolases superfamily protein
TraesCS1D02G063800	chr1D	44310556	44310942	+	347	430	504	13	13	29	123	192	188	28.4291	34.039	31.2192	0.933488	1.0003	1.63046	9.61333	14.7524	14.6191	-4.67295	-1.26475	3.15562e-75	3.99997e-13	dwon	Protease inhibitor/seed storage/lipid transfer family protein
TraesCS1A02G291500	chr1A	487568658	487569222	+	31	37	50	19	12	10	11	11	24	1.73964	2.00619	2.12141	0.934504	0.632453	0.385102	0.588876	0.578917	1.27831	-1.60421	-1.26492	0.002434	0.0300154	dwon	Histone H4
TraesCS7D02G204200	chr7D	162114993	162115812	+	216	268	373	176	102	180	106	116	111	8.35189	10.0124	10.9043	5.96451	3.70409	4.7762	3.90995	4.20646	4.07364	-1.01439	-1.26653	1.04426e-06	1.02886e-11	dwon	Jasmonate zim-domain protein
TraesCS7A02G378100	chr7A	553382185	553386092	+	148	129	197	85	87	96	76	44	65	1.8266	1.53831	1.83825	0.919456	1.00844	0.813076	0.894807	0.509285	0.761418	-0.92591	-1.26654	8.1254e-05	1.88841e-06	dwon	Glucan endo-1
TraesCS1B02G245200	chr1B	434422573	434423258	-	49	48	81	14	13	45	21	34	14	2.26473	2.14356	2.8305	0.567127	0.564306	1.42729	0.925923	1.47376	0.614155	-1.46932	-1.267	0.00156982	0.00675654	dwon	Histone H3
TraesCS4A02G486100	chr4A	739520989	739525939	+	266	278	324	110	112	129	102	141	99	3.6073	3.64266	3.32203	1.30745	1.42649	1.20052	1.31958	1.79328	1.27428	-1.42389	-1.26711	1.06607e-15	1.66685e-11	dwon	Monocopper oxidase-like protein SKU5
TraesCS4B02G240900	chr4B	499898695	499901767	+	149	229	228	101	92	117	84	83	71	3.31525	4.92311	3.83551	1.96962	1.92251	1.78647	1.78297	1.73195	1.4994	-1.08474	-1.26734	1.19502e-06	4.50394e-08	dwon	Glutamine synthetase
TraesCS3B02G397800	chr3B	628101834	628102643	+	953	1158	1510	311	379	454	483	459	468	37.3038	43.7968	44.6884	10.6697	13.9332	12.1954	18.0361	16.85	17.3874	-1.77019	-1.26814	8.0433e-46	6.84404e-35	dwon	3-oxo-5-alpha-steroid 4-dehydrogenase family protein
TraesCS6D02G041700	chr6D	17174271	17178815	-	926	936	1363	500	525	709	408	420	425	14.8058	14.4601	16.4769	7.00686	7.88374	7.77943	6.22325	6.29795	6.44971	-1.00833	-1.27123	5.82122e-20	3.6599e-36	dwon	Carboxypeptidase
TraesCS1A02G360200	chr1A	541462716	541463412	-	39	39	85	8	3	25	10	29	23	1.77409	1.71416	2.9234	0.318958	0.128169	0.780426	0.433957	1.23719	0.993045	-2.33456	-1.2733	2.70644e-05	0.016999	dwon	Histone H3
TraesCS3D02G435300	chr3D	547621232	547621822	+	96	146	173	12	10	1	31	62	68	6.48998	9.53672	8.84252	0.711025	0.634926	0.0463929	1.99926	3.93089	4.36325	-4.18149	-1.27374	1.67565e-06	6.48828e-05	dwon	Defensin
TraesCS1A02G355300	chr1A	537966441	537967220	-	35	13	37	7	8	25	12	10	11	1.62477	0.583098	1.29862	0.284809	0.348791	0.796423	0.531423	0.435363	0.48467	-1.26229	-1.274	0.0733795	0.0809196	dwon	Pathogenesis-related protein PR-4
TraesCS4D02G271400	chr4D	442164847	442169345	+	76	100	111	37	29	44	38	37	37	1.27496	1.6209	1.40787	0.544022	0.456911	0.506542	0.608137	0.58212	0.589134	-1.50651	-1.27423	1.13065e-06	6.13158e-05	dwon	Mid1-complementing activity 1
TraesCS6D02G074100	chr6D	37880302	37881215	-	33	32	46	12	16	18	22	7	14	1.14476	1.07256	1.20646	0.364847	0.521278	0.4285	0.728042	0.227732	0.460952	-1.38091	-1.27595	0.00698234	0.0376251	dwon	Ubiquitin system component Cue protein
TraesCS7D02G236900	chr7D	199885397	199888023	+	827	1086	1228	244	176	305	406	392	424	10.6807	13.5518	11.9908	2.76194	2.1348	2.70317	5.00212	4.74796	5.19743	-2.24387	-1.27724	8.89385e-62	6.11861e-30	dwon	Root hair defective 3 GTP-binding protein (RHD3)
TraesCS1A02G378500	chr1A	551213062	551214004	-	51	42	61	8	8	18	9	19	32	1.71476	1.36445	1.55067	0.235752	0.252624	0.415322	0.288676	0.599121	1.0212	-2.32543	-1.27757	1.05271e-06	0.0164687	dwon	DUF4228 domain protein
TraesCS6D02G209300	chr6D	295608718	295612311	-	430	461	573	306	301	326	191	211	168	5.3676	5.56015	5.40784	3.34783	3.52881	2.7926	2.27447	2.47014	1.99044	-0.75554	-1.27796	1.45038e-07	5.86522e-20	dwon	Long-chain-alcohol oxidase
TraesCS4B02G038500	chr4B	27788557	27789370	-	329	334	356	147	119	188	131	142	127	14.0395	13.7714	11.4859	5.498	4.76929	5.50546	5.33288	5.68293	5.14386	-1.30585	-1.27902	1.49641e-14	2.56144e-14	dwon	RING/U-box superfamily protein
TraesCS1A02G339100	chr1A	529126241	529126690	-	262	350	415	45	57	55	121	145	132	18.4601	23.8273	22.1074	2.77892	3.77188	2.65934	8.13303	9.58138	8.82745	-2.81305	-1.27947	2.26683e-41	1.30107e-13	dwon	senescence regulator (Protein of unknown function
TraesCS7A02G442200	chr7A	636228999	636231286	-	66	92	126	56	38	84	43	34	32	1.79932	2.42341	2.59713	1.33809	0.97297	1.57153	1.11833	0.869304	0.828027	-0.802326	-1.28063	0.0164929	0.000155755	dwon	Inactive purple acid phosphatase-like protein
TraesCS3D02G074900	chr3D	36012594	36014995	+	68	55	89	39	38	53	26	37	19	1.92502	1.5044	1.90491	0.96766	1.01033	1.02963	0.702158	0.982327	0.510516	-0.821988	-1.28162	0.0209217	0.00156336	dwon	Very-long-chain (3R)-3-hydroxyacyl-CoA dehydratase
TraesCS6A02G312000	chr6A	548400974	548405330	+	168	205	212	86	78	63	91	47	90	1.62944	1.92113	1.55462	0.731071	0.710519	0.419324	0.841989	0.427519	0.828517	-1.46223	-1.28245	2.87399e-09	9.27642e-07	dwon	Formin-like protein
TraesCS3D02G440700	chr3D	551207170	551208327	+	1477	1667	2200	573	506	689	675	734	652	44.0133	47.9969	49.566	14.9654	14.1613	14.0897	19.1885	20.5129	18.4408	-1.7078	-1.28465	2.16336e-69	3.57738e-49	dwon	Tropinone reductase-like protein
TraesCS1D02G266000	chr1D	361907486	361908378	+	26162	32690	44213	11668	10507	15411	12351	13970	13208	1114.92	1346.05	1424.56	435.813	420.534	450.694	502.122	558.336	534.242	-1.56675	-1.28491	3.38648e-66	1.52196e-58	dwon	Wound-induced protease inhibitor
TraesCS6B02G258400	chr6B	465148031	465154487	-	335	405	525	203	190	199	174	143	170	3.4208	3.99588	4.05322	1.81681	1.82217	1.39449	1.69499	1.36945	1.64764	-1.19039	-1.28525	3.7338e-13	1.90699e-16	dwon	Phenylalanine ammonia-lyase
TraesCS6D02G138600	chr6D	107385520	107391963	-	134	161	182	92	67	83	52	71	62	1.20872	1.4032	1.24122	0.727342	0.567604	0.51378	0.447464	0.600628	0.530812	-1.09009	-1.28605	5.91269e-06	1.48591e-07	dwon	Heptahelical transmembrane protein 2
TraesCS3B02G059500	chr3B	31066580	31068297	-	332	347	430	149	141	175	150	141	138	6.53007	6.59452	6.39449	2.56861	2.60465	2.36209	2.81453	2.60092	2.57625	-1.37027	-1.288	1.49522e-18	5.08503e-17	dwon	GMP synthase [glutamine-hydrolyzing]
TraesCS2A02G448000	chr2A	696922453	696925872	-	175	180	216	87	58	110	79	57	85	1.7824	1.77138	1.66333	0.776634	0.55481	0.768843	0.767587	0.544463	0.821701	-1.29966	-1.2894	4.00099e-09	1.80952e-08	dwon	WEB family protein
TraesCS1B02G119700	chr1B	142037384	142038769	+	57	64	67	11	12	29	29	18	26	1.30394	1.41461	1.15882	0.220549	0.257818	0.45526	0.63287	0.386173	0.564526	-2.01932	-1.29015	1.88598e-06	0.0018846	dwon	Kinase-like
TraesCS3A02G327000	chr3A	572118453	572118776	-	363	297	426	131	111	182	149	133	137	35.5228	28.0822	31.5186	11.2358	10.2017	12.2222	13.9098	12.2062	12.7248	-1.48826	-1.29191	2.50823e-18	6.20961e-15	dwon	DUF4228 domain protein
TraesCS7A02G569300	chr7A	736496874	736498842	+	94	154	145	75	73	66	44	64	44	2.11976	3.35548	2.47221	1.48235	1.54608	1.02137	0.946558	1.35353	0.941762	-0.975761	-1.29236	0.000838283	1.66007e-05	dwon	NAC domain-containing protein
TraesCS5D02G408100	chr5D	472767568	472769062	-	763	1038	1281	60	67	82	397	363	419	19.2457	25.2977	24.4296	1.32645	1.58721	1.41939	9.55289	8.58705	10.0312	-3.99133	-1.29301	1.29045e-132	4.32272e-26	dwon	Gibberellin-regulated protein 1
TraesCS4A02G173600	chr4A	441777567	441778142	-	39	68	94	29	23	16	28	27	21	2.14678	3.61664	3.91208	1.39911	1.18905	0.604396	1.47033	1.39384	1.09716	-1.61883	-1.29409	0.000221302	0.00263641	dwon	Xylanase inhibitor protein 1
TraesCS6D02G082800	chr6D	47812318	47812994	+	7	25	32	9	7	20	7	11	6	0.327834	1.13128	1.13309	0.369428	0.307897	0.642785	0.312744	0.483144	0.266708	-0.959586	-1.2943	0.244261	0.158412	dwon	Histone H3
TraesCS1B02G413300	chr1B	638782229	638784274	-	68	65	97	45	58	39	33	31	24	1.15605	1.06771	1.2468	0.670517	0.926072	0.454999	0.535198	0.49426	0.387263	-0.769485	-1.2946	0.0424019	0.000384249	dwon	Purine permease
TraesCS3A02G418800	chr3A	660507764	660511584	+	231	202	241	70	68	69	98	73	90	3.26825	2.76139	2.57797	0.868025	0.903572	0.669933	1.32271	0.96862	1.20858	-1.81937	-1.2962	7.77921e-17	1.13839e-09	dwon	NRT1/PTR family protein 2.2
TraesCS7B02G361100	chr7B	623270162	623270879	-	258	231	273	20	20	21	92	88	115	13.7483	11.8936	10.9989	0.934091	1.00094	0.767939	4.67682	4.39783	5.81641	-3.76779	-1.29672	1.86919e-45	8.23589e-11	dwon	Protease inhibitor/seed storage/lipid transfer protein family protein
TraesCS1B02G301100	chr1B	521860930	521861446	+	331	358	494	148	106	182	130	154	168	20.2994	21.2135	22.9055	7.95513	6.10536	7.65958	7.60558	8.85733	9.77896	-1.56048	-1.29701	2.81569e-21	2.66366e-16	dwon	Histone H4
TraesCS4D02G035400	chr4D	15962173	15963076	-	256	212	305	89	82	187	87	98	112	9.86246	7.89142	8.88388	3.00515	2.96695	4.94386	3.19742	3.54078	4.09536	-1.2692	-1.29755	1.79474e-08	3.53424e-11	dwon	RING/U-box superfamily protein
TraesCS5D02G056800	chr5D	52397577	52397900	-	25	19	32	0	0	0	13	7	9	3.61944	2.65784	3.50274	0	0	0	1.79547	0.950444	1.23672	-7.20591	-1.29865	3.54529e-07	0.0748946	dwon	Defensin
TraesCS5D02G400000	chr5D	465200400	465203233	-	68	83	106	36	45	41	23	33	42	1.15791	1.36558	1.36467	0.537278	0.719662	0.479103	0.373618	0.526995	0.678803	-1.17006	-1.301	0.000382736	0.000280081	dwon	Strictosidine synthase
TraesCS1A02G295400	chr1A	490418247	490418875	+	41	72	88	27	19	47	31	18	27	2.0667	3.50672	3.35378	1.19286	0.899495	1.62582	1.4907	0.850931	1.29178	-1.24759	-1.30143	0.00236518	0.00273379	dwon	Histone H4
TraesCS1A02G291700	chr1A	487604483	487605044	+	91	144	192	25	13	39	53	53	55	5.13393	7.84956	8.18969	1.23617	0.688815	1.50992	2.85246	2.80422	2.9451	-2.59907	-1.30373	2.15114e-15	3.67456e-06	dwon	Histone H4
TraesCS4A02G100400	chr4A	112857365	112858147	-	114	122	181	57	26	22	44	47	67	4.61624	4.77328	5.5414	2.02297	0.988797	0.611343	1.69969	1.78488	2.57506	-2.05601	-1.30385	3.10544e-09	2.15412e-06	dwon	Histone H2A
TraesCS4D02G187300	chr4D	326248799	326249644	-	413	462	624	238	177	282	202	199	169	15.4784	16.7298	17.6814	7.81777	6.23015	7.25276	7.22205	6.99448	6.0116	-1.22204	-1.30385	5.73016e-17	2.62822e-20	dwon	Long cell-linked locus protein
TraesCS3B02G458700	chr3B	701411958	701413131	-	91	121	136	58	52	60	31	53	49	2.64219	3.39455	2.98551	1.47598	1.418	1.19551	0.858655	1.4432	1.35035	-1.14219	-1.30429	3.67745e-05	2.08263e-05	dwon	ubiquitin carboxyl-terminal hydrolase
TraesCS3A02G386400	chr3A	635727078	635729408	+	44	28	57	12	20	28	7	28	14	1.03646	0.637282	1.01516	0.247749	0.442467	0.452624	0.157301	0.618565	0.313009	-1.22577	-1.30437	0.0149651	0.0343471	dwon	Chaperone protein dnaJ
TraesCS5D02G134500	chr5D	214714785	214719204	+	334	306	409	128	114	137	146	119	136	5.88327	5.20796	5.44695	1.97612	1.88594	1.65605	2.45335	1.96583	2.27374	-1.58222	-1.30496	3.88412e-21	2.40777e-15	dwon	Cationic amino acid transporter
TraesCS4B02G213600	chr4B	452718478	452723465	-	87	73	78	26	22	21	46	28	18	1.6923	1.372	1.14712	0.443263	0.401912	0.280321	0.853591	0.510791	0.332322	-1.90734	-1.30819	2.0063e-07	0.00156639	dwon	50S ribosomal protein L4
TraesCS1B02G122500	chr1B	147711567	147719773	+	87	68	93	39	39	40	25	32	38	1.54103	1.16379	1.24547	0.605463	0.648795	0.486218	0.422442	0.531581	0.638858	-1.18317	-1.30821	0.000370564	0.00025188	dwon	Myb-like transcription factor
TraesCS2D02G398300	chr2D	511437009	511439613	+	2412	2335	3120	1313	1186	1839	915	1140	935	40.1025	37.5107	39.2199	19.1333	18.5195	20.9824	14.5128	17.7757	14.7549	-0.987804	-1.31223	5.96509e-30	7.26808e-52	dwon	IQ domain-containing protein
TraesCS2A02G200300	chr2A	173127597	173131602	-	102	125	114	52	45	82	40	49	42	1.8027	2.13455	1.5233	0.805484	0.74694	0.994525	0.6744	0.812168	0.704532	-1.08299	-1.31328	0.000161449	1.00078e-05	dwon	Receptor kinase
TraesCS5D02G042600	chr5D	42086906	42087127	+	15	15	17	4	4	9	5	11	2	2.14231	2.06994	1.83569	0.500707	0.536541	0.882092	0.681235	1.47337	0.271113	-1.62537	-1.31367	0.0566656	0.208269	dwon	glutamate receptor 3.5
TraesCS7A02G320800	chr7A	462984543	462986387	+	683	679	775	269	283	311	286	244	286	17.7795	17.0782	15.2531	6.13735	6.91887	5.55568	7.10229	5.95683	7.06631	-1.42614	-1.31467	2.9655e-27	5.39723e-26	dwon	Core-2/I-branching beta-1
TraesCS3A02G392000	chr3A	639620066	639620844	+	15	22	33	10	4	3	13	4	9	0.797976	1.13082	1.3273	0.466262	0.199852	0.109521	0.659746	0.199566	0.454433	-2.09844	-1.31727	0.00612189	0.106913	dwon	Early nodulin 93
TraesCS5B02G473100	chr5B	647386486	647387406	-	68	60	74	10	8	19	26	31	20	2.63895	2.24982	2.17126	0.340137	0.291584	0.506006	0.962567	1.12827	0.736685	-2.59969	-1.31731	9.54155e-10	0.000867585	dwon	Histone H2A
TraesCS6B02G331300	chr6B	582391803	582401724	+	6683	7388	9577	2659	2322	3426	2742	3055	3128	78.3628	83.7026	84.9035	27.3267	25.5712	27.568	30.6719	33.5952	34.8124	-1.61228	-1.31783	3.07876e-102	1.32114e-88	dwon	Beta-xylosidase
TraesCS7B02G394500	chr7B	661999016	661999432	+	26	39	38	12	3	17	17	4	18	2.83286	4.10573	3.13035	1.14595	0.30699	1.2711	1.767	0.408733	1.86146	-1.85128	-1.31933	0.00209286	0.0519565	dwon	Histone H2B
TraesCS1A02G332800	chr1A	521256437	521260120	+	489	560	614	194	179	117	175	245	212	4.20857	4.6568	3.99532	1.46338	1.44687	0.69102	1.43681	1.97751	1.73177	-1.83458	-1.31993	4.76665e-07	7.88903e-20	dwon	Calcium-transporting ATPase
TraesCS7A02G194600	chr7A	153376063	153381870	-	142	142	172	64	60	86	59	70	44	2.23106	2.15569	2.0432	0.881323	0.885372	0.92726	0.884322	1.03145	0.656154	-1.24661	-1.32033	9.17971e-08	2.7471e-07	dwon	Chaperone protein dnaJ
TraesCS3B02G138900	chr3B	125522764	125524606	-	663	723	834	307	258	458	270	329	243	11.406	12.018	10.8478	4.62902	4.1686	5.4071	4.43117	5.30815	3.96785	-1.25943	-1.32099	4.11124e-22	3.07068e-25	dwon	3'-N-debenzoyl-2'-deoxytaxol N-benzoyltransferase
TraesCS1A02G295700	chr1A	490759999	490760520	+	30	40	59	16	10	10	8	23	17	1.8222	2.34752	2.70947	0.851777	0.57046	0.416825	0.463553	1.31018	0.980059	-1.91915	-1.32403	0.00020331	0.0199286	dwon	Histone H4
TraesCS1A02G050100	chr1A	32084707	32089178	+	46	64	65	7	12	13	20	19	27	0.908715	1.22159	0.970825	0.121199	0.222639	0.176235	0.376907	0.352007	0.506247	-2.57389	-1.32731	2.03445e-08	0.00221115	dwon	Alcohol dehydrogenase
TraesCS2A02G192500	chr2A	159936637	159938632	-	73	67	76	26	23	33	21	31	30	1.23641	1.09645	0.973218	0.385961	0.365862	0.383559	0.339307	0.492412	0.482269	-1.53168	-1.32732	1.63721e-05	0.000493258	dwon	GDSL esterase/lipase
TraesCS5B02G128100	chr5B	233922283	233923809	+	588	768	923	178	175	256	243	317	294	12.2091	15.4078	14.4899	3.23934	3.41267	3.64775	4.81334	6.17295	5.79405	-2.02451	-1.32777	1.28934e-48	1.68249e-23	dwon	Cytochrome P450
TraesCS3A02G342900	chr3A	589824011	589826925	-	129	165	187	86	89	83	41	75	65	1.97399	2.43957	2.16349	1.15341	1.27908	0.871591	0.598513	1.07633	0.944056	-0.997056	-1.32777	4.57043e-05	6.37555e-07	dwon	Cytochrome P450 family cinnamate 4-hydroxylase
TraesCS1A02G227300	chr1A	398050209	398053648	+	507	600	760	249	306	378	265	212	222	4.67299	5.34333	5.29612	2.01149	2.64886	2.39088	2.33006	1.83252	1.94209	-1.1149	-1.3279	1.61968e-15	4.45624e-23	dwon	Receptor-like kinase
TraesCS2A02G081400	chr2A	36808754	36811924	-	168	161	227	108	85	145	69	63	76	3.24203	3.00198	3.312	1.82668	1.54055	1.92024	1.27026	1.14019	1.39203	-0.8448	-1.33061	8.17585e-05	2.12159e-09	dwon	Protein kinase-like protein
TraesCS5A02G395800	chr5A	590849791	590850676	-	591	550	671	69	77	138	202	212	269	23.2486	20.9048	19.9568	2.37898	2.8448	3.72536	7.58047	7.8212	10.0436	-2.82051	-1.33192	4.91559e-63	2.62582e-21	dwon	Early nodulin-like protein
TraesCS1B02G283300	chr1B	492306243	492308013	+	241	234	292	91	59	92	100	98	90	6.95287	6.52285	6.36924	2.30102	1.59864	1.82144	2.75221	2.65156	2.46444	-1.78789	-1.3336	8.26892e-19	7.54176e-13	dwon	Inorganic pyrophosphatase family protein
TraesCS5D02G319300	chr5D	412247670	412249048	-	184	186	215	86	78	86	59	67	94	5.52458	5.39595	4.88064	2.26314	2.19951	1.77198	1.68993	1.88662	2.67879	-1.34123	-1.33525	4.6176e-10	1.05972e-08	dwon	BAG family molecular chaperone regulator-like protein
TraesCS7B02G093800	chr7B	107604257	107611452	+	2243	2511	2917	300	282	300	932	1049	895	23.4943	25.4128	23.1008	2.75413	2.77417	2.15642	9.31286	10.3047	8.89784	-3.22962	-1.33594	8.49304e-193	1.03993e-60	dwon	Starch synthase
TraesCS2A02G416400	chr2A	672770650	672773591	+	258	271	411	169	122	157	118	115	115	5.28779	5.36658	6.36875	3.0358	2.34836	2.20818	2.30713	2.21045	2.23708	-1.1656	-1.33653	4.00409e-10	2.13517e-14	dwon	Receptor-like kinase
TraesCS4D02G142100	chr4D	127155199	127167180	-	18803	21838	28239	6467	6374	11315	8278	8882	8458	159.918	179.455	181.583	48.2062	50.9134	66.0394	67.1629	70.8447	68.2756	-1.65169	-1.33664	3.68395e-54	1.62585e-104	dwon	Myosin heavy chain-like protein
TraesCS5B02G395300	chr5B	572600506	572603495	-	57	87	113	40	34	59	27	37	31	1.29738	1.91332	1.9446	0.797967	0.726814	0.921563	0.586263	0.789811	0.669707	-1.06831	-1.33674	0.00159278	0.000211507	dwon	Structural maintenance of chromosomes protein 2
TraesCS5A02G263400	chr5A	476399506	476400096	+	22	21	17	10	15	9	9	14	0	1.18027	1.08856	0.689547	0.470207	0.755787	0.331344	0.460611	0.70439	0	-0.930725	-1.33749	0.219357	0.201277	dwon	PRELI/MSF1-like protein
TraesCS7D02G179200	chr7D	132197463	132198460	+	25	31	29	8	13	28	9	12	11	0.910053	1.09034	0.798146	0.25524	0.444448	0.699462	0.312539	0.409671	0.380057	-0.971631	-1.34005	0.127872	0.042184	dwon	Heat-shock protein
TraesCS3B02G420300	chr3B	657343117	657343614	-	25	12	43	11	16	20	6	22	1	1.59168	0.738195	2.06986	0.613818	0.956723	0.873826	0.36442	1.31361	0.0604289	-0.851948	-1.34291	0.221425	0.183053	dwon	Regulator of Vps4 activity in the MVB pathway protein
TraesCS1D02G411100	chr1D	472534519	472534728	-	1204	1554	2007	662	649	1015	546	579	633	181.783	226.7	229.103	87.6022	92.0283	105.165	78.6417	81.9845	90.7107	-1.15664	-1.34401	1.19656e-22	1.2509e-36	dwon	transmembrane protein
TraesCS1D02G063700	chr1D	44275305	44276050	+	7170	7642	8668	595	513	827	2829	2965	2977	375.758	386.964	343.452	27.3299	25.2498	29.7423	141.435	145.728	148.08	-3.73921	-1.3453	0	2.65162e-98	dwon	Protease inhibitor/seed storage/lipid transfer protein family protein
TraesCS4B02G381900	chr4B	661493212	661496488	+	372	439	572	11	11	11	166	161	184	4.7066	5.36664	5.47164	0.12198	0.13071	0.0955072	2.00358	1.91037	2.20959	-5.49845	-1.34556	7.66595e-77	3.60842e-20	dwon	Protein phosphatase 2c
TraesCS6A02G119000	chr6A	89970508	89973861	+	23	53	42	3	3	10	13	19	12	0.485192	1.08028	0.669874	0.0554675	0.0594372	0.144766	0.261616	0.375895	0.240268	-3.04872	-1.3468	2.25435e-06	0.0233058	dwon	Serrate RNA effector molecule
TraesCS5A02G238000	chr5A	454434541	454437584	-	85	88	141	6	5	9	41	37	37	1.41695	1.4174	1.7771	0.0876631	0.0782808	0.102957	0.652008	0.578447	0.585417	-4.08168	-1.34884	2.22389e-20	1.23631e-05	dwon	Cytochrome P450 family ABA 8'-hydroxylase
TraesCS2A02G350600	chr2A	590725618	590726198	-	8992	9770	13114	3501	3117	6592	3947	3920	3858	490.71	515.154	541.08	167.453	159.756	246.868	205.481	200.624	199.83	-1.42455	-1.35246	4.22872e-10	3.09662e-118	dwon	Chitinase
TraesCS4A02G298400	chr4A	597052406	597054154	+	81	67	99	59	38	41	27	26	38	1.46839	1.17356	1.3569	0.937429	0.646978	0.510057	0.466932	0.442034	0.653834	-0.936362	-1.35577	0.00813382	0.000147184	dwon	Cation calcium exchanger
TraesCS3B02G108000	chr3B	73627626	73630835	+	609	687	869	300	272	296	302	251	243	7.34187	8.00239	7.92076	3.16987	3.0797	2.44884	3.47321	2.83786	2.78051	-1.41972	-1.35631	2.47751e-26	1.12967e-27	dwon	Raffinose synthase family protein
TraesCS1A02G363000	chr1A	543928300	543928828	+	20	21	30	9	8	0	12	10	4	1.19872	1.21614	1.35947	0.472784	0.450329	0	0.686128	0.562104	0.227551	-2.08197	-1.35692	0.0120396	0.0814583	dwon	Histone H4
TraesCS3B02G329000	chr3B	531788000	531794735	+	110	71	139	18	35	46	41	41	35	2.17981	1.35943	2.08256	0.312629	0.651394	0.62555	0.775075	0.761967	0.658297	-1.81365	-1.3584	1.71629e-07	2.8399e-05	dwon	Katanin p60 ATPase-containing subunit
TraesCS1A02G421600	chr1A	577718596	577720353	-	1000	1291	1677	560	471	770	442	524	482	18.0354	22.4971	22.8674	8.85208	7.97807	9.53007	7.60472	8.86308	8.25092	-1.25993	-1.35991	2.74163e-25	3.63182e-34	dwon	Carboxypeptidase
TraesCS6A02G155800	chr6A	144527634	144529061	-	60	49	111	7	21	18	35	32	12	1.46224	1.15382	2.04526	0.149519	0.48066	0.301037	0.813712	0.731383	0.277573	-2.33375	-1.36009	1.74394e-07	0.00341895	dwon	Histone H3
TraesCS5D02G245600	chr5D	353838226	353840999	-	274	265	336	71	66	110	127	86	109	4.57719	4.27729	4.24371	1.03953	1.03548	1.26102	2.02389	1.34733	1.72824	-1.95916	-1.36085	2.64733e-25	6.21469e-13	dwon	Leucine-rich repeat receptor-like protein kinase
TraesCS7B02G139300	chr7B	175895929	175896965	-	114	134	160	68	72	119	48	74	28	3.48555	3.95863	3.69865	1.82224	2.06752	2.49685	1.40005	2.1219	0.812556	-0.791359	-1.3614	0.00200895	2.19421e-05	dwon	D-alanine-D-alanine ligase family
TraesCS7B02G095800	chr7B	110352324	110353437	-	102	67	70	28	5	36	16	38	36	2.90309	1.8425	1.50631	0.698472	0.133654	0.70314	0.434425	1.01431	0.972504	-1.99385	-1.36206	1.8741e-05	0.0016244	dwon	NHL domain-containing protein
TraesCS3D02G479300	chr3D	578419801	578423087	-	428	601	803	179	215	263	202	230	232	4.83272	6.55687	6.85521	1.77146	2.28001	2.0379	2.17588	2.43558	2.48637	-1.58099	-1.36414	3.21277e-22	2.90812e-19	dwon	Beta-xylosidase
TraesCS5B02G400600	chr5B	577523806	577524853	-	4153	3992	4534	705	647	941	1609	1631	1449	135.191	125.56	111.59	20.1144	19.7807	21.0211	49.9663	49.7929	44.7696	-2.60439	-1.36456	9.04584e-176	1.29547e-62	dwon	Blue copper protein
TraesCS7A02G491100	chr7A	680325223	680325942	+	84	63	108	20	28	34	27	33	33	3.69906	2.68057	3.59579	0.771923	1.15803	1.02747	1.13426	1.36287	1.37929	-1.75044	-1.36494	4.99833e-07	0.000100402	dwon	Histone H2B
TraesCS5A02G115100	chr5A	230453239	230454979	+	1690	1864	2193	1061	971	1100	745	742	622	37.2108	39.6554	36.5072	20.4752	20.0795	16.6209	15.6485	15.3219	12.9988	-0.984005	-1.36613	9.96178e-22	4.92991e-52	dwon	Amino acid permease
TraesCS5D02G516300	chr5D	539014262	539015611	+	49	67	88	14	13	20	24	23	27	1.15082	1.52041	1.56261	0.288184	0.286751	0.322345	0.537721	0.506602	0.601872	-2.23102	-1.36634	3.29928e-08	0.000554335	dwon	TCP family transcription factor
TraesCS4B02G295000	chr4B	580770141	580771725	+	453	455	598	340	232	357	161	252	138	9.06179	8.7943	9.04429	5.96109	4.35867	4.90076	3.07239	4.72763	2.62014	-0.816084	-1.36776	4.05698e-08	3.72233e-14	dwon	E3 ubiquitin-protein ligase
TraesCS7A02G398900	chr7A	578717288	578719197	+	217	254	335	53	50	65	94	82	117	3.68125	4.16335	4.29673	0.78803	0.79663	0.756708	1.52124	1.3046	1.88387	-2.37296	-1.36808	1.16016e-30	4.00411e-12	dwon	Cytochrome P450 family cinnamate 4-hydroxylase
TraesCS7D02G388900	chr7D	504174143	504179016	+	596	736	870	188	195	220	276	253	273	5.72982	6.83669	6.3237	1.5841	1.76068	1.45143	2.53127	2.28109	2.49107	-1.97748	-1.37147	9.93211e-48	1.49544e-29	dwon	Potassium transporter
TraesCS7B02G349000	chr7B	605906743	605909873	+	96	104	129	67	58	81	43	42	35	1.64619	1.72312	1.67246	1.00696	0.934086	0.953174	0.703414	0.675437	0.569646	-0.795463	-1.37151	0.00355502	2.81923e-06	dwon	Cytochrome P450
TraesCS3B02G154500	chr3B	147183271	147184321	-	15	24	46	9	9	19	7	9	14	0.452516	0.699564	1.0492	0.237967	0.254997	0.393346	0.201454	0.254632	0.400866	-1.30388	-1.37179	0.0476263	0.0636659	dwon	Fatty acid oxidation complex subunit alpha
TraesCS5B02G498700	chr5B	665539582	665541850	+	3533	3882	5257	1489	1390	2055	1479	1601	1511	51.6928	54.8802	58.1543	19.0947	19.1008	20.6337	20.6438	21.9687	20.9836	-1.47979	-1.3736	2.19242e-70	1.01765e-85	dwon	Protein NRT1/ PTR FAMILY 5.5
TraesCS2B02G093900	chr2B	54328217	54329958	+	4	29	13	5	10	8	5	4	8	0.15317	1.07297	0.376371	0.167809	0.359638	0.210225	0.18265	0.143649	0.290759	-1.12045	-1.37385	0.270755	0.242024	dwon	F-box/RNI superfamily protein
TraesCS1B02G378300	chr1B	610558427	610558888	+	57	76	125	15	20	31	27	42	23	3.91181	5.03954	6.48591	0.902247	1.28909	1.45997	1.76767	2.70321	1.49817	-2.07165	-1.37589	3.30415e-08	0.000367325	dwon	Histone H2B
TraesCS2D02G180500	chr2D	125264785	125267327	+	677	674	963	324	292	397	278	315	242	15.6451	15.0496	16.8258	6.56247	6.3376	6.29594	6.12873	6.82698	5.30805	-1.304	-1.38041	3.37071e-28	3.42709e-29	dwon	Heavy metal transport/detoxification superfamily protein
TraesCS2B02G090600	chr2B	51887380	51893293	-	99	128	168	49	29	44	52	42	48	1.36772	1.70862	1.75481	0.593321	0.37628	0.417152	0.685331	0.544176	0.629408	-1.79996	-1.38093	3.12537e-10	5.38367e-07	dwon	Methyl-CpG-binding domain protein
TraesCS7B02G198500	chr7B	353629643	353631535	+	252	276	312	166	137	191	102	97	106	4.97508	5.26481	4.65706	2.87236	2.54022	2.58769	1.92103	1.79597	1.98625	-0.890483	-1.38384	2.92937e-07	1.30283e-14	dwon	Anthocyanin 5-aromatic acyltransferase
TraesCSU02G077400	chrUn	69443758	69444521	-	51	44	69	18	14	32	19	19	21	2.11652	1.76432	2.165	0.65472	0.54567	0.911341	0.752212	0.739491	0.82718	-1.49677	-1.38432	0.000458335	0.00169749	dwon	Histone H2B
TraesCS2B02G398400	chr2B	565209774	565212553	+	156	135	194	72	80	100	65	50	60	1.84628	1.54376	1.73593	0.746855	0.889228	0.812179	0.733872	0.55497	0.673989	-1.06195	-1.38546	3.7863e-06	1.48946e-08	dwon	Phenylalanine ammonia-lyase
TraesCS2B02G223600	chr2B	213252738	213256205	-	670	720	950	369	282	395	314	244	283	7.75582	8.05303	8.31446	3.74378	3.06586	3.13783	3.46751	2.64893	3.10934	-1.27424	-1.3877	7.63665e-25	5.48685e-30	dwon	Kinase
TraesCS3D02G195900	chr3D	191561472	191562292	+	29	14	32	3	7	27	7	16	4	1.11995	0.522401	0.93435	0.101544	0.253893	0.715558	0.25789	0.579494	0.146619	-1.22629	-1.38779	0.126533	0.0918379	dwon	CRS2-associated factor 1
TraesCS1A02G079900	chr1A	62794172	62794483	-	11	20	32	11	7	9	16	0	6	1.11785	1.96379	2.45866	0.979748	0.668097	0.627642	1.55112	0	0.578723	-1.29525	-1.38781	0.0853989	0.209496	dwon	Histone H4
TraesCS7D02G345900	chr7D	444373869	444376646	-	60	42	67	35	20	39	13	22	26	2.0723	1.4016	1.74958	1.0595	0.648759	0.924371	0.428332	0.712611	0.852324	-0.977202	-1.38882	0.0202355	0.00268636	dwon	60S ribosomal protein L18a-like protein
TraesCS3D02G281200	chr3D	389136565	389136762	+	3	13	9	4	1	6	2	2	5	0.480398	2.01139	1.08963	0.561398	0.150394	0.659341	0.305523	0.300357	0.759939	-1.35274	-1.39133	0.306411	0.375208	dwon	Mitochondrial import receptor subunit TOM7-1
TraesCS1D02G290200	chr1D	388603565	388604136	+	207	301	459	102	84	152	90	128	123	11.4741	16.1209	19.2362	4.95542	4.373	5.78192	4.75912	6.65405	6.47117	-1.62507	-1.39219	5.07515e-14	1.59745e-10	dwon	Histone H4
TraesCS5D02G290600	chr5D	388589057	388590639	+	2619	2741	3790	45	30	74	965	1163	1142	59.3134	59.9791	64.8954	0.893225	0.6381	1.15008	20.8487	24.7015	24.5478	-6.06377	-1.39416	0	1.41465e-64	dwon	2-oxoglutarate (2OG) and Fe(II)-dependent oxygenase superfamily protein
TraesCS2A02G488900	chr2A	722830825	722842044	+	111	96	139	73	82	37	42	48	34	1.47317	1.23105	1.39477	0.849147	1.0221	0.336984	0.531757	0.597444	0.428289	-0.902373	-1.39591	0.0157506	1.89806e-06	dwon	Beta-fructofuranosidase
TraesCS5A02G503100	chr5A	667941857	667942613	+	779	791	1081	250	174	409	296	302	349	32.6277	32.011	34.232	9.17741	6.84462	11.7558	11.827	11.8627	13.8741	-1.81832	-1.39697	2.02785e-31	2.70894e-36	dwon	transmembrane protein
TraesCS3B02G370600	chr3B	582751978	582753691	-	61	67	75	37	33	35	21	19	33	2.98469	3.16752	2.77453	1.58673	1.51647	1.17521	0.980221	0.871869	1.53254	-1.06209	-1.39794	0.00334438	0.000527723	dwon	Homoserine kinase
TraesCS6D02G057400	chr6D	27323929	27324628	+	119	175	185	66	33	48	68	52	51	7.17309	10.1923	8.43118	3.48686	1.8682	1.98555	3.91024	2.93961	2.91782	-1.81288	-1.40161	1.90599e-10	7.33067e-08	dwon	SU(VAR)3-9 homolog 2
TraesCS1D02G187500	chr1D	258978473	258980406	+	279	315	368	71	81	108	105	145	94	5.7629	6.28668	5.74701	1.28536	1.57135	1.53087	2.069	2.80887	1.84286	-2.01288	-1.40384	1.76017e-28	4.98007e-14	dwon	Rhomboid-like protein
TraesCS1D02G155300	chr1D	217977555	217983428	-	221	222	332	119	134	151	91	100	83	2.9184	2.83256	3.31473	1.37731	1.66191	1.36839	1.14638	1.23846	1.0403	-1.04136	-1.40636	3.27918e-08	2.51585e-13	dwon	Double stranded RNA binding protein 3
TraesCS7A02G473200	chr7A	669028823	669031411	-	44	79	106	29	27	35	23	19	38	0.787733	1.36656	1.4348	0.455046	0.453984	0.430005	0.392816	0.319012	0.645712	-1.4249	-1.40776	0.00016119	0.00104533	dwon	Protein DETOXIFICATION
TraesCS2B02G232900	chr2B	231232551	231235259	+	149	173	204	44	48	48	70	63	54	2.31467	2.5967	2.39602	0.599081	0.700316	0.511708	1.03737	0.917846	0.796205	-2.01764	-1.4091	8.70864e-17	1.27033e-09	dwon	Sugar transporter
TraesCS2D02G014700	chr2D	7089688	7093106	-	340	319	344	135	155	106	122	111	127	5.62344	5.09786	4.30169	1.95699	2.40772	1.20312	1.92494	1.72176	1.99368	-1.43543	-1.41035	9.99338e-11	1.145e-15	dwon	Cytochrome P450
TraesCS2A02G299100	chr2A	514857490	514858250	+	18	35	38	3	2	29	19	7	6	0.749951	1.40897	1.19702	0.10955	0.0782602	0.829159	0.755177	0.273518	0.237269	-1.66643	-1.41038	0.0401618	0.0536492	dwon	Histone H3
TraesCS1B02G154500	chr1B	257501203	257502892	+	29	19	37	7	8	12	5	12	13	1.23919	0.784456	1.19536	0.262162	0.321057	0.351886	0.20382	0.480894	0.527246	-1.77376	-1.41041	0.00445407	0.04642	dwon	Histone H2A
TraesCS3D02G149400	chr3D	114233767	114234710	-	63	76	128	7	5	9	33	28	32	2.33352	2.71994	3.58458	0.227248	0.173937	0.228767	1.16606	0.97265	1.12499	-3.76624	-1.41071	2.3604e-16	6.52394e-05	dwon	Late embryogenesis abundant protein
TraesCS1D02G273300	chr1D	367833550	367837636	-	24	25	36	2	3	4	10	13	7	1.0339	1.04059	1.17254	0.0755142	0.121378	0.118251	0.410962	0.525216	0.286216	-3.35485	-1.41098	8.65041e-06	0.0356496	dwon	binding / calmodulin binding protein
TraesCS2B02G351100	chr2B	498416491	498427366	-	423	500	514	204	197	219	189	145	179	9.59353	10.9568	8.81371	4.05508	4.19619	3.40848	4.08916	3.08413	3.85319	-1.33016	-1.41183	5.1463e-18	1.12548e-19	dwon	Amino acid permease
TraesCS5B02G424800	chr5B	600728199	600728384	+	3109	3018	3741	558	450	761	1019	1282	1213	529.972	497.079	482.145	83.3676	72.0436	89.0217	165.707	204.95	196.256	-2.61688	-1.41208	8.77327e-164	9.36703e-63	dwon	Protease inhibitor/seed storage/lipid transfer protein family protein
TraesCS6D02G360000	chr6D	451907708	451913442	-	182	194	265	94	98	153	86	62	78	2.1045	2.16747	2.31676	0.952657	1.06428	1.21408	0.94866	0.672352	0.856054	-1.01932	-1.4133	4.91106e-07	4.55746e-11	dwon	Zinc finger (C3HC4-type RING finger) family protein
TraesCS2A02G415100	chr2A	672234346	672234990	-	124	183	193	77	95	97	53	56	68	6.09547	8.69181	7.17299	3.31747	4.38591	3.27217	2.4854	2.58167	3.17266	-1.00109	-1.41439	4.89466e-05	2.14309e-08	dwon	ethylene-responsive transcription factor
TraesCS1D02G063900	chr1D	44629187	44629981	+	170	272	269	17	27	19	68	91	93	8.5421	13.2056	10.2194	0.748679	1.27418	0.655162	3.25956	4.28829	4.43535	-3.59941	-1.41511	4.66846e-35	5.6324e-10	dwon	Protease inhibitor/seed storage/lipid transfer protein family protein
TraesCS6D02G138200	chr6D	106891968	106893521	+	4132	4457	5277	261	239	312	1563	1716	1641	95.9782	100.03	92.6738	5.31354	5.21388	4.97332	34.6343	37.3815	36.1784	-4.21558	-1.41548	0	2.06547e-102	dwon	2-oxoglutarate (2OG) and Fe(II)-dependent oxygenase superfamily protein
TraesCS5A02G496600	chr5A	663944996	663945517	+	22331	26810	35272	6717	6489	10511	9170	10330	10137	1356.38	1573.42	1619.8	357.586	370.172	438.125	531.347	588.44	584.404	-1.95888	-1.41674	1.78195e-95	9.1387e-88	dwon	Defensin
TraesCS1B02G077600	chr1B	60255633	60257987	+	154	168	191	93	113	92	50	71	61	2.07336	2.18543	1.94422	1.09741	1.42884	0.850004	0.642183	0.896478	0.779494	-0.881045	-1.41805	0.000349905	2.433e-09	dwon	Adenine/guanine permease
TraesCS7A02G174400	chr7A	128392957	128394102	+	19	18	32	6	6	9	3	7	14	2.39055	2.18822	3.04405	0.661648	0.709	0.777081	0.360081	0.825981	1.67187	-1.82277	-1.41957	0.00902038	0.0903632	dwon	Disease resistance protein (TIR-NBS-LRR class) family
TraesCS7A02G169100	chr7A	125712948	125715936	+	631	757	937	117	108	125	237	294	284	11.1707	12.9485	12.5414	1.81538	1.79566	1.51858	4.00251	4.88117	4.77196	-2.8396	-1.42516	1.7215e-86	4.12557e-31	dwon	WAT1-related protein
TraesCS3D02G365000	chr3D	479448572	479452313	+	113	69	103	23	13	36	36	27	38	2.01281	1.18754	1.38714	0.359074	0.21748	0.440055	0.611733	0.451041	0.642447	-2.1457	-1.42539	5.17294e-09	5.28376e-05	dwon	ABRE-binding bZIP transcription factor
TraesCS5B02G301800	chr5B	486282767	486283338	-	19	21	32	12	3	11	12	6	7	1.05318	1.12471	1.34109	0.58299	0.156178	0.418428	0.634549	0.311909	0.368278	-1.59037	-1.42555	0.0242844	0.0598051	dwon	Histone H4
TraesCS3B02G275400	chr3B	445201851	445205578	+	60	52	71	36	32	50	26	17	21	1.06278	0.889957	0.950841	0.558889	0.532344	0.607773	0.439339	0.282402	0.353053	-0.763067	-1.43375	0.0462004	0.000630517	dwon	Choline kinase
TraesCS1B02G066800	chr1B	50997810	50999838	-	137	173	197	26	12	41	58	46	73	2.24368	2.73754	2.43929	0.373202	0.184574	0.46079	0.906155	0.706521	1.13473	-2.83026	-1.43396	1.03665e-21	1.15561e-08	dwon	2-phytyl-1
TraesCS5A02G299500	chr5A	509043586	509044132	+	17	22	24	10	6	10	12	5	5	0.985387	1.23212	1.05178	0.508029	0.326633	0.397775	0.66355	0.271804	0.275079	-1.40026	-1.43446	0.0486042	0.0855122	dwon	Histone H4
TraesCS2D02G518700	chr2D	608755165	608767526	-	248	204	260	134	103	113	94	69	87	1.36135	1.08199	1.07907	0.644694	0.531014	0.425672	0.492244	0.355217	0.45328	-1.136	-1.43565	1.11365e-07	1.2635e-11	dwon	Clustered mitochondria protein
TraesCS1D02G161900	chr1D	229483469	229489471	-	352	370	502	223	177	278	123	139	163	6.94067	7.04912	7.48377	3.85385	3.2778	3.76169	2.31366	2.5704	3.05053	-0.972715	-1.43729	7.90749e-11	7.43347e-20	dwon	Alpha-galactosidase
TraesCS1B02G297200	chr1B	516971105	516971724	-	123	173	239	26	14	39	55	70	59	6.29011	8.54817	9.24078	1.16535	0.672407	1.36867	2.68319	3.35721	2.86374	-2.88363	-1.43856	2.63432e-22	8.41327e-09	dwon	Histone H4
TraesCS6A02G115400	chr6A	85261504	85262984	+	1015	1183	1354	652	527	816	400	453	385	21.7298	24.4708	21.9162	12.234	10.5962	11.9883	8.1693	9.09527	7.82311	-0.961091	-1.44044	4.90811e-19	8.47602e-45	dwon	Calcium-dependent lipid-binding (CaLB domain) family
TraesCS2B02G592700	chr2B	777548469	777549764	-	79	123	149	38	39	82	33	45	43	2.06326	3.10388	2.94219	0.869844	0.956625	1.46967	0.822195	1.10221	1.06592	-1.28294	-1.44151	4.21856e-05	2.97728e-06	dwon	Dof-like zinc finger protein
TraesCS7A02G262000	chr7A	257354977	257359520	+	68	94	133	8	9	2	40	25	36	1.44312	1.92751	2.13405	0.148804	0.179386	0.0291275	0.809821	0.497579	0.725147	-4.0207	-1.4423	2.24172e-17	2.57477e-05	dwon	Peroxidase
TraesCS3D02G295800	chr3D	408655818	408656967	+	57	51	74	7	19	15	11	31	21	1.57153	1.3586	1.54254	0.169152	0.491985	0.283803	0.289317	0.80156	0.549535	-2.25264	-1.44613	5.23592e-07	0.00162648	dwon	Transcription factor-related
TraesCS7A02G517700	chr7A	701638088	701642904	-	507	524	614	318	305	331	180	191	200	6.08674	6.0783	5.57317	3.34607	3.43896	2.72699	2.0615	2.15049	2.27895	-0.89692	-1.44903	1.51794e-10	5.33425e-28	dwon	Pyrophosphate-energized vacuolar membrane proton pump
TraesCS4B02G287100	chr4B	570347808	570348432	-	312	325	400	93	112	139	108	121	130	15.8278	15.9302	15.342	4.13503	5.33622	4.83904	5.22665	5.75676	6.25947	-1.71367	-1.44909	1.11547e-23	7.50989e-19	dwon	SAUR-like auxin-responsive family protein
TraesCS1A02G082500	chr1A	65758591	65759654	-	867	909	1161	607	569	689	310	390	315	30.2413	30.6351	30.6176	18.5567	18.6399	16.4922	10.3152	12.7577	10.4285	-0.765917	-1.44922	8.49512e-13	2.22433e-39	dwon	Low temperature and salt responsive protein
TraesCS7B02G397000	chr7B	663486076	663489910	+	229	284	359	89	115	129	79	111	110	1.89328	2.26867	2.24405	0.644913	0.892952	0.731895	0.623077	0.860657	0.86318	-1.49638	-1.44959	5.08167e-15	5.71616e-14	dwon	C2 calcium/lipid-binding and GRAM domain protein
TraesCS3D02G310200	chr3D	424349539	424353886	-	193	172	191	38	18	41	52	55	87	3.07194	2.6452	2.29851	0.530115	0.269078	0.447836	0.789576	0.821005	1.31433	-2.66541	-1.45168	1.48077e-22	1.32576e-08	dwon	Cytokinin oxidase/dehydrogenase
TraesCS4D02G304700	chr4D	473161760	473162936	-	101	123	201	48	37	69	59	53	32	3.02678	3.56154	4.55421	1.26076	1.04139	1.41902	1.68673	1.48958	0.910203	-1.57445	-1.45171	1.36917e-08	1.48956e-06	dwon	WW domain-containing protein
TraesCS2A02G170300	chr2A	125457444	125459448	-	198	192	287	67	77	131	71	68	93	4.5262	4.24076	4.9603	1.34238	1.65314	2.05503	1.54832	1.45782	2.01781	-1.43022	-1.45219	3.67541e-11	8.63773e-12	dwon	Adipocyte plasma membrane-associated protein
TraesCS7A02G057700	chr7A	27901271	27902307	+	535	653	731	151	176	211	196	239	228	16.3576	19.2909	16.8982	4.04645	5.05394	4.42719	5.71685	6.85317	6.61653	-1.95414	-1.45283	1.32054e-42	2.9403e-28	dwon	ABA-responsive binding factor
TraesCS5D02G234800	chr5D	342711662	342713258	-	38	33	58	21	14	18	13	20	11	0.885259	0.742805	1.02158	0.428783	0.306313	0.287765	0.288912	0.436963	0.243225	-1.37789	-1.45382	0.00432066	0.00633885	dwon	Myb factor
TraesCS4D02G197800	chr4D	343088808	343089264	+	47	34	36	15	5	10	12	15	14	4.16255	2.90948	2.41058	1.16435	0.415894	0.607773	1.01386	1.24589	1.17684	-2.10604	-1.45713	0.000187434	0.00872034	dwon	Low temperature and salt responsive protein family
TraesCS2D02G452600	chr2D	561934813	561935361	-	177	192	257	53	22	39	77	88	49	10.2222	10.7139	11.2218	2.68275	1.19329	1.54567	4.24227	4.76632	2.68595	-2.56647	-1.45997	2.63212e-22	4.71796e-10	dwon	Invertase inhibitor
TraesCS3B02G337100	chr3B	543466729	543471191	-	116	102	133	56	80	52	32	58	31	1.25185	1.06357	1.08518	0.529679	0.810838	0.385102	0.329441	0.587014	0.317529	-0.986066	-1.46019	0.00174932	3.9678e-06	dwon	Cellulose synthase
TraesCS5B02G398700	chr5B	576221459	576221950	+	9	19	9	0	3	3	5	2	6	0.579993	1.18306	0.43851	0	0.181573	0.132672	0.307386	0.120875	0.366995	-2.79141	-1.46197	0.0161347	0.220456	dwon	UDP-glycosyltransferase
TraesCS7B02G300200	chr7B	537515301	537517374	-	334	401	448	67	53	47	103	158	145	5.10602	5.92317	5.17812	0.897723	0.760962	0.493075	1.50213	2.26527	2.10394	-2.92611	-1.46383	5.23642e-46	3.73858e-17	dwon	FAD-binding Berberine family protein
TraesCS7A02G253900	chr7A	239758351	239762327	-	120	112	138	72	80	66	33	42	52	2.55352	2.30277	2.22022	1.34283	1.59882	0.963789	0.669896	0.838176	1.05025	-0.861507	-1.46604	0.00226273	3.42191e-07	dwon	Oxysterol-binding protein-like
TraesCS3D02G106900	chr3D	59261972	59262921	+	490	554	651	172	165	270	152	235	193	16.3538	17.8651	16.4271	5.03131	5.17197	6.18393	4.83949	7.35558	6.11375	-1.6165	-1.46705	4.14904e-30	2.35573e-22	dwon	Phosphoprotein
TraesCS3A02G102500	chr3A	66254049	66254624	+	103	119	182	17	19	43	36	31	69	5.6697	6.32912	7.57446	0.820168	0.982261	1.62431	1.89043	1.60034	3.60496	-2.48645	-1.46726	4.58524e-15	6.36628e-06	dwon	Histone H2B
TraesCS5A02G426600	chr5A	611629302	611633171	-	377	397	426	134	134	184	91	164	158	5.38678	5.4809	4.60209	1.67812	1.79822	1.8042	1.24041	2.19765	2.14276	-1.54209	-1.46889	2.39369e-22	3.61892e-14	dwon	Fasciclin-like arabinogalactan protein
TraesCS2A02G583100	chr2A	775208894	775210363	+	2332	2925	3854	1610	1805	2089	966	1111	1003	50.2986	60.9575	62.8488	30.4358	36.5642	30.9204	19.8765	22.4734	20.5332	-0.826405	-1.46984	4.20962e-14	1.27771e-57	dwon	Eukaryotic aspartyl protease family protein
TraesCS1A02G117900	chr1A	125150544	125151961	+	131	117	160	9	23	31	53	44	42	2.92914	2.52772	2.70487	0.176377	0.483	0.475674	1.13052	0.922675	0.891348	-2.8291	-1.47072	5.24e-18	3.31728e-08	dwon	Glycosyltransferase
TraesCS7D02G336000	chr7D	427905062	427907093	-	19	12	12	7	5	3	7	5	3	1.03508	0.631651	0.494266	0.334235	0.255825	0.112156	0.363793	0.255458	0.155122	-1.63369	-1.47183	0.0787885	0.160247	dwon	Arabinogalactan peptide-like protein
TraesCS3D02G160000	chr3D	130926921	130931861	+	199	183	220	95	70	71	52	76	78	2.56694	2.2808	2.14557	1.07403	0.848031	0.628493	0.639884	0.919399	0.954963	-1.45752	-1.47344	5.42249e-10	1.14063e-10	dwon	Receptor-like kinase
TraesCS7D02G081900	chr7D	48823690	48825022	-	110	133	168	48	37	58	66	41	32	2.61642	3.05661	3.02122	1.00066	0.826547	0.946721	1.49759	0.914589	0.722427	-1.64159	-1.47348	3.06861e-10	9.33919e-07	dwon	2-oxoglutarate (2OG) and Fe(II)-dependent oxygenase superfamily protein
TraesCS7A02G298600	chr7A	404469035	404475782	+	3191	3768	4372	631	552	556	1278	1227	1349	27.2929	31.1392	28.2722	4.73024	4.43417	3.26345	10.4277	9.84225	10.9512	-2.80141	-1.47353	1.4982e-125	2.91972e-84	dwon	Cellulose synthase-like protein
TraesCS5A02G511900	chr5A	675780859	675782634	+	108	117	157	37	36	53	40	46	43	1.92808	2.01819	2.11914	0.578942	0.603608	0.649318	0.681235	0.770171	0.728617	-1.71991	-1.47741	1.6236e-10	5.46184e-08	dwon	DELLA protein GAI
TraesCS5A02G203400	chr5A	412913325	412916008	+	410	526	636	286	257	325	192	210	129	10.085	12.5012	11.8279	6.1658	5.93712	5.48599	4.50534	4.84439	3.01169	-0.965991	-1.47759	1.31769e-11	2.78009e-18	dwon	Iron vacuolar transporter
TraesCS3B02G578000	chr3B	807481977	807483447	-	159	168	166	6	1	3	42	65	62	3.64519	3.7214	2.87732	0.120561	0.0215315	0.047198	0.918559	1.39754	1.3491	-5.75918	-1.47885	1.49444e-27	8.91627e-09	dwon	Peroxidase
TraesCS7A02G297300	chr7A	399932554	399934546	-	58	72	49	37	30	26	25	11	26	1.09593	1.3145	0.700014	0.612754	0.532384	0.337136	0.450638	0.194928	0.466289	-1.06826	-1.4791	0.0139418	0.00216534	dwon	Anthocyanin 5-aromatic acyltransferase
TraesCS5A02G400700	chr5A	593394786	593395765	+	121	119	180	17	14	20	58	54	29	4.49761	4.27383	5.05855	0.55383	0.488736	0.510159	2.05664	1.88242	1.02311	-3.15169	-1.4806	2.2104e-23	4.38159e-07	dwon	K+ uptake permease 9
TraesCS2D02G089000	chr2D	38781097	38782476	-	248	278	334	57	72	75	96	102	93	5.69794	6.17141	5.8019	1.14782	1.55364	1.18251	2.10413	2.19783	2.02805	-2.18794	-1.48078	2.99521e-28	8.53836e-17	dwon	Short-chain dehydrogenase/reductase family protein
TraesCS1D02G013300	chr1D	6778533	6780323	-	96	81	112	58	37	60	33	46	19	2.65602	2.16531	2.3428	1.40643	0.961419	1.13918	0.870982	1.19356	0.498934	-1.02301	-1.48114	0.000851842	3.59272e-05	dwon	Ras-related protein Rab-11A
TraesCS5A02G117500	chr5A	239118833	239124161	+	33	40	59	5	5	6	16	11	17	0.956405	1.12011	1.29282	0.127007	0.136097	0.119332	0.442367	0.298984	0.467634	-3.14432	-1.48368	5.0626e-08	0.00417114	dwon	AGAMOUS MADS box factor transcription factor
TraesCS4A02G217100	chr4A	516354670	516355584	-	36	39	60	27	19	21	16	12	17	1.24746	1.30576	1.57193	0.82001	0.618341	0.49937	0.528906	0.389971	0.559116	-1.09825	-1.48535	0.0193025	0.00328256	dwon	Dirigent protein
TraesCS4B02G361100	chr4B	650701185	650702364	-	158	129	212	40	28	82	60	57	50	4.24541	3.34909	4.30682	0.942007	0.706597	1.51202	1.53797	1.43637	1.27515	-1.88716	-1.48749	3.01408e-11	1.55002e-09	dwon	LOB domain-containing protein
TraesCS5D02G244900	chr5D	353510587	353513609	-	92	109	133	12	21	13	46	16	50	1.56071	1.78664	1.70587	0.178422	0.334584	0.151342	0.744438	0.254556	0.805072	-2.9541	-1.48757	1.22363e-16	5.57157e-05	dwon	Cytochrome P450 family ABA 8'-hydroxylase
TraesCS7D02G439900	chr7D	559452162	559454299	+	24	33	25	16	17	7	12	8	8	0.815595	1.08356	0.642334	0.476557	0.542579	0.163245	0.389027	0.254965	0.258037	-1.11953	-1.48938	0.0957918	0.0309944	dwon	50S ribosomal protein L24
[truncated: 699 more rows]
