# Supplementary material for: The transcription factor CAMTA2 interacts with the histone acetyltransferase GCN5 and regulates grain weight in wheat
Source: Plant Cell. 2024 Sep 25;36(12):4895–913. doi: 10.1093/plcell/koae261 (PMC11638106; doi:10.1093/plcell/koae261)
Supplement: koae261_Supplementary_Data [file koae261_supplementary_data.zip › Supplementary Dataset S2.XLSX]

## Sheet: Supplementary DataSet S2
Supplementary DataSet S2. Expression of genes related to starch biosynthesis in gcn5 and the wild type.
Gene ID	chromosome	Gene start	Gene end	Gene strand	Reads count									FPKM									Differential expression analysis					Annotation	Gene names
					WT-rep1	WT-rep2	WT-rep3	gcn5-aaBBdd-rep1	gcn5-aaBBdd-rep2	gcn5-aaBBdd-rep3	gcn5-Aabbdd-rep1	gcn5-Aabbdd-rep2	gcn5-Aabbdd-rep3	WT-rep1	WT-rep2	WT-rep3	gcn5-aaBBdd-rep1	gcn5-aaBBdd-rep2	gcn5-aaBBdd-rep3	gcn5-Aabbdd-rep1	gcn5-Aabbdd-rep2	gcn5-Aabbdd-rep3	gcn5-aaBBdd Log2(Fold Change)	gcn5-Aabbdd Log2(Fold Change)	gcn5-aaBBdd Padj	gcn5-Aabbdd Padj	Change
TraesCS2A02G168200	chr2A	121141338	121145857	-	633	722	939	208	171	189	293	299	348	8.04089	8.86159	9.01828	2.31577	2.04008	1.64756	3.55061	3.56204	4.19574	-2.11262	-1.19775	1.21183e-49	5.57544e-24	down	Sucrose synthase	TaSus2
TraesCS2B02G194200	chr2B	171030105	171036053	-	265	294	384	53	55	39	126	122	140	2.78217	2.98235	3.04808	0.487691	0.542315	0.280984	1.26195	1.20123	1.39507	-2.76829	-1.19283	1.53394e-35	1.28285e-12	down	Sucrose synthase	TaSus2
TraesCS2D02G175600	chr2D	119066592	119072213	-	185	184	264	53	54	108	99	84	81	1.87942	1.8061	2.02774	0.471909	0.515224	0.752929	0.959447	0.800309	0.781026	-1.69721	-1.1709	1.69035e-13	1.83189e-08	down	Sucrose synthase	TaSus2
TraesCS4A02G446700	chr4A	714175903	714181005	-	671	742	1007	170	150	172	420	452	469	6.89848	7.3707	7.8274	1.53183	1.44835	1.2135	4.11922	4.35809	4.57649	-2.39985	-0.760771	4.44509e-69	4.91269e-12	down	Sucrose synthase	TaSus4
TraesCS1B02G119300	chr1B	141283445	141296283	+	357	348	376	82	97	96	115	85	84	2.00801	1.89126	1.59898	0.404243	0.512412	0.370551	0.617063	0.448377	0.448441	-2.09554	-1.85878	2.28067e-29	6.7464e-24	down	Sucrose synthase	TaSSIIIa
TraesCS1D02G100100	chr1D	87756557	87767085	+	242	236	260	88	40	66	97	31	103	1.39685	1.3162	1.13466	0.445194	0.216843	0.261432	0.534124	0.167813	0.564289	-2.05386	-1.60342	3.22767e-17	0.0100513	down	Sucrose synthase	TaSSIIIa
TraesCS1A02G091500	chr1A	84002521	84014688	+	575	532	611	217	206	229	316	187	284	3.31173	2.96056	2.66064	1.09541	1.11431	0.905112	1.73624	1.01008	1.55251	-1.51732	-1.05423	4.81062e-25	1.68036e-09	down	Sucrose synthase	TaSSIIIa
TraesCS7A02G189000	chr7A	145465456	145472269	+	567	661	815	110	119	77	296	256	329	7.5188	8.46917	8.1711	1.27847	1.48205	0.700705	3.74448	3.1837	4.14086	-2.81631	-1.12671	2.8142e-49	1.44392e-18	down	Sucrose synthase	TaSSIIa
TraesCS7B02G093800	chr7B	107604257	107611452	+	2243	2511	2917	300	282	300	932	1049	895	23.4943	25.4128	23.1008	2.75413	2.77417	2.15642	9.31286	10.3047	8.89784	-3.22962	-1.33594	8.49304e-193	1.03993e-60	down	Sucrose synthase	TaSSIIa
TraesCS7D02G190100	chr7D	144130174	144137521	-	1872	1925	2344	291	279	297	569	598	647	19.9644	19.836	18.9002	2.72003	2.79451	2.17363	5.78891	5.98107	6.54913	-2.93404	-1.67953	3.28925e-159	6.15929e-91	down	Sucrose synthase	TaSSIIa
TraesCS4B02G287800	chr4B	571468679	571474081	-	3758	3816	4994	2228	2114	2424	2239	2113	2262	54.3329	53.3075	54.5899	28.2327	28.7053	24.0502	30.8813	28.6506	31.0404	-0.998065	-0.841046	5.20593e-30	3.11297e-39	down	Sucrose transporter	TaSUT1
TraesCS4D02G286500	chr4D	457500939	457506583	-	4373	4517	5745	2048	1806	2124	1998	1929	1967	60.1264	60.0081	59.7219	24.6801	23.3214	20.041	26.2069	24.874	25.6696	-1.39811	-1.2286	3.88735e-56	3.94653e-92	down	Sucrose transporter	TaSUT1
TraesCS7B02G139700	chr7B	175999323	176007332	-	293	199	301	106	100	147	142	143	136	3.18367	2.08923	2.47277	1.00948	1.02049	1.09612	1.47192	1.45721	1.40258	-1.29986	-0.836911	2.33401e-10	5.18464e-05	down	lsoamylase	TaISA1
TraesCS7D02G249500	chr7D	220970419	220978648	+	158	144	199	122	69	133	76	111	75	1.88543	1.66031	1.79541	1.27598	0.773309	1.08914	0.865171	1.24224	0.849462	-0.757961	-0.852487	0.00223505	0.000657016	down	lsoamylase	TaISA1
TraesCS1B02G124600	chr1B	151075449	151079911	+	2592	2785	3506	206	222	267	1364	1461	1390	28.9274	30.0312	29.5831	2.01499	2.3269	2.04486	14.5219	15.2915	14.7237	-3.79155	-0.99137	0	1.33913e-48	down	Sucrose transporter protein
TraesCS7A02G549200	chr7A	723275296	723280279	-	387	419	512	154	124	203	297	218	226	6.43099	6.72751	6.43271	2.24294	1.93526	2.31495	4.70823	3.39743	3.56454	-1.58334	-0.747461	1.05298e-25	2.4112e-06	down	1,4-alpha-glucan-branching enzyme	TaSBEIc
TraesCS7D02G535500	chr7D	627346143	627350874	-	231	198	232	119	65	110	118	120	125	3.7502	3.10586	2.84766	1.69325	0.991076	1.2255	1.82751	1.82705	1.92611	-1.30274	-0.794652	1.70847e-08	0.000133419	down	1,4-alpha-glucan-branching enzyme	TaSBEIc
TraesCS2A02G310300	chr2A	533893908	533915882	+	471	496	578	127	109	169	252	238	234	4.6858	4.76781	4.34759	1.10738	1.01845	1.1538	2.39165	2.22058	2.20957	-2.06294	-1.01534	2.90231e-44	6.89662e-15	down	1,4-alpha-glucan-branching enzyme	TaSBEIIb
TraesCS2D02G308600	chr2D	395602930	395623439	+	109	106	127	28	25	37	86	59	43	1.08781	1.02213	0.958273	0.244916	0.234325	0.253401	0.818768	0.552214	0.40731	-2.05613	-0.785749	2.82429e-12	0.0196637	down	1,4-alpha-glucan-branching enzyme	TaSBEIIb
TraesCS7D02G133100	chr7D	84259477	84274298	-	185	194	236	23	34	27	102	88	77	1.78831	1.81195	1.72481	0.194863	0.308675	0.179108	0.940602	0.797777	0.706465	-2.97903	-1.12254	4.56479e-30	1.05179e-07	down	limit dextrinase type starch debranching enzyme	TaPUL
TraesCS1B02G449700	chr1B	668128722	668133731	-	17232	17865	21807	7883	7389	8819	9616	9933	9793	245.336	245.755	234.735	98.3666	98.801	86.1635	130.603	132.627	132.333	-1.35189	-0.8756	2.10572e-70	1.68999e-66	down	Glucose-1-phosphate adenylyltransferase	TaAGPL1
Meaning of each column:
# Gene ID: The gene ID in Chinese Spring refseq v1.1 (IWGSC);
# Chromosome: The ID of chromosome;
# Gene start: The first physical position of the gene on the chromosome;
# Gene end: The last physical position of the gene on the chromosome;
# Gene strand: The gene orientation (forward (+) or reverse (-));
# Reads count: The raw read counts for the genes in WT, gcn5-aaBBdd and gcn5-Aabbdd three repeats;
# FPKM: The normalized read counts of a given gene in WT, gcn5-aaBBdd and gcn5-Aabbdd three repeats;
# Log2 (Fold Change): log2 of fold change between WT, gcn5-aaBBdd and gcn5-Aabbdd;
# Padj: The statistical test for differential expression of a given gene between WT, gcn5-aaBBdd and gcn5-Aabbdd;
# Annotation: The descriptions of genes in the wheat cultivar Chinese Spring;
Note:
# rep1: repeat 1; rep2: repeat 2;rep3: repeat 3;
# Only differentially expressed genes Starch synthesis pathway genes ( |Log2(Fold Change)|>0.75, Padj<0.05 ) betweenWT, gcn5-aaBBdd and gcn5-Aabbdd were showed.
