# Supplementary material for: The transcription factor CAMTA2 interacts with the histone acetyltransferase GCN5 and regulates grain weight in wheat
Source: Plant Cell. 2024 Sep 25;36(12):4895–913. doi: 10.1093/plcell/koae261 (PMC11638106; doi:10.1093/plcell/koae261)
Supplement: koae261_Supplementary_Data [file koae261_supplementary_data.zip › Supplementary Dataset S3.XLSX]

## Sheet: Supplementary DataSet S3
Supplementary DataSet S3. List of genes with decreased H3K9ac levels in gcn5 compared to wild type.
Gene ID	Peak annotation	Distance ToTSS	CMP						Differential expression analysis					Annotation
			WT-rep1	WT-rep2	gcn5-aaBBdd-rep1	gcn5-aaBBdd-rep2	gcn5-Aabbdd-rep1	gcn5-Aabbdd-rep2	gcn5-aaBBdd Log2(Fold Change)	gcn5-Aabbdd Log2(Fold Change)	gcn5-aaBBdd Padj	gcn5-Aabbdd Padj	Change
TraesCSU02G174000	Promoter	-1454	0.722541	1.06583	7.88497	9.43225	11.7173	16.7829	3.57353	3.72331	3.21386e-11	1.79353e-07	up	#N/A
TraesCS2A02G563900	Promoter	-2733	0	1.45887	7.16599	6.58749	7.16599	6.58749	4.29271	3.15192	0.000368104	0.0146228	up	#N/A
TraesCS3D02G211500	Promoter	-729	0.756821	1.1164	8.33477	7.23401	8.22566	9.69438	1.18689	2.98328	0.00562207	6.74481e-06	up	#N/A
TraesCS2B02G617000	Promoter	0	0.575056	0.339309	5.00009	4.24287	5.00009	4.24287	3.65873	2.96623	2.90597e-07	3.48091e-05	up	Ras family protein
TraesCS2A02G565000	Promoter	-462	0.686212	0.50612	5.09054	6.09435	5.09054	6.09435	3.0498	2.88193	7.06327e-06	6.48659e-06	up	#N/A
TraesCS5B02G127800	Promoter	0	0.775454	0.571942	5.21745	4.76787	5.21745	4.76787	3.75051	2.54296	0.00042781	0.0294392	up	Purple acid phosphatase
TraesCS2D02G566500	Promoter	0	1.3648	2.51654	11.655	10.4893	11.655	10.4893	3.35066	2.25301	2.58491e-07	0.00104831	up	Dolichyl-diphosphooligosaccharide--protein glycosyltransferase subunit 1
TraesCS2A02G564400	Promoter	0	0.658687	0.388655	3.13636	2.83495	3.13636	2.83495	3.67381	2.14688	3.2223e-07	0.00792298	up	#N/A
TraesCS4A02G162000	Promoter	-2658	0.997013	1.96094	7.91217	7.49237	7.91217	7.49237	2.23678	2.12566	0.00969884	0.00752641	up	E3 ubiquitin-protein ligase
TraesCS5D02G004400	Promoter	-2876	0.957449	0.25679	3.51379	2.94343	3.51379	2.94343	2.15454	1.99571	0.00202261	0.00149709	up	#N/A
TraesCS5A02G197700	Promoter	16	0.974857	0.719012	3.53181	4.32892	3.53181	4.32892	2.3245	1.8715	0.00226534	0.0116532	up	Histone acetyltransferase type B catalytic subunit
TraesCS3B02G332400	Promoter	-250	1.15011	1.13103	5.15883	4.91073	5.15883	4.91073	1.67807	1.8237	0.0372264	0.00932878	up	#N/A
TraesCS7A02G270200	Promoter	0	0.742636	0.730315	3.33109	3.04406	3.33109	3.04406	1.95465	1.79517	0.0104429	0.0108932	up	Glucosamine-6-phosphate deaminase
TraesCS4B02G065300	Promoter	0	0.593965	1.75233	4.09881	5.27509	4.09881	5.27509	1.75097	1.7685	0.0352783	0.0179413	up	GATA transcription factor
TraesCS4B02G170500	Promoter	0	1.17926	1.04373	4.39442	5.07548	4.39442	5.07548	2.36789	1.7638	0.00295817	0.0268354	up	#N/A
TraesCS6A02G225900	Promoter	7	0.969318	1.42985	5.21745	4.56921	5.21745	4.56921	1.80191	1.74485	0.0218962	0.0136063	up	Succinate--CoA ligase [ADP-forming] subunit beta
TraesCS6A02G181400	Promoter	323	1.24396	1.04856	5.51846	3.82423	5.51846	3.82423	1.90928	1.6946	0.00955711	0.0142941	up	Ethylene-responsive transcription factor
TraesCS6B02G100800	Promoter	0	0.827912	1.11024	4.28492	3.08509	4.28492	3.08509	1.19925	1.63343	0.0476323	0.001311	up	Replication protein A 70 kDa DNA-binding subunit
TraesCS4A02G159000	Promoter	0	2.15819	1.36439	7.34021	6.63481	7.34021	6.63481	1.84074	1.63339	0.0203256	0.0260885	up	myosin-binding protein (Protein of unknown function, DUF593)
TraesCS2B02G374700	Promoter	0	2.36475	0.996651	5.42011	7.44291	5.42011	7.44291	1.32882	1.55648	0.0475842	0.00664917	up	70 kDa heat shock protein
TraesCS2D02G234100	Promoter	0	2.27677	2.51887	9.1323	8.16592	9.1323	8.16592	1.45603	1.54103	0.000947327	7.93117e-05	up	Peptide-N(4)-(N-acetyl-beta-glucosaminyl)asparagine amidase
TraesCS5B02G090200	Promoter	-1026	2.52905	1.76714	8.12914	7.50211	8.12914	7.50211	1.66803	1.51832	0.000994848	0.00092332	up	Ribonucleoside-diphosphate reductase
TraesCS5B02G162100	Promoter	0	0.714139	2.45802	5.42092	5.12269	5.42092	5.12269	1.69274	1.50642	0.0357822	0.0418822	up	Plastid-lipid-associated protein
TraesCS2B02G379900	Promoter	0	2.45384	1.55129	7.62	6.82524	7.62	6.82524	1.79522	1.49695	0.0246952	0.0464332	up	DNA mismatch repair protein mutS
TraesCS2B02G237800	Promoter	0	0.504236	1.11571	2.47923	2.97111	2.47923	2.97111	1.89797	1.49684	0.0132168	0.0424702	up	Phosphate-responsive 1 family protein
TraesCS5B02G079000	Promoter	0	2.2717	0.788473	5.25622	6.02519	5.25622	6.02519	1.26183	1.49232	0.0494108	0.00601838	up	Transcriptional adapter 1
TraesCS5A02G168300	Promoter	0	3.89943	4.31407	15.6409	12.9868	15.6409	12.9868	1.39233	1.49197	0.00718218	0.00104621	up	U4/U6 small nuclear ribonucleoprotein Prp3
TraesCS5D02G069700	Promoter	22	0.61074	1.26127	2.40231	3.75513	2.40231	3.75513	1.64139	1.45831	0.025561	0.0335115	up	Pyridoxal kinase
TraesCS3A02G267700	Promoter	72	3.01059	2.07245	9.34891	8.22692	9.34891	8.22692	1.34059	1.44311	0.022907	0.00488104	up	evolutionarily conserved C-terminal region 2
TraesCS2B02G362300	Promoter	0	2.13512	2.59374	7.80032	7.9796	7.80032	7.9796	1.16971	1.43684	0.0226227	0.00103393	up	Phospholipase A1-II 7
TraesCS2B02G363500	Promoter	0	0.616008	0.757234	2.33801	2.20938	2.33801	2.20938	1.61381	1.42736	0.0366278	0.0446875	up	#N/A
TraesCS2A02G209900	Promoter	0	1.55519	1.25132	3.95134	5.50544	3.95134	5.50544	1.63432	1.41928	0.00910516	0.0149655	up	#N/A
TraesCS1A02G117300	Promoter	0	1.66101	1.83764	6.42995	4.15144	6.44753	5.10636	1.43192	1.41425	0.0167535	0.0256059	up	Histone-lysine N-methyltransferase, H3 lysine-9 specific
TraesCS7A02G372700	Promoter	0	1.37145	2.20696	6.19465	5.36603	6.19465	5.36603	2.01842	1.41212	9.61514e-05	0.00463648	up	Topoisomerase DNA-binding C4 zinc finger protein, putative
TraesCS2B02G316100	Promoter	0	1.71949	1.64122	5.1302	5.90801	5.1302	5.90801	1.40696	1.39552	0.00672529	0.00244232	up	Serine/threonine-protein kinase
TraesCS4B02G209200	Promoter	470	0.788598	1.62858	4.42794	5.00982	4.2447	3.23246	1.46172	1.36757	0.0263777	0.0473811	up	Protein TOC75-3, chloroplastic
TraesCS2B02G397300	Promoter	0	1.7423	2.89135	6.76304	7.58802	6.76304	7.58802	1.38814	1.35463	0.0330096	0.019079	up	Auxin response factor
TraesCS4A02G174900	Promoter	0	1.19953	2.35926	5.79438	5.12174	5.79438	5.12174	1.41027	1.35255	0.0470358	0.0338194	up	Asparagine--tRNA ligase
TraesCS2D02G385000	Promoter	-1941	2.97691	2.02675	7.82213	8.21311	7.82213	8.21311	1.35047	1.33345	0.0330983	0.0168401	up	Kinesin-like protein
TraesCS4D02G174600	Promoter	0	1.12822	0.605181	2.97267	2.62758	2.97267	2.62758	1.4459	1.32787	0.0401085	0.0367641	up	COP1-interacting-like protein, putative
TraesCS2D02G258200	Promoter	0	0.471343	1.04293	2.11421	2.41504	2.11421	2.41504	1.61296	1.32447	0.0150962	0.0328516	up	F-box family protein
TraesCS3D02G166300	Promoter	0	1.93945	2.54303	6.46879	7.28731	6.46879	7.28731	1.32734	1.32292	0.0423884	0.0226708	up	Basic helix-loop-helix (BHLH) family transcription factor
TraesCS3D02G212200	Promoter	0	3.51618	1.72892	8.49252	8.20729	8.49252	8.20729	1.62964	1.30255	0.00333914	0.0111826	up	UBP1-associated proteins 1C
TraesCS3B02G305400	Promoter	0	4.67931	1.29422	9.68725	9.59023	9.68725	9.59023	1.3419	1.29195	0.0463494	0.0301482	up	Dof zinc finger protein
TraesCS6A02G165600	Promoter	0	0.896911	1.81919	3.94573	4.0211	3.94573	4.0211	1.39012	1.28944	0.0277833	0.020253	up	Nucleolar GTP-binding protein 2
TraesCS6B02G178600	Promoter	0	0.847702	1.40676	3.18082	3.47472	3.18082	3.47472	1.34774	1.28484	0.038924	0.0278288	up	Protein CYPRO4
TraesCS7B02G225100	Promoter	0	1.63538	1.53515	5.15537	4.41816	5.15537	4.41816	1.38281	1.27236	0.00351075	0.0027084	up	F-box protein family-like
TraesCS1B02G129300	Promoter	0	1.47493	1.74055	4.27481	5.29	4.27481	5.29	1.63944	1.26953	0.00705824	0.0263585	up	Acyl-CoA dehydrogenase, putative
TraesCS4B02G140900	Promoter	0	1.78137	1.61706	5.38991	4.77425	5.38991	4.77425	1.5534	1.25572	0.00678919	0.0184057	up	Alanine--tRNA ligase
TraesCS2B02G394700	Promoter	0	1.2176	1.31714	4.03315	3.41048	4.03315	3.41048	1.34072	1.24292	0.0130093	0.0100922	up	#N/A
TraesCS1A02G154200	Promoter	-2596	2.54085	2.67717	7.38925	7.93518	7.38925	7.93518	1.27933	1.24142	0.00729299	0.00336713	up	S-adenosylmethionine decarboxylase proenzyme
TraesCS6A02G188200	Promoter	0	1.55977	2.15704	5.34817	5.39451	5.34817	5.39451	1.37261	1.23868	0.00605169	0.00576777	up	transmembrane protein
TraesCS1B02G197000	Promoter	0	2.82195	2.64899	5.35993	5.78002	8.23204	7.8867	0.836018	1.23688	0.0495292	0.0313795	up	Alpha/beta-Hydrolases superfamily protein
TraesCS3B02G244600	Promoter	10	1.83037	0.830771	4.37226	3.75134	4.37226	3.75134	1.76167	1.23658	0.00525273	0.0439395	up	#N/A
TraesCS4B02G226600	Promoter	-2010	4.5242	4.17107	12.5857	13.0392	12.5857	13.0392	1.13524	1.23616	0.0417752	0.0105773	up	#N/A
TraesCS3A02G266100	Promoter	0	2.11626	1.64301	5.76465	5.25037	5.76465	5.25037	1.22585	1.21479	0.020738	0.00922312	up	Glycosylphosphatidylinositol anchor attachment 1 protein
TraesCS7A02G343400	Promoter	0	1.62734	2.40052	5.39036	5.83666	5.39036	5.83666	1.4098	1.19236	0.0193458	0.0293337	up	Elongation factor Ts
TraesCS4B02G082600	Promoter	0	2.5532	2.39671	6.72726	7.37344	6.72726	7.37344	1.31429	1.18873	0.0421999	0.0403363	up	40S ribosomal protein S27
TraesCS1B02G139600	Promoter	9	0.651456	1.44146	2.78162	2.92065	2.78162	2.92065	1.35634	1.18722	0.0261453	0.031847	up	70 kDa heat shock protein
TraesCS1A02G193100	Promoter	64	3.32632	4.01457	10.3294	10.2259	10.3294	10.2259	0.994929	1.18198	0.0365227	0.00391514	up	#N/A
TraesCS3B02G284700	Promoter	0	2.6664	1.09257	5.67339	5.31297	5.67339	5.31297	1.44547	1.1699	0.0147769	0.030911	up	RNA polymerase II transcriptional coactivator KELP
TraesCS2D02G313200	Promoter	0	4.16454	3.39491	10.7769	10.3321	10.7769	10.3321	0.951974	1.15163	0.0236022	0.00165559	up	BTB-POZ and MATH domain protein
TraesCS1D02G168200	Promoter	158	1.84765	1.817	7.69023	7.61321	5.4826	4.67033	1.6383	1.15154	0.0418306	0.0208945	up	Pre-mRNA splicing factor, putative
TraesCS3A02G219100	Promoter	0	2.19834	2.43209	7.11103	5.63185	7.11103	5.63185	1.15047	1.15056	0.0320697	0.0155279	up	Cytochrome c oxidase subunit 5B, mitochondrial
TraesCS3B02G272700	Promoter	0	2.09165	2.12122	6.76592	4.82267	6.76592	4.82267	1.28597	1.14306	0.0161985	0.0191434	up	Fasciclin-like arabinogalactan protein
TraesCS7B02G237200	Promoter	182	2.04175	2.20867	5.63587	5.99788	5.63587	5.99788	1.20963	1.14195	0.027867	0.0193735	up	plant/protein (Protein of unknown function, DUF538)
TraesCS2A02G223800	Promoter	0	1.68	1.59312	4.4717	4.54988	4.4717	4.54988	1.21726	1.14178	0.0363408	0.0274482	up	Hydroxyproline-rich glycoprotein-like
TraesCS3B02G257700	Promoter	0	3.15133	1.37736	6.16154	6.69785	6.16154	6.69785	1.2696	1.13637	0.0134391	0.013519	up	50S ribosomal protein L31
TraesCS2B02G249000	Promoter	77	1.29868	1.74155	4.27728	3.87149	4.27728	3.87149	1.2607	1.12781	0.035138	0.036688	up	Ribosomal rna small subunit methyltransferase
TraesCS5B02G194100	Promoter	0	1.20424	1.13043	2.94632	3.42165	2.94632	3.42165	1.0411	1.12656	0.0349839	0.00899582	up	Major facilitator superfamily transporter
TraesCS3B02G298000	Promoter	0	2.80271	2.51654	6.18067	8.24161	6.18067	8.24161	1.08717	1.11532	0.0262337	0.0100074	up	ATP synthase subunit beta
TraesCS6A02G275600	Promoter	0	1.09378	1.34455	3.96267	2.52192	3.96267	2.52192	1.39159	1.10832	0.016571	0.0404686	up	#N/A
TraesCS5D02G125700	Promoter	0	2.45828	1.61166	6.22013	4.89828	6.22013	4.89828	0.89354	1.10633	0.0475147	0.00495577	up	Amino acid permease
TraesCS6A02G220100	Promoter	0	2.50094	2.37161	6.65682	6.40709	6.65682	6.40709	1.5092	1.10178	0.00745922	0.0344543	up	Protein disulfide-isomerase
TraesCS5D02G166600	Promoter	0	2.45541	2.71651	6.98949	6.76223	6.98949	6.76223	1.13405	1.10151	0.0380223	0.0204034	up	Ubiquitin system component Cue protein
TraesCS7A02G200700	Promoter	0	1.61962	1.9113	4.35888	4.97911	4.35888	4.97911	1.19597	1.09905	0.0272025	0.0231071	up	Microtubule-associated protein 70-2
TraesCS5A02G053700	Promoter	0	3.08028	2.6214	6.62215	8.61969	6.62215	8.61969	1.1054	1.09137	0.018063	0.00911849	up	Acetyl-CoA carboxylase, putative
TraesCS7A02G197100	Promoter	0	1.88121	1.46912	4.12363	4.87611	4.12363	4.87611	1.12426	1.0908	0.0466472	0.0287345	up	Spindle assembly checkpoint component
TraesCS7D02G199700	Promoter	16	1.73983	2.1387	5.70292	4.45722	5.70292	4.45722	1.16875	1.08742	0.0494308	0.0418367	up	B12D protein
TraesCS4A02G139900	Promoter	0	3.0571	2.17703	6.65625	7.34576	6.65625	7.34576	1.27978	1.08015	0.00482945	0.00867375	up	Ubiquitin carboxyl-terminal hydrolase
TraesCS5A02G137600	Promoter	0	2.04961	1.06709	4.74236	3.70647	4.74236	3.70647	1.38225	1.07579	0.0179914	0.047874	up	Proteasome-associated protein ECM29-like protein
TraesCS6A02G241200	Promoter	0	2.45762	2.53769	5.72382	7.30349	5.72382	7.30349	1.00902	1.06896	0.0484982	0.0164521	up	Protein kinase
TraesCS3A02G187100	Promoter	0	1.1339	2.58497	4.37475	4.75347	4.37475	4.75347	1.51079	1.0341	0.00434865	0.0355774	up	2,3-bisphosphoglycerate-dependent phosphoglycerate mutase
TraesCS5D02G116700	Promoter	0	4.74866	4.28072	11.7424	11.3544	11.7424	11.3544	1.11816	1.03032	0.0363014	0.0299386	up	Chaperone protein DnaJ
TraesCS3A02G231400	Promoter	0	1.54192	2.62444	4.66543	5.59106	4.66543	5.59106	1.09651	1.02114	0.0477506	0.0356018	up	Single-stranded DNA-binding protein
TraesCS7B02G254400	Promoter	0	1.44354	3.48444	6.11275	5.78257	6.11275	5.78257	1.20888	1.01183	0.0263544	0.0385078	up	26S protease regulatory subunit, putative
TraesCS7D02G415100	Promoter	0	3.06899	2.66301	6.54039	7.95486	6.54039	7.95486	1.11324	1.01168	0.0436099	0.0407536	up	Zinc finger CCHC domain-containing protein 10
TraesCS3D02G214900	Promoter	-948	2.59295	1.63924	5.2402	5.56731	5.2402	5.56731	1.33546	1.00362	0.0102205	0.0361451	up	#N/A
TraesCS5A02G155500	Promoter	0	2.99736	3.09502	7.75654	7.3717	7.75654	7.3717	1.14317	0.997451	0.0217282	0.0249366	up	RING/U-box superfamily protein
TraesCS7B02G160900	Promoter	0	1.90385	1.4868	4.05733	4.47575	4.05733	4.47575	1.40071	0.996763	0.0104944	0.0481565	up	NAC domain protein,
TraesCS2D02G292900	Promoter	0	2.72769	2.96479	6.53856	7.35576	6.53856	7.35576	1.12211	0.976821	0.0296207	0.0306777	up	Protein transport protein Sec24-like
TraesCS3D02G264800	Promoter	0	4.03197	2.49416	8.21247	7.99694	8.21247	7.99694	1.17412	0.964658	0.0110952	0.0209442	up	ATP synthase subunit beta
TraesCS5B02G155100	Promoter	0	3.17231	3.74362	8.09982	8.5605	8.09982	8.5605	1.11453	0.962256	0.00818446	0.0111202	up	Alcohol dehydrogenase 2
TraesCS2A02G214600	Promoter	-2483	2.40219	2.75606	6.21636	6.1541	6.21636	6.1541	1.03542	0.955004	0.0455916	0.0368902	up	#N/A
TraesCS7A02G268900	Promoter	0	2.95675	2.28462	6.70413	6.05985	6.70413	6.05985	1.35656	0.94855	0.00656854	0.040948	up	Nck-associated protein 1
TraesCS5D02G095200	Promoter	0	2.45061	2.78071	6.63434	5.7952	6.63434	5.7952	1.22535	0.939696	0.0055538	0.0191619	up	CASP-like protein
TraesCS7B02G148800	Promoter	0	2.8399	2.3678	6.96563	5.56731	6.96563	5.56731	0.937706	0.939314	0.0176732	0.00856276	up	#N/A
TraesCS4B02G168900	Promoter	0	7.65308	4.58622	13.3681	16.4202	13.3681	16.4202	0.978962	0.934988	0.0395358	0.0264572	up	Poly (A) RNA polymerase cid14
TraesCS1A02G142400	Promoter	0	4.21769	2.39291	5.08	4.72122	8.05992	7.97919	1.00552	0.924505	0.0490841	0.0418669	up	Na(+)/H(+) antiporter NhaB
TraesCS6D02G159700	Promoter	0	3.20677	3.97349	8.09927	8.67537	8.09927	8.67537	0.924162	0.921715	0.0431683	0.0217172	up	Protein FLX-like 2
TraesCS4A02G127600	Promoter	416	3.18453	1.84546	6.71044	5.36121	6.71044	5.36121	1.20548	0.910577	0.013122	0.0406824	up	F-box protein
TraesCS5B02G227800	Promoter	18	4.39313	4.53626	9.32216	11.4797	9.32216	11.4797	1.04641	0.906017	0.0378911	0.0455034	up	O-fucosyltransferase family protein
TraesCS1D02G094100	Promoter	0	2.35388	3.67065	6.8919	6.82288	6.8919	6.82288	0.80217	0.893526	0.0499925	0.0131502	up	LRR receptor-like serine/threonine-protein kinase GSO1
TraesCS7B02G276600	Promoter	0	2.7296	2.181	5.29772	6.17704	5.29772	6.17704	1.12873	0.892583	0.0208872	0.0432575	up	Extra-large G-protein-like
TraesCS2D02G283300	Promoter	0	2.70517	2.70319	5.78097	6.70672	5.78097	6.70672	0.971556	0.890681	0.025792	0.0216558	up	2-oxoglutarate dehydrogenase E1 component family protein
TraesCS2A02G384100	Promoter	0	2.55603	1.75369	5.47615	4.56852	5.47615	4.56852	0.928357	0.881784	0.026761	0.0191637	up	#N/A
TraesCS2B02G243400	Promoter	242	3.49949	1.6425	5.84519	6.27566	5.84519	6.27566	1.10865	0.880273	0.0126532	0.0295253	up	Aspartic proteinase nepenthesin-1
TraesCS5A02G256600	Promoter	344	3.33908	2.03814	5.95919	6.60744	5.95919	6.60744	1.05171	0.876283	0.0308195	0.0434236	up	Cationic amino acid transporter
TraesCS5B02G219100	Promoter	0	3.91376	4.21891	9.1931	9.25528	9.1931	9.25528	1.13362	0.869847	0.0115786	0.0320572	up	Eukaryotic translation initiation factor 3 subunit C
TraesCS7A02G442000	Promoter	0	2.31021	2.35926	4.96661	5.64529	4.96661	5.64529	1.19277	0.869205	0.00828794	0.0343589	up	#N/A
TraesCS2B02G256700	Promoter	0	3.81035	4.34327	10.0397	8.34176	10.0397	8.34176	1.01686	0.864296	0.0336221	0.0446355	up	TVP38/TMEM64 family membrane protein
TraesCS5A02G078000	Promoter	0	3.67028	3.00782	7.17619	8.07942	7.17619	8.07942	0.944345	0.861897	0.0476608	0.0407817	up	70 kDa heat shock protein
TraesCS1B02G222000	Promoter	17	3.66908	3.20321	7.51834	8.0569	7.51834	8.0569	0.851279	0.856143	0.0317515	0.0135164	up	Translocase of chloroplast
TraesCS6B02G210600	Promoter	90	3.28077	5.80741	10.7539	9.30142	10.7539	9.30142	1.00373	0.854463	0.016655	0.0236428	up	Heat shock protein
TraesCS2B02G230800	Promoter	0	2.45664	1.89819	4.66199	5.21469	4.66199	5.21469	0.95517	0.849672	0.0210738	0.0214985	up	Glycosyltransferase
TraesCS6A02G235200	Promoter	82	2.62666	2.58308	5.76734	5.87271	5.76734	5.87271	0.88004	0.841883	0.0407752	0.0269771	up	WD-repeat protein, putative
TraesCS4D02G167700	Promoter	0	3.91076	6.52127	12.6723	10.106	12.6723	10.106	1.30069	0.839804	0.00292546	0.0394899	up	Cell cycle checkpoint control family protein
TraesCS2B02G358800	Promoter	0	3.5949	3.90739	8.32358	8.33716	8.32358	8.33716	0.835997	0.839081	0.0407614	0.0197594	up	rRNA N-glycosidase
TraesCS4A02G163600	Promoter	0	4.01683	4.90368	9.46277	10.2196	9.46277	10.2196	1.26107	0.837627	0.00256668	0.0301411	up	WD repeat-containing protein 1
TraesCS2D02G209000	Promoter	0	4.25866	3.47754	8.65897	8.57225	8.65897	8.57225	0.786665	0.82782	0.0395098	0.0148576	up	Transcription factor jumonji domain-containing protein
TraesCS3A02G101700	Promoter	0	3.05669	1.84983	5.19225	5.78278	5.19225	5.78278	1.05074	0.8155	0.0165847	0.0403156	up	Lectin receptor kinase
TraesCS5B02G157800	Promoter	0	2.59392	3.38482	5.98962	6.95198	5.98962	6.95198	0.968016	0.814545	0.029954	0.0415714	up	Aspartate--tRNA ligase
TraesCS4D02G205200	Promoter	0	3.0617	3.17365	7.96585	5.51177	7.96585	5.51177	0.866114	0.796146	0.036273	0.0355924	up	RNA-binding family protein
TraesCS6D02G191900	Promoter	0	4.39667	3.85082	8.24879	9.57414	8.24879	9.57414	0.916401	0.786778	0.0378876	0.0470099	up	Ubiquitin-associated protein
TraesCS2A02G227000	Promoter	0	5.25308	4.64933	10.7197	10.6124	10.7197	10.6124	0.984738	0.782605	0.0205245	0.040474	up	Ubiquinol-cytochrome C chaperone family protein
TraesCS3B02G179600	Promoter	0	3.4846	2.66187	6.69863	6.56778	6.69863	6.56778	1.13614	0.779009	0.00254384	0.0239674	up	Cytochrome P450, putative
TraesCS4B02G141500	Promoter	0	2.63588	2.34913	5.34319	5.34595	5.34319	5.34595	0.799486	0.777147	0.0410968	0.0257664	up	#N/A
TraesCS3B02G211900	Promoter	0	4.1251	3.82081	8.6392	8.35606	8.6392	8.35606	0.929387	0.775391	0.0195178	0.0298001	up	#N/A
TraesCS1A02G100300	Promoter	-1282	12.5767	14.9447	6.97642	9.92816	27.483	30.4298	1.56034	0.766788	0.0435608	0.0359833	up	#N/A
TraesCS3B02G327000	Promoter	0	3.00826	3.0362	6.39168	6.32766	6.39168	6.32766	0.993579	0.756933	0.0141163	0.0384984	up	Auxin response factor
TraesCS6D02G148800	Promoter	140	5.2737	3.03763	8.99416	8.64674	8.99416	8.64674	0.786584	0.75093	0.0328963	0.0275968	up	Serine/threonine-protein kinase
TraesCS1D02G317211	Promoter	373	6.28202	3.2706	2.79162	1.50925	6.12011	5.68014	-1.34171	-0.0483572		0.998145	down	#N/A
TraesCS1D02G317301	Promoter	102	5.17343	2.1804	1.67497	2.01234	3.82507	3.02941	-1.05034	-0.460879		0.997425	down	#N/A
TraesCS4D02G187100	Promoter	0	10.0085	7.60555	5.06959	5.18611	6.59271	6.52669	-1.31072	-0.75377	0.00227031	0.0450175	down	#N/A
TraesCS6D02G288700	Promoter	-760	10.5009	4.88423	5.77755	5.71968	5.77755	5.71968	-1.24504	-0.758025	0.00592125	0.0496561	down	Nucleobase ascorbate transporter
TraesCS6D02G296100	Promoter	-1609	12.5865	7.27001	7.22929	6.82141	6.82817	7.84756	-1.31208	-0.764508	0.00118967	0.0275583	down	Protein EXORDIUM-like 1
TraesCS1A02G005800	Promoter	-2168	42.8189	29.5258	24.3905	28.8197	24.3905	28.8197	-0.955328	-0.767986	0.00807838	0.0195493	down	Mei2-like protein
TraesCS2A02G462600	Promoter	-1650	20.0778	10.7203	10.7102	11.9914	10.7102	11.9914	-1.51369	-0.76992	0.000217687	0.0306353	down	Kelch repeat-containing protein
TraesCS3B02G120600	Promoter	-1562	11.1481	8.72069	7.69305	6.92364	7.69305	6.92364	-1.02179	-0.770642	0.0223628	0.0398187	down	RING/U-box superfamily protein
TraesCS3D02G357800	Promoter	0	7.80111	5.40505	5.38336	4.36045	5.38336	4.36045	-1.09149	-0.771433	0.0187625	0.0467872	down	Rop guanine nucleotide exchange factor, putative
TraesCS6D02G401500	Promoter	102	5.9273	8.23901	4.83756	5.37315	4.83756	5.37315	-1.19311	-0.77548	0.0089598	0.0384677	down	Mitochondrial intermediate peptidase
TraesCS3A02G423600	Promoter	-184	9.31519	6.15974	5.65238	5.70549	5.65238	5.70549	-0.848244	-0.778251	0.0464311	0.0319602	down	#N/A
TraesCS2D02G453400	Promoter	0	15.5872	8.87127	6.92889	5.71625	8.38488	9.55861	-1.19249	-0.778526	0.0473094	0.029141	down	senescence-associated family protein (DUF581)
TraesCS6A02G420900	Promoter	192	7.70363	5.44008	4.58089	5.0389	4.58089	5.0389	-0.89459	-0.779252	0.0268399	0.0265764	down	Protein SAWADEE HOMEODOMAIN-like protein 2
TraesCS3D02G434700	Promoter	0	11.2755	8.31629	6.38279	7.94372	6.38279	7.94372	-0.975371	-0.780777	0.0322418	0.0434601	down	Auxin response factor
TraesCS4D02G224900	Promoter	-1819	27.044	21.8768	18.0604	17.5815	18.0604	17.5815	-1.29443	-0.78161	0.0017581	0.0215937	down	Bifunctional uridylyltransferase/uridylyl-removing enzyme
TraesCS7D02G165900	Promoter	0	11.6467	7.98518	5.43356	8.9092	5.43356	8.9092	-0.980009	-0.782498	0.028925	0.0481268	down	MTD1
TraesCS1A02G386000	Promoter	51	16.2476	8.44554	6.16401	5.44257	8.32899	9.67269	-1.02861	-0.783082	0.0157885	0.0288718	down	Purine permease
TraesCS2B02G474900	Promoter	0	7.81458	5.3578	4.67111	4.96269	4.67111	4.96269	-0.947351	-0.783456	0.0342664	0.0386947	down	senescence-associated family protein (DUF581)
TraesCS5D02G557000	Promoter	0	16.7498	10.9813	10.5213	9.68245	10.5213	9.68245	-1.09842	-0.786766	0.0058418	0.0223159	down	Hydroxyproline-rich glycoprotein
TraesCS5A02G424600	Promoter	-240	17.7882	14.731	8.36713	9.15526	13.2443	10.2335	-0.981983	-0.79608	0.0112514	0.0423116	down	Ethylene-responsive transcription factor, putative
TraesCS5D02G408500	Promoter	-918	14.6995	8.2302	7.21911	9.34583	7.21911	9.34583	-1.36191	-0.799436	0.00107851	0.0267393	down	Phosphatase 2C family protein
TraesCSU02G032800	Promoter	0	10.442	6.60134	5.51463	6.76965	5.51463	6.76965	-0.872252	-0.799956	0.0206384	0.0195879	down	Lipid transfer protein
TraesCS2A02G471800	Promoter	11	3.87928	4.55189	2.92036	3.07181	2.92036	3.07181	-1.38815	-0.801895	0.00654198	0.0452299	down	#N/A
TraesCS2A02G447800	Promoter	-610	13.1321	6.05354	7.64619	6.24793	7.64619	6.24793	-1.16469	-0.80349	0.0103511	0.0398653	down	SNARE associated Golgi protein family
TraesCS3B02G030700	Promoter	0	8.98619	7.00874	5.45275	6.03321	5.45275	6.03321	-1.08604	-0.803698	0.00849466	0.0215707	down	E3 ubiquitin-protein ligase
TraesCS2B02G478900	Promoter	-800	9.68706	8.45463	7.68754	7.27965	6.76838	6.20425	-1.55219	-0.805231	0.018617	0.0120888	down	Regulator of chromosome condensation (RCC1) family with FYVE zinc finger domain-containing protein
TraesCS5A02G401200	Promoter	-1197	9.63038	6.00455	4.83012	6.40957	4.83012	6.40957	-0.895144	-0.807617	0.0306914	0.0282397	down	Zinc-finger protein
TraesCS5D02G003900	Promoter	16	11.2557	7.66316	6.27361	7.2952	6.27361	7.2952	-0.915029	-0.807638	0.0196081	0.0184888	down	Core-2/I-branching beta-1,6-N-acetylglucosaminyltransferase family protein
TraesCS3B02G040900	Promoter	0	12.1029	6.07769	3.7177	2.94437	6.93035	6.20123	-2.57141	-0.808214	0.000498433	0.0378817	down	Metal tolerance protein
TraesCS3D02G364600	Promoter	0	11.5137	8.28491	7.12176	7.05043	7.12176	7.05043	-0.875639	-0.811916	0.0360428	0.0245051	down	Sialyltransferase-like protein 2
TraesCS2B02G271600	Promoter	0	10.681	7.44021	3.80219	6.52446	5.52805	7.44894	-1.44077	-0.811979	0.00222445	0.0341	down	Glutaredoxin
TraesCS2A02G559800	Promoter	0	12.0334	7.6395	7.4105	6.71191	7.4105	6.71191	-1.41994	-0.812602	0.0024047	0.0312439	down	RING/FYVE/PHD zinc finger superfamily protein
TraesCS5D02G242400	Promoter	-1824	18.1572	12.2172	11.101	10.5546	11.101	10.5546	-0.995855	-0.814063	0.00635062	0.0131432	down	Hexosyltransferase
TraesCS3A02G364400	Promoter	-14	6.85211	4.35406	3.38268	4.64511	3.38268	4.64511	-1.99367	-0.815432	0.000314611	0.0435875	down	Rop guanine nucleotide exchange factor, putative
TraesCS2B02G617600	Promoter	56	10.5503	8.11254	6.97068	6.32579	6.97068	6.32579	-1.16143	-0.81574	0.00446503	0.0180052	down	magnesium transporter, putative (DUF803)
TraesCS5D02G536100	Promoter	0	8.27461	6.32903	5.5515	4.8678	5.5515	4.8678	-1.05521	-0.816648	0.0299731	0.0432036	down	Mitochondrial carrier protein, putative
TraesCS5B02G490600	Promoter	-1527	17.441	8.49255	11.8876	11.0863	8.93908	9.54363	-1.11535	-0.816977	0.0185044	0.0252556	down	Zinc finger protein
TraesCS2D02G295800	Promoter	0	12.0971	7.47337	2.27045	3.74618	6.9566	6.99288	-2.32236	-0.819649	0.002412	0.0194249	down	Digalactosyldiacylglycerol synthase 1, chloroplastic
TraesCS6D02G352400	Promoter	0	10.6118	12.0664	8.00951	7.92929	8.00951	7.92929	-1.37912	-0.819797	0.00521529	0.0359087	down	30S ribosomal protein S15
TraesCS3D02G399100	Promoter	-2014	21.3557	14.1216	13.5301	11.6967	13.5301	11.6967	-1.37714	-0.821735	0.000758042	0.0175241	down	Protein root UVB sensitive 6
TraesCS5B02G517500	Promoter	-1498	11.8243	7.54963	7.12452	6.69146	7.12452	6.69146	-1.34722	-0.823253	0.00589333	0.0366082	down	Cellulose synthase
TraesCS2A02G029300	Promoter	-2511	12.4458	13.8628	9.55254	8.93631	9.55254	8.93631	-1.032	-0.823541	0.00298522	0.00774528	down	#N/A
TraesCS3D02G379400	Promoter	-2770	13.9411	7.75132	7.77035	7.58264	7.77035	7.58264	-0.95476	-0.823548	0.0107353	0.0184225	down	Chaperone protein dnaJ
TraesCS4B02G353100	Promoter	0	8.94108	8.52744	6.70193	5.60799	6.70193	5.60799	-1.11729	-0.823867	0.00258641	0.0103821	down	Hydroxymethylglutaryl-CoA synthase
TraesCS5D02G494700	Promoter	-1409	22.9576	11.7127	11.6139	12.9126	11.6139	12.9126	-1.27533	-0.824369	0.000979966	0.0227853	down	GTPase Der
TraesCS1D02G084400	Promoter	-1810	12.2008	6.54457	7.38072	6.00781	7.38072	6.00781	-0.969228	-0.825327	0.0370939	0.0395306	down	MYB transcription factor
TraesCS7D02G031900	Promoter	0	16.4074	11.8264	7.3799	5.21857	9.07077	10.8905	-1.21499	-0.828522	0.0360988	0.0207018	down	F-box protein
TraesCS3B02G463000	Promoter	-2172	19.3507	13.0718	11.9807	10.9341	11.9807	10.9341	-1.40624	-0.830547	0.000813087	0.0168893	down	Acyl-[acyl-carrier-protein] desaturase
TraesCS7D02G026100	Promoter	0	22.6982	14.0046	6.76304	7.36484	12.6513	13.1955	-1.31721	-0.831393	0.00274867	0.0132472	down	Eyes absent-like protein
TraesCS3B02G007400	Promoter	0	17.6982	9.16032	10.4188	8.91592	8.89202	10.0757	-1.26283	-0.831498	0.00170953	0.0209802	down	FLOWERING LOCUS T/ TERMINAL FLOWER 1-like protein
TraesCS7A02G147300	Promoter	-327	6.7724	5.85132	4.50656	4.36229	4.50656	4.36229	-1.45495	-0.83249	0.00168622	0.0216421	down	Bidirectional sugar transporter SWEET
TraesCS5A02G537300	Promoter	222	9.36416	6.03335	5.79351	5.0737	5.79351	5.0737	-1.00816	-0.835794	0.0189685	0.0232968	down	Expansin protein
TraesCS3B02G048700	Promoter	0	15.1063	8.02204	9.4646	9.49149	7.25543	9.04038	-0.861291	-0.837833	0.0296097	0.0234681	down	Heat-shock protein
TraesCS4D02G286500	Promoter	-1698	9.6566	8.54675	5.99742	6.729	5.99742	6.729	-0.990044	-0.838754	0.0405544	0.037487	down	Sucrose transporter
TraesCS2B02G545600	Promoter	0	15.7296	9.23502	9.55857	9.86381	9.55857	9.86381	-0.799917	-0.688682	0.0299884	0.0430835	down	Clustered mitochondria protein
TraesCS7B02G074500	Promoter	-322	8.9681	5.01788	5.44176	4.43657	5.44176	4.43657	-1.32032	-0.843111	0.0126275	0.0494599	down	Ethylene-responsive transcription factor
TraesCS4D02G366100	Promoter	29	14.8745	8.94985	8.71135	8.02242	8.71135	8.02242	-1.36621	-0.846068	0.004249	0.0291111	down	Palmitoyl protein thioesterase containing protein, expressed
TraesCS3A02G042600	Promoter	0	11.002	9.86074	6.487	7.99186	6.487	7.99186	-1.42997	-0.847592	0.000964056	0.0161848	down	Metal tolerance protein
TraesCS3D02G544100	Promoter	0	16.3967	9.86266	8.73341	9.62472	8.73341	9.62472	-0.832028	-0.849229	0.0424104	0.0192784	down	Phosphatase 2C family protein
TraesCS3B02G138900	Promoter	-74	11.8976	8.77512	6.58233	7.77765	6.58233	7.77765	-0.780871	-0.851501	0.0373428	0.0116372	down	3'-N-debenzoyl-2'-deoxytaxol N-benzoyltransferase
TraesCS3A02G536300	Promoter	0	9.49106	4.88386	5.25488	4.74988	5.25488	4.74988	-0.784784	-0.853191	0.0443777	0.0178871	down	ABC transporter B family protein
TraesCS3B02G042000	Promoter	0	19.3052	13.6128	10.2189	6.92188	11.6385	13.9133	-1.8453	-0.689207	0.00337375	0.0344559	down	chromatin remodeling 8
TraesCS7B02G167800	Promoter	-266	15.7477	12.1198	10.4537	8.77033	10.4537	8.77033	-1.00319	-0.862479	0.0134806	0.0135677	down	BAG family molecular chaperone regulator-like protein
TraesCS5A02G115100	Promoter	-1121	6.76252	5.8946	4.61363	4.09493	4.61363	4.09493	-1.75524	-0.863438	0.0021235	0.042122	down	Amino acid permease
TraesCS2B02G605100	Promoter	0	11.4619	6.02794	6.6028	5.51532	6.6028	5.51532	-1.06931	-0.864522	0.0120967	0.0207503	down	transmembrane protein
TraesCS2D02G518700	Promoter	-228	16.7696	12.8504	10.37	10.043	10.37	10.043	-1.04242	-0.864705	0.0148168	0.017271	down	Clustered mitochondria protein
TraesCS4A02G006100	Promoter	0	5.46348	2.37037	0.749677	1.23695	2.82767	2.63468	-1.77587	-0.866762	0.0343462	0.0483063	down	MYB transcription factor
TraesCS1D02G405800	Promoter	-2532	18.3364	13.365	12.1697	11.8267	12.1697	11.8267	-0.896959	-0.72602	0.0112626	0.0232914	down	RING/U-box superfamily protein
TraesCS5B02G399800	Promoter	-1698	21.7197	9.54355	16.2463	15.3843	11.4804	10.1815	-1.30612	-0.870708	0.0131298	0.0328862	down	UDP-glucose 6-dehydrogenase
TraesCS5D02G392900	Promoter	-1316	9.84625	4.84144	5.096	5.04496	5.096	5.04496	-1.04266	-0.873152	0.0221844	0.0257249	down	WD repeat and FYVE domain-containing protein 3
TraesCS1D02G345400	Promoter	-966	11.6372	9.1086	7.00626	7.17946	7.00626	7.17946	-1.08735	-0.873841	0.00630123	0.0104479	down	#N/A
TraesCS3D02G050900	Promoter	-1041	22.4917	18.2816	14.2539	13.6408	14.2539	13.6408	-1.65515	-0.874507	0.00249702	0.0347803	down	Octicosapeptide/phox/Bem1p family protein
TraesCS1A02G359300	Promoter	-2278	8.86008	5.38161	4.10007	5.66124	4.10007	5.66124	-1.57723	-0.878137	0.000782733	0.0224496	down	Alpha/beta-Hydrolases superfamily protein
TraesCS2A02G526500	Promoter	0	19.3172	11.4599	9.06561	9.53574	11.4105	9.57486	-1.66511	-0.880111	0.0157856	0.0105511	down	pesticidal crystal cry8Ba protein
TraesCS4D02G354800	Promoter	-2985	6.21471	7.54963	4.5409	4.68273	4.5409	4.68273	-1.79077	-0.884674	0.00277597	0.0457829	down	Small nuclear ribonucleoprotein-like protein
TraesCS4B02G065000	Promoter	0	4.29413	4.5666	3.1011	2.86537	3.1011	2.86537	-1.2179	-0.884765	0.0177058	0.0324391	down	WUSCHEL related homeobox 14
TraesCS5D02G398400	Promoter	-1977	19.5388	11.1846	12.3764	8.66639	12.3764	8.66639	-1.30205	-0.885151	0.00984529	0.0331771	down	Beta-glucosidase
TraesCS2B02G023400	Promoter	0	29.648	13.1935	4.29545	6.37864	14.4016	14.7665	-2.09013	-0.885745	0.0147714	0.0193366	down	Histone deacetylase complex subunit SAP30
TraesCS2B02G286300	Promoter	0	11.2897	9.32601	3.43172	2.86651	6.54424	7.40422	-1.11362	-0.887912	0.00460181	0.0141222	down	senescence regulator (Protein of unknown function, DUF584)
TraesCSU02G116000	Promoter	-2412	7.18069	4.77693	4.37226	3.75134	4.37226	3.75134	-1.46377	-0.893508	0.00752379	0.03768	down	#N/A
TraesCS2D02G101800	Promoter	-1706	11.0367	7.34213	6.49614	5.98756	6.49614	5.98756	-1.02193	-0.893635	0.0467159	0.0372784	down	RNA-binding domain CCCH-type zinc finger protein
TraesCS5A02G547900	Promoter	41	5.37489	4.54727	3.68181	2.99695	3.68181	2.99695	-0.953725	-0.895566	0.0271466	0.016082	down	Protein phosphatase 2c, putative
TraesCS1A02G195700	Promoter	-2132	32.0646	23.1946	4.37272	3.99593	17.5527	19.5885	-1.48626	-0.900559	0.017706	0.0091329	down	Lysine-specific demethylase
TraesCS5D02G556200	Promoter	0	18.299	9.27887	7.11634	3.13114	11.0492	7.61794	-1.6781	-0.901012	0.0210655	0.0236313	down	RING/FYVE/PHD-type zinc finger family protein
TraesCSU02G137700	Promoter	0	20.3375	16.1158	12.5266	11.8844	12.5266	11.8844	-1.44647	-0.90272	0.000204654	0.00590758	down	Dolichyl-diphosphooligosaccharide--protein glycosyltransferase subunit 1
TraesCS3A02G110400	Promoter	-620	14.9795	9.51376	8.39882	8.1015	8.39882	8.1015	-1.24638	-0.904797	0.00814139	0.0201593	down	Protein kinase
TraesCS6B02G339000	Promoter	-727	15.6195	9.83064	7.97622	9.07011	7.97622	9.07011	-0.804906	-0.906051	0.0316469	0.00794883	down	Nucleobase ascorbate transporter
TraesCS3A02G492900	Promoter	-1365	14.3434	13.9452	6.86876	5.78721	9.44816	9.35353	-0.831614	-0.907715	0.0433633	0.0296662	down	Crt
TraesCS7D02G042600	Promoter	71	12.4565	9.10749	7.62423	6.77088	7.62423	6.77088	-1.05147	-0.91005	0.00677512	0.00714871	down	Protein-phosphatase-2C
TraesCS5B02G358600	Promoter	-563	16.4476	11.6148	10.1426	8.60662	10.1426	8.60662	-0.920929	-0.911321	0.0233373	0.0105071	down	Zinc finger protein, putative
TraesCS1A02G376500	Promoter	-254	5.38062	4.53545	3.58043	3.01945	3.58043	3.01945	-1.67388	-0.913117	0.0037761	0.0374997	down	#N/A
TraesCSU02G020500	Promoter	0	6.95828	5.80741	3.9804	4.50346	3.9804	4.50346	-2.2374	-0.913286	8.01686e-06	0.0113136	down	Endochitinase (Chitinase)
TraesCS5B02G538300	Promoter	0	6.33016	5.36421	3.48534	4.27854	3.48534	4.27854	-1.14909	-0.91514	0.0237688	0.0298219	down	Flavin-containing monooxygenase
TraesCS3A02G154500	Promoter	-1876	4.1132	4.33389	2.55458	3.01071	2.55458	3.01071	-1.19856	-0.915839	0.0315121	0.0426515	down	embryonic flower 1 (EMF1)
TraesCS3A02G292400	Promoter	-448	4.91328	3.96895	2.5429	3.35658	2.5429	3.35658	-1.29793	-0.916735	0.0190152	0.0397543	down	Auxin response factor
TraesCS5B02G489000	Promoter	0	8.67812	8.48273	5.08667	6.2143	5.08667	6.2143	-1.21975	-0.919945	0.00277159	0.0077601	down	Phosphatidylinositol N-acetyglucosaminlytransferase subunit P-like protein
TraesCS6B02G273500	Promoter	-427	16.9755	7.10114	8.33349	12.9643	8.13016	8.04873	-1.61224	-0.920821	0.0115862	0.0395761	down	DNA polymerase alpha catalytic subunit
TraesCS2A02G558000	Promoter	0	4.52675	3.67942	2.67755	2.7454	2.67755	2.7454	-3.45472	-0.924264	5.03584e-06	0.0265558	down	Chitinase
TraesCS3D02G039100	Promoter	-2423	23.9894	12.1942	11.4931	12.3746	11.4931	12.3746	-0.866331	-0.924457	0.0227681	0.011137	down	#N/A
TraesCS7D02G052400	Promoter	-1605	16.8791	9.78161	8.61113	9.01908	8.61113	9.01908	-1.98864	-0.927158	7.54383e-06	0.00844305	down	ABA-responsive binding factor
TraesCS2A02G436800	Promoter	-103	7.64968	7.52276	5.84446	4.10614	5.84446	4.10614	-1.1827	-0.927376	0.0234231	0.0314267	down	Kinase family protein
TraesCS6D02G404900	Promoter	0	12.1302	9.63489	7.63026	6.69327	7.63026	6.69327	-1.32491	-0.92756	0.000451428	0.00444397	down	Protein SAWADEE HOMEODOMAIN-like protein 2
TraesCS4B02G242100	Promoter	-606	11.8293	6.05395	3.18926	2.80651	4.99785	6.92691	-1.04755	-0.928493	0.0264505	0.0492658	down	Leucine-rich repeat protein kinase family protein
TraesCS2A02G514400	Promoter	0	15.5529	13.3386	3.22101	3.69224	9.73432	9.26618	-1.03095	-0.929196	0.0477438	0.0318778	down	RING/U-box superfamily protein
TraesCS1B02G289200	Promoter	0	14.9486	11.5861	6.62215	5.41568	8.39242	9.08728	-1.12855	-0.930151	0.0283613	0.0186609	down	RING/FYVE/PHD zinc finger superfamily protein
TraesCS4B02G322800	Promoter	0	5.46899	2.88981	2.70378	2.84399	2.70378	2.84399	-1.50968	-0.932547	0.00469909	0.0262103	down	Auxin efflux carrier family protein
TraesCS3B02G575100	Promoter	202	8.63797	3.8226	4.32163	3.98328	4.32163	3.98328	-1.10983	-0.932985	0.0397721	0.0403262	down	UDP-glycosyltransferase
TraesCS3D02G281000	Promoter	-70	6.73651	4.90403	3.98461	3.67574	3.98461	3.67574	-1.07739	-0.93329	0.014073	0.0117409	down	transcription repressor
TraesCS6D02G113600	Promoter	-765	7.25825	7.13783	5.00875	4.38644	5.00875	4.38644	-1.1954	-0.933858	0.0258786	0.033235	down	Protein VERNALIZATION INSENSITIVE 3
TraesCS2D02G224400	Promoter	-2769	12.0424	6.66144	7.69338	6.45941	7.69338	6.45941	-1.34891	-0.735136	0.00128919	0.0411036	down	Protein translation factor SUI1-like protein
TraesCS3B02G333000	Promoter	-327	9.06205	5.92426	5.00991	4.85421	5.00991	4.85421	-0.874468	-0.935631	0.0368438	0.0109884	down	Lipopolysaccharide export system permease protein LptF
TraesCS4D02G029200	Promoter	0	4.92115	4.14815	1.67848	1.66167	2.61975	3.31393	-3.23107	-0.936871	0.00101357	0.0490955	down	Nuclease domain-containing protein 1
TraesCS2A02G493600	Promoter	-2511	10.1134	10.8498	7.86279	7.65644	7.93071	5.65293	-1.04068	-0.940431	0.0242863	0.0438119	down	Adenosylhomocysteinase
TraesCS2A02G453800	Promoter	-697	12.1339	9.17888	6.44099	7.49237	6.44099	7.49237	-0.889606	-0.940532	0.0345893	0.0104558	down	senescence-associated family protein (DUF581)
TraesCS4B02G378500	Promoter	0	7.13924	5.60751	4.31879	3.9905	4.31879	3.9905	-1.06955	-0.944061	0.0163965	0.00952994	down	#N/A
TraesCS1B02G449600	Promoter	-1237	11.876	7.92502	5.6587	7.244	5.6587	7.244	-1.45257	-0.945364	0.000309434	0.00649764	down	Auxilin-like protein 1
TraesCS5B02G401400	Promoter	0	13.4476	9.80168	8.47635	11.1886	6.87802	8.26824	-1.27393	-0.946286	0.00833242	0.00925341	down	T-box transcription factor, putative (DUF863)
TraesCS5D02G322800	Promoter	-1049	9.70327	6.17442	5.71129	4.67925	5.71129	4.67925	-1.15396	-0.949249	0.0286282	0.0303426	down	GTPase-activating protein GYP7
TraesCS5D02G404300	Promoter	0	31.1314	13.593	10.8409	9.92233	13.921	15.3129	-1.50976	-0.949765	0.00155215	0.0159077	down	UDP-glucose 6-dehydrogenase
TraesCS2D02G133500	Promoter	-467	6.86561	6.7517	4.52244	4.26395	4.52244	4.26395	-1.26842	-0.950081	0.03016	0.0435655	down	Rho GTPase-activating protein
TraesCS2D02G093500	Promoter	-62	16.3776	8.12236	8.3302	7.66805	8.3302	7.66805	-1.1041	-0.950879	0.0107741	0.0125232	down	DnaJ
TraesCS4B02G248000	Promoter	-1653	5.16207	3.15729	2.6065	2.83844	2.6065	2.83844	-1.16481	-0.95115	0.0451616	0.04726	down	#N/A
TraesCS3D02G418400	Promoter	-1595	11.0932	8.55377	3.90721	3.41301	6.00234	6.7173	-2.10419	-0.956307	0.00264685	0.0302784	down	Zinc finger CCCH domain protein
TraesCS2B02G560100	Promoter	0	40.7929	18.9437	12.3742	10.719	17.5939	21.2883	-1.06888	-0.956662	0.0231764	0.0157048	down	Cellulose synthase-like protein
TraesCS3B02G459300	Promoter	0	5.36384	5.40672	3.14624	3.756	3.14624	3.756	-1.26717	-0.958082	0.00535519	0.0110096	down	#N/A
TraesCS7D02G236900	Promoter	-1807	13.7039	7.01332	7.25715	5.02912	6.65833	6.87824	-1.26314	-0.959219	0.0360253	0.0406395	down	Root hair defective 3 GTP-binding protein (RHD3)
TraesCS2D02G404600	Promoter	-506	11.3125	7.53617	6.23261	5.98321	6.23261	5.98321	-1.61894	-0.959905	0.00168922	0.0176465	down	Cytochrome P450
TraesCS7D02G026000	Promoter	325	24.0282	14.8866	1.44746	2.00615	11.9385	13.2963	-3.37879	-0.962797	4.41215e-05	0.0300705	down	#N/A
TraesCS3A02G385200	Promoter	-2877	4.9624	5.08685	1.67186	2.27579	2.87304	3.53379	-1.97299	-0.964725	0.00627337	0.0108971	down	#N/A
TraesCS3A02G365000	Promoter	-1061	8.55797	7.92092	5.73196	4.81477	5.73196	4.81477	-1.59311	-0.964856	0.00206507	0.016765	down	Phosphatidylinositol:ceramide inositolphosphotransferase
TraesCS2A02G422600	Promoter	0	14.603	12.9246	9.50183	11.359	8.63758	8.97863	-0.929074	-0.964931	0.0234649	0.0035135	down	Potassium transporter
TraesCS5A02G236300	Promoter	0	8.67835	8.20612	2.78827	4.29387	5.52805	5.24466	-1.83248	-0.968204	0.00715413	0.0289379	down	Rhomboid-like protein
TraesCS2D02G087500	Promoter	-794	11.427	5.46042	5.66423	5.27764	5.66423	5.27764	-1.08542	-0.969535	0.0299901	0.0230266	down	Abscisic acid receptor
TraesCS2A02G108800	Promoter	-1452	4.64162	3.60364	3.16093	2.1279	3.16093	2.1279	-1.32689	-0.970846	0.0227504	0.0407582	down	#N/A
TraesCS6B02G014600	Promoter	0	5.15767	3.07252	2.56672	2.7443	2.56672	2.7443	-1.55072	-0.971211	0.00612579	0.028065	down	#N/A
TraesCS2B02G326200	Promoter	-1013	7.26989	4.8615	3.41141	4.37055	3.41141	4.37055	-1.28257	-0.972094	0.00596499	0.0119108	down	#N/A
TraesCS6D02G301100	Promoter	-1079	14.1047	11.8892	7.92572	8.67227	7.92572	8.67227	-1.58549	-0.972436	0.0107917	0.0412038	down	Cyclin-dependent kinase inhibitor
TraesCS3A02G487500	Promoter	435	19.9299	9.17245	9.07708	9.63971	9.07708	9.63971	-1.17819	-0.972549	0.00729761	0.0119696	down	GRAS family transcription factor containing protein
TraesCS7A02G055500	Promoter	-1097	11.6868	6.93535	3.8736	4.28596	5.28381	6.60744	-1.61231	-0.981259	0.034683	0.0107008	down	#N/A
TraesCS5D02G230300	Promoter	-669	4.51588	2.96064	2.46707	2.31382	2.46707	2.31382	-1.47013	-0.98254	0.0207725	0.0494796	down	Cellulose synthase
TraesCS5A02G394900	Promoter	0	22.0289	13.6822	9.15912	12.7768	12.5156	10.1838	-1.44069	-0.983728	0.00339529	0.00504181	down	UDP-glucose 6-dehydrogenase
TraesCS6D02G393300	Promoter	0	3.06629	3.45886	2.3338	1.75592	2.3338	1.75592	-1.56122	-0.985862	0.00787915	0.0312618	down	Leucine-rich repeat receptor-like protein kinase family protein, putative
TraesCS6B02G381600	Promoter	0	7.23392	5.06865	2.99518	4.81841	2.99518	4.81841	-1.20324	-0.986849	0.0355049	0.0399184	down	Eukaryotic translation initiation factor 3 subunit G
TraesCSU02G254300	Promoter	0	3.70495	3.17745	1.78374	2.56052	1.78374	2.56052	-1.23681	-0.986932	0.0210159	0.0257277	down	#N/A
TraesCS5B02G453400	Promoter	0	8.94108	6.59455	2.54	3.95145	4.78709	5.05509	-1.60044	-0.988681	0.0236588	0.0145604	down	Chitinase domain-containing protein 1
TraesCS4A02G042700	Promoter	-532	4.45043	4.54493	3.10067	2.5434	3.10067	2.5434	-1.69149	-0.989045	0.000895833	0.012393	down	Serine acetyltransferase 3
TraesCS3D02G358000	Promoter	-1121	23.2306	15.3491	11.2717	13.1426	11.2717	13.1426	-0.815735	-0.990593	0.0462139	0.0063875	down	G patch domain protein
TraesCS4D02G361700	Promoter	387	11.8725	6.4373	6.04504	5.52415	6.04504	5.52415	-0.777879	-0.9911	0.0444786	0.00510207	down	Expansin protein
TraesCS7D02G507600	Promoter	-173	12.6408	7.27675	6.38279	6.31887	6.38279	6.31887	-1.78565	-0.991224	0.00611692	0.0426823	down	Pyrophosphate-energized vacuolar membrane proton pump
TraesCS4D02G038900	Promoter	-750	9.57132	10.5891	16.3286	17.0631	4.4033	8.17349	-0.976818	-0.991364	0.0212565	0.0322988	down	Protein kinase
TraesCSU02G105400	Promoter	-670	7.75215	5.36759	4.42159	3.89094	4.42159	3.89094	-1.30232	-0.992468	0.014931	0.0230401	down	#N/A
TraesCS6D02G389000	Promoter	-679	7.00843	4.35294	3.63884	2.75477	3.62727	3.59094	-1.71818	-0.993855	0.0244764	0.0449659	down	RING/U-box superfamily protein
TraesCS7B02G441900	Promoter	-20	5.46855	5.37782	3.48343	3.30485	3.48343	3.30485	-1.31599	-0.994033	0.0160375	0.0242891	down	#N/A
TraesCS1D02G442200	Promoter	0	9.39605	4.41007	4.12618	4.6684	4.12618	4.6684	-1.18135	-0.994746	0.0232078	0.0235058	down	#N/A
TraesCS2B02G105300	Promoter	-918	7.38528	4.35765	3.36363	4.08675	3.36363	4.08675	-1.24519	-0.995703	0.0228465	0.0277717	down	Abscisic acid receptor
TraesCS3A02G007500	Promoter	-2093	19.586	10.1464	9.29212	9.438	9.29212	9.438	-1.08309	-0.996936	0.00674529	0.00575844	down	Misshapen-like kinase 1
TraesCS7B02G396500	Promoter	0	12.1927	11.1685	6.31044	8.26248	6.31044	8.26248	-1.27044	-0.999573	0.000628093	0.00227717	down	DNA ligase
TraesCS2B02G309900	Promoter	-1000	17.2212	10.2755	7.97884	7.66661	8.81284	8.52629	0.806729	-1.00005	0.0495379	0.008288	down	Protein kinase
TraesCS6B02G393700	Promoter	-1245	15.0763	12.2901	8.62419	8.53782	8.62419	8.53782	-1.4253	-1.00027	0.0149505	0.0312983	down	serine/arginine repetitive matrix-like protein
TraesCS3A02G426800	Promoter	-588	19.5637	11.3373	9.32977	9.95232	9.32977	9.95232	-1.30687	-1.00404	0.000403393	0.00375362	down	Acyl-[acyl-carrier-protein] desaturase
TraesCS6D02G359900	Promoter	-2032	14.3443	8.01185	9.10096	9.86337	7.20778	6.85017	-0.994484	-1.00428	0.00760951	0.00739776	down	Clathrin interactor EPSIN-like protein
TraesCS5B02G537600	Promoter	0	19.0905	9.81915	8.71036	9.39534	8.71036	9.39534	-1.2648	-1.00649	0.00210056	0.00589205	down	Methyl-CpG-binding domain-containing protein 9
TraesCS7A02G063700	Promoter	-2766	17.06	10.1361	7.6032	9.46952	7.6032	9.46952	-1.37637	-1.00763	0.00477131	0.0125989	down	SPX domain-containing family protein
TraesCS4A02G460000	Promoter	0	20.9496	11.3685	9.32578	10.7896	9.32578	10.7896	-0.80524	-1.01161	0.0339149	0.00438005	down	Eyes absent-like protein
TraesCS3D02G038000	Promoter	0	12.9992	7.96352	10.0146	9.31943	8.16165	7.78874	-1.89406	-0.721242	5.08623e-05	0.0319846	down	Metal tolerance protein
TraesCS1B02G007800	Promoter	0	11.3238	6.97091	5.1685	6.21318	5.1685	6.21318	-0.775646	-1.01432	0.0445756	0.00419149	down	Transcription initiation factor TFIID subunit 6
TraesCS7D02G536500	Promoter	-463	8.25484	7.30609	3.98753	5.63942	3.98753	5.63942	-1.38196	-1.01481	0.0303803	0.0478638	down	Ser/Thr-rich protein T10 in DGCR region
TraesCS3D02G121600	Promoter	-291	8.59759	6.46085	4.19787	5.15323	4.19787	5.15323	-1.06205	-1.01649	0.0308071	0.0153051	down	3'-N-debenzoyl-2'-deoxytaxol N-benzoyltransferase
TraesCS5B02G502700	Promoter	453	8.12655	4.08088	3.81131	3.01851	3.57954	4.07524	-2.41834	-1.01896	0.00305596	0.0346665	down	Anthranilate synthase
TraesCS4D02G061300	Promoter	-496	5.90214	5.97005	3.31653	3.97454	3.31653	3.97454	-1.70246	-1.01924	0.00491542	0.0273385	down	Leishmanolysin-like peptidase
TraesCS3A02G409500	Promoter	0	11.2118	6.89114	5.15802	6.0638	5.15802	6.0638	-1.72837	-1.02128	9.71693e-05	0.00493342	down	Glycosyl hydrolase family protein
TraesCS2D02G173100	Promoter	-1471	6.66906	6.55841	4.28838	3.83124	4.28838	3.83124	-1.01575	-1.02205	0.018272	0.00551167	down	protein kinase family protein
TraesCS5D02G394400	Promoter	-548	13.014	8.12185	7.51265	5.64218	7.51265	5.64218	-2.27807	-1.02217	0.000272277	0.0211007	down	Pre-mRNA cleavage complex 2 protein Pcf11, putative isoform 2
TraesCS7A02G031500	Promoter	-1071	4.94676	5.33245	2.75718	3.50944	2.75718	3.50944	-1.40979	-1.02639	0.0310269	0.0497719	down	#N/A
TraesCS6A02G383400	Promoter	-1535	15.0721	8.63729	7.80716	5.88874	7.40782	7.22252	-2.28991	-1.02745	4.04972e-06	0.00383313	down	Transcriptional corepressor LEUNIG
TraesCS1B02G010700	Promoter	-1074	11.0963	6.98869	5.93654	5.23827	5.93654	5.23827	-1.29472	-1.02793	0.00344487	0.00609112	down	Gamma-gliadin
TraesCS2A02G557600	Promoter	0	12.2832	11.5303	7.32048	7.24716	7.32048	7.24716	-1.70546	-1.02868	0.000306159	0.00549596	down	magnesium transporter, putative (DUF803)
TraesCS3D02G513900	Promoter	-2147	10.8114	8.48851	4.87354	6.96905	4.87354	6.96905	-1.15112	-1.03055	0.0132878	0.00990087	down	#N/A
TraesCS7A02G176200	Promoter	-1693	7.92805	7.53663	4.55914	4.87455	4.55914	4.87455	-1.49023	-1.03226	0.00531303	0.0145057	down	Transport inhibitor response 1-like protein
TraesCS2A02G431500	Promoter	-790	28.7516	16.901	14.0974	13.8455	14.0974	13.8455	-1.15243	-1.03239	0.0017696	0.00264096	down	Ubiquitin-specific protease family C19-related protein
TraesCS3D02G173300	Promoter	-1680	8.42084	4.96868	3.48661	4.79402	3.48661	4.79402	-1.41377	-1.03251	0.0157777	0.0299021	down	WRKY transcription factor
TraesCS2D02G117600	Promoter	-3000	13.4512	7.25926	7.47114	5.37914	7.47114	5.37914	-2.74436	-1.03345	0.00045613	0.0404588	down	#N/A
TraesCS3D02G381500	Promoter	-2254	7.56821	4.74468	2.74189	4.84719	2.74189	4.84719	-2.59031	-1.03406	0.000511356	0.0387008	down	Amino acid permease
TraesCS1D02G305300	Promoter	-1282	7.06525	5.08392	4.45936	3.00199	4.45936	3.00199	-1.19448	-1.03672	0.034585	0.0281029	down	RING/U-box superfamily protein
TraesCS2A02G558400	Promoter	0	5.90716	5.51416	3.63054	3.31042	3.63054	3.31042	-4.19577	-1.03776	2.71409e-13	0.00114002	down	#N/A
TraesCS1B02G461700	Promoter	0	9.15745	5.10313	4.63419	4.1707	4.63419	4.1707	-1.19488	-1.03867	0.0403303	0.0299148	down	Polypyrimidine tract-binding-like protein, putative
TraesCS1B02G256700	Promoter	-14	11.2202	8.71111	5.90899	6.25325	5.90899	6.25325	-1.02334	-1.04061	0.0303506	0.0101223	down	DNA repair protein-like protein
TraesCS5D02G517200	Promoter	-1207	21.4595	14.1935	10.8772	10.7683	10.8772	10.7683	-1.19424	-1.04128	0.000697994	0.00199784	down	Cellulose synthase
TraesCS3B02G554300	Promoter	-355	18.2786	10.7852	12.2255	14.4084	8.51419	9.36546	-1.24074	-1.04173	0.0400378	0.0353058	down	Crt
TraesCS4D02G220500	Promoter	-417	19.7537	14.8344	0.840907	1.66497	10.4095	10.6733	-2.63681	-1.04385	0.00594484	0.0114536	down	Phosphoenolpyruvate carboxykinase (ATP)-like protein
TraesCS7D02G153200	Promoter	0	8.97361	4.26279	4.25077	3.89648	4.25077	3.89648	-1.44162	-1.04582	0.00996281	0.0213296	down	ATP-dependent DNA helicase
TraesCS7A02G169100	Promoter	0	16.4566	9.5483	7.15447	8.65678	7.15447	8.65678	-0.788507	-1.04688	0.0394438	0.00316516	down	WAT1-related protein
TraesCS2B02G431700	Promoter	-2993	6.77881	4.8569	3.30794	3.77099	3.30794	3.77099	-1.38765	-1.04695	0.00319694	0.00685987	down	#N/A
TraesCS5D02G406000	Promoter	-2466	13.525	10.4289	7.95453	6.61488	7.95453	6.61488	-2.04056	-1.04709	0.000917046	0.0192304	down	T-box transcription factor, putative (DUF863)
TraesCS1B02G395300	Promoter	-863	8.97312	12.2559	5.16011	7.49237	5.16011	7.49237	-1.2884	-1.04741	0.0366748	0.034218	down	Alkaline shock protein 23
TraesCSU02G021600	Promoter	-1087	19.9922	15.1386	10.623	10.6532	10.623	10.6532	-1.70683	-1.0476	9.98731e-06	0.00123318	down	Stem-specific protein TSJT1
TraesCS5B02G202100	Promoter	-1352	4.51131	4.81891	2.89845	2.71001	2.89845	2.71001	-1.37597	-1.0481	0.0262682	0.0350705	down	Iron vacuolar transporter
TraesCS7D02G061200	Promoter	-311	7.17653	5.2931	3.71427	3.8706	3.71427	3.8706	-1.16222	-1.04882	0.0438018	0.028519	down	#N/A
TraesCS4D02G197600	Promoter	-2145	3.59732	3.08739	2.36959	1.67561	2.36959	1.67561	-0.996694	-1.04928	0.0329623	0.00999909	down	#N/A
TraesCS1D02G408500	Promoter	0	12.899	13.5034	7.75276	8.1015	7.75276	8.1015	-1.30115	-1.0503	0.028695	0.0301678	down	Ragulator complex protein LAMTOR1
TraesCS2B02G419200	Promoter	-374	12.2763	4.84604	5.19033	5.31553	5.19033	5.31553	-1.45305	-1.0518	0.045646	0.0205542	down	Homeobox-leucine zipper protein
TraesCS5A02G122900	Promoter	-320	10.9359	11.6148	0.393882	0.194969	6.79194	6.72392	-2.25786	-1.05241	0.00781181	0.0490954	down	WD repeat-containing protein-like protein
TraesCS5A02G356100	Promoter	-878	11.2294	8.60084	5.14124	6.8601	5.14124	6.8601	-1.04354	-1.05247	0.0342376	0.0130652	down	Zinc finger protein, putative
TraesCS7A02G568900	Promoter	0	16.2719	11.6937	8.2057	8.69359	8.2057	8.69359	-1.63467	-1.05359	6.79661e-05	0.00202398	down	Signal peptide peptidase-like protein
TraesCS3D02G350900	Promoter	-2229	25.2296	25.5199	16.4155	14.035	16.4155	14.035	-1.16981	-1.05378	0.0365415	0.0229902	down	ATP-dependent zinc metalloprotease FtsH
TraesCS4B02G101400	Promoter	-2414	7.89662	5.533	3.88261	4.24832	3.88261	4.24832	-0.948942	-1.05407	0.0294058	0.00489878	down	B3 domain-containing protein
TraesCS2D02G600100	Promoter	-1424	20.9543	13.6151	10.5868	10.2252	10.5868	10.2252	-1.52497	-1.05558	2.58555e-05	0.00146055	down	Stem-specific protein TSJT1
TraesCS2A02G159900	Promoter	0	14.7635	11.2518	3.1163	3.85637	8.91443	6.80797	-1.40558	-1.05581	0.0109785	0.00892011	down	Receptor protein kinase, putative
TraesCS3B02G246300	Promoter	-2132	6.73421	5.96023	3.95005	3.68046	3.95005	3.68046	-1.58815	-1.05768	0.0165533	0.0386664	down	ATP-dependent zinc metalloprotease FtsH
TraesCS5B02G026200	Promoter	-558	6.32103	4.81251	2.9549	3.76111	2.9549	3.76111	-2.02327	-1.05888	0.00525061	0.0434716	down	Ubiquitin carboxyl-terminal hydrolase, putative
TraesCS1A02G275800	Promoter	0	14.0021	8.54675	6.4972	7.1743	6.4972	7.1743	-1.1657	-1.05917	0.0214844	0.0133518	down	MYB transcription factor
TraesCS1D02G126500	Promoter	0	7.84577	7.53617	3.62419	4.85421	3.96621	5.23531	-1.05601	-1.05935	0.0498862	0.0146144	down	S-type anion channel
TraesCS1A02G083300	Promoter	-748	5.95586	4.76505	3.44822	2.9999	3.44822	2.9999	-0.966701	-1.06056	0.0400713	0.00784624	down	#N/A
TraesCS3B02G525400	Promoter	-1177	41.739	19.7903	4.03087	3.9905	17.4876	19.8584	-2.21295	-1.06087	0.0116724	0.0105241	down	Phosphotransferase
TraesCS3D02G346500	Promoter	-700	9.40672	7.12057	4.7404	5.20027	4.7404	5.20027	-1.5022	-1.06105	0.00100784	0.0044557	down	Protein IQ-DOMAIN 1
TraesCS5D02G403200	Promoter	0	7.81374	6.11773	4.10627	4.24993	4.10627	4.24993	-0.827886	-1.06135	0.0232617	0.00122332	down	RNA polymerase-associated protein LEO1
TraesCS7B02G073200	Promoter	-2291	6.47405	3.6135	0	0	2.8979	3.22748	-2.81504	-1.06283	0.0200996	0.041257	down	Tyrosine-protein phosphatase
TraesCS1B02G279200	Promoter	-510	6.03939	3.42646	3.04559	2.69771	3.04559	2.69771	-1.91273	-1.06385	0.00570656	0.0358525	down	Phosphatidylinositol transfer protein
TraesCS6A02G314400	Promoter	-840	11.6036	9.78089	7.18334	7.40771	6.43447	6.37003	-1.9523	-1.06552	0.00636804	0.0466215	down	Pesticidal crystal cry8Ba
TraesCS1D02G352600	Promoter	0	8.81953	6.30778	5.80951	3.28647	5.80951	3.28647	-1.22387	-1.06805	0.0494997	0.0428035	down	Chaperone DnaJ
TraesCS2D02G011200	Promoter	41	4.29129	3.53743	2.09034	2.58676	2.09034	2.58676	-1.27187	-1.06902	0.0339061	0.0302138	down	Mediator of RNA polymerase II transcription subunit 15a
TraesCS6A02G239300	Promoter	-1993	6.35675	3.24586	3.03691	2.75595	3.03691	2.75595	-1.0645	-1.06962	0.0249083	0.00953688	down	#N/A
TraesCS5D02G390800	Promoter	-1191	14.5524	8.7321	6.20221	8.01623	8.16997	5.81336	-1.90368	-1.07413	0.00117874	0.0132291	down	WRKY transcription factor
TraesCS5B02G466200	Promoter	-1354	16.9855	16.4839	3.14271	2.66678	9.25365	10.5351	-1.28528	-1.07621	0.0267438	0.0174327	down	carboxyl-terminal peptidase, putative (DUF239)
TraesCS2A02G404700	Promoter	-70	19.2354	7.09361	6.3909	6.65988	7.46658	8.44777	-1.94848	-1.07786	0.000528731	0.029789	down	Niemann-Pick C1 protein
TraesCS6B02G339100	Promoter	0	14.0307	9.40764	1.68181	2.33096	7.09663	6.86217	-4.40669	-1.07901	0.000332551	0.00354851	down	Glycosyltransferase
TraesCS4A02G118900	Promoter	-970	10.6121	7.52981	5.42286	5.36855	5.42286	5.36855	-1.09758	-1.07954	0.0119938	0.00399212	down	DnaJ
TraesCS4B02G044500	Promoter	-1165	5.27629	2.76733	2.54873	2.2829	2.54873	2.2829	-1.15934	-1.08037	0.0459052	0.0270182	down	Microsomal glutathione S-transferase 3
TraesCS4D02G084900	Promoter	-573	9.95166	10.4856	3.44968	2.43938	5.88635	6.11877	-1.86883	-1.0818	0.0223572	0.0188432	down	F-box/kelch-repeat protein
TraesCS5D02G034600	Promoter	-1376	10.9817	7.59963	5.3328	5.69619	5.3328	5.69619	-1.1209	-1.08311	0.0107382	0.00390649	down	cDNA clone:J013058P10, full insert sequence
TraesCS3A02G415400	Promoter	0	8.11015	9.42571	4.96065	5.28873	4.96065	5.28873	-1.2627	-1.08562	0.0036656	0.00279533	down	Endoribonuclease Dicer-like protein 3
TraesCS1A02G083100	Promoter	-1941	8.77941	5.00365	3.51116	4.70281	3.51116	4.70281	-1.52317	-1.08739	0.0124174	0.0253995	down	#N/A
TraesCS6D02G009500	Promoter	-959	4.24926	2.08938	1.66165	2.12883	1.66165	2.12883	-1.83883	-1.08759	0.00492414	0.0294781	down	#N/A
TraesCS3A02G406100	Promoter	-2544	13.2199	9.47186	7.03756	6.38648	7.03756	6.38648	-1.39227	-1.08801	0.00300958	0.0050695	down	S-adenosyl-L-methionine-dependent methyltransferases superfamily protein
TraesCS2A02G117500	Promoter	-2252	20.9373	9.15106	8.42819	9.53574	8.42819	9.53574	-1.69023	-1.09221	0.00560368	0.0231055	down	Ankyrin repeat protein-like
TraesCS2D02G493500	Promoter	-2407	10.1863	6.23028	4.3719	5.3465	4.3719	5.3465	-1.82551	-1.09508	0.0054729	0.0255181	down	Adenosylhomocysteinase
TraesCS7A02G034200	Promoter	-1195	5.15379	2.53414	2.66738	1.90715	2.66738	1.90715	-1.43054	-1.09743	0.0365957	0.046173	down	Glutathione S-transferase
TraesCS6B02G422600	Promoter	-1430	10.5302	5.93919	4.32794	5.39541	4.32794	5.39541	-1.84294	-1.09821	0.000616453	0.0089393	down	Transcriptional corepressor LEUNIG
TraesCS5D02G020900	Promoter	-2116	10.2111	7.71495	4.89813	5.61472	4.89813	5.61472	-2.03547	-1.0998	0.00138611	0.0180175	down	RNA-binding protein
TraesCS2D02G471800	Promoter	0	2.5758	2.8084	1.39109	1.72144	1.39109	1.72144	-1.81831	-1.10259	0.0147783	0.0488804	down	#N/A
TraesCS3A02G103000	Promoter	-2329	17.6483	6.94219	8.13915	9.78427	7.3072	7.23401	-1.53844	-1.1076	0.00103995	0.0206567	down	RING/U-box superfamily protein
TraesCS1B02G159500	Promoter	-740	4.72431	2.53414	2.37101	1.90715	2.37101	1.90715	-1.65027	-1.10825	0.0216929	0.0472906	down	AT-rich interactive domain-containing protein 2
TraesCS5B02G401300	Promoter	0	19.6217	12.0601	2.03758	3.63092	10.1554	8.37805	-1.69292	-1.11095	0.0277831	0.00915516	down	T-box transcription factor, putative (DUF863)
TraesCS7B02G295600	Promoter	-2244	12.9913	9.26593	7.09318	5.85178	7.09318	5.85178	-1.04807	-1.11121	0.0112886	0.00230063	down	Potassium transporter
TraesCS4B02G305700	Promoter	-880	17.0956	10.0872	7.52077	8.32138	7.52077	8.32138	-0.889652	-1.11452	0.0453101	0.00477496	down	Alcohol dehydrogenase, putative
TraesCS7D02G149000	Promoter	-25	6.21329	3.64262	2.30873	3.42841	2.30873	3.42841	-1.76904	-1.11496	0.000405097	0.00621522	down	Bidirectional sugar transporter SWEET
TraesCS5B02G494800	Promoter	0	4.56316	2.75366	1.9323	2.33804	1.9323	2.33804	-1.12717	-1.1158	0.0460511	0.0198644	down	#N/A
TraesCS1B02G287500	Promoter	-1409	13.4043	13.9309	8.82953	6.868	8.82953	6.868	-1.96226	-1.11613	0.000541263	0.00878331	down	Tetratricopeptide repeat (TPR)-like superfamily protein
TraesCS7B02G062100	Promoter	-1535	12.0574	4.54113	4.51435	5.2578	4.51435	5.2578	-1.27979	-1.11724	0.0416804	0.0337236	down	Basic helix-loop-helix transcription factor
TraesCS2A02G463200	Promoter	-10	16.8289	10.1344	7.69865	7.81532	7.69865	7.81532	-0.931136	-1.12125	0.00979658	0.00100502	down	Receptor protein kinase-like protein
TraesCS2A02G552700	Promoter	0	11.1747	10.5497	5.08951	7.32878	5.08951	7.32878	-1.58088	-1.12559	0.0255326	0.0446681	down	Pentatricopeptide repeat-containing protein
TraesCS3B02G385100	Promoter	-1068	16.2968	7.94698	6.41303	7.59095	6.41303	7.59095	-1.20548	-1.12649	0.00562141	0.003594	down	Protein IQ-DOMAIN 1
TraesCS6D02G003300	Promoter	0	14.7506	12.5278	3.93882	1.16981	6.94024	8.70293	-2.31638	-1.12655	0.00717374	0.0244799	down	Translation initiation factor IF-3
TraesCS4B02G291500	Promoter	-649	16.207	14.4701	7.76441	8.04142	7.94658	9.61521	-0.867196	-1.12663	0.0279208	0.0153151	down	Mitochondrial carrier, putative, expressed
TraesCS5A02G393400	Promoter	-980	7.79543	4.42275	3.84837	3.19534	3.84837	3.19534	-0.938382	-1.1267	0.0187737	0.00198943	down	RNA polymerase-associated protein LEO1
TraesCS1A02G435200	Promoter	0	4.8026	3.27785	2.15173	2.49746	2.15173	2.49746	-1.14727	-1.12936	0.0149444	0.00485159	down	Calcium-binding protein
TraesCS4A02G132100	Promoter	0	6.73421	9.08226	4.18241	4.73202	4.18241	4.73202	-1.11473	-1.12982	0.034646	0.0112277	down	#N/A
TraesCS1D02G279600	Promoter	-919	13.7546	12.2681	7.61547	7.21141	7.61547	7.21141	-1.39453	-1.13415	0.010373	0.0100738	down	G patch domain protein
TraesCS2D02G597600	Promoter	-1477	9.76579	10.6709	5.99035	5.55971	5.99035	5.55971	-1.58601	-1.13596	0.0181356	0.0284536	down	#N/A
TraesCS6B02G449800	Promoter	-1603	18.4722	12.4994	8.63332	8.70225	9.29732	8.33588	-0.90316	-1.14216	0.0332122	0.00127145	down	RING/U-box superfamily protein
TraesCS6B02G302000	Promoter	0	10.8185	7.01475	4.79933	5.36039	4.79933	5.36039	-1.80251	-1.14327	0.00010681	0.00220562	down	Protein KINESIN LIGHT CHAIN-RELATED 3
TraesCS5D02G455400	Promoter	-744	14.4885	7.49412	6.42738	6.17019	6.42738	6.17019	-1.92522	-1.14328	0.000309611	0.00587196	down	Actin cross-linking protein, putative
TraesCS1D02G129200	Promoter	0	7.80457	7.52749	3.41788	5.22928	3.41788	5.22928	-1.53891	-1.14375	0.0248227	0.0376518	down	Mitochondrial carrier family
TraesCS3A02G423700	Promoter	-637	14.146	14.0676	7.07459	8.79539	7.07459	8.79539	-1.8208	-1.14667	2.32219e-05	0.000917326	down	ROP-interactive CRIB motif protein
TraesCS1B02G057200	Promoter	4	7.50747	5.23949	3.50953	3.72255	3.50953	3.72255	-1.34909	-1.14698	0.00160589	0.00161033	down	DUF1639 family protein
TraesCS5A02G307100	Promoter	-1148	8.19549	6.41472	3.80882	4.45625	3.80882	4.45625	-1.11483	-1.14955	0.0279462	0.00795165	down	Cell division cycle 5-like protein
TraesCS3D02G421700	Promoter	-1014	28.8227	18.3463	12.9761	13.5542	12.9761	13.5542	-1.46371	-1.15271	4.74652e-05	0.000617009	down	Acyl-[acyl-carrier-protein] desaturase
TraesCS2D02G457000	Promoter	-650	17.0949	7.61653	6.50027	7.43619	6.50027	7.43619	-1.2816	-1.15313	0.0239054	0.0024877	down	Regulator of chromosome condensation (RCC1) family with FYVE zinc finger domain-containing protein
TraesCS5D02G118200	Promoter	-1481	16.6723	6.29136	5.52523	5.95253	6.82282	6.35716	-0.882022	-1.15531	0.0457015	0.0342992	down	AGAMOUS MADS box factor transcription factor
TraesCS4D02G044800	Promoter	-2864	11.6643	7.37406	4.6817	6.09844	4.6817	6.09844	-1.37564	-1.15665	0.0129571	0.0116047	down	Regulator of Vps4 activity in the MVB pathway protein, putative
TraesCS7A02G070100	Promoter	-645	9.34406	6.68293	4.39645	4.64257	4.39645	4.64257	-0.995449	-1.15682	0.0300458	0.00366975	down	Starch synthase, chloroplastic/amyloplastic
TraesCS2A02G521300	Promoter	-2999	7.14139	4.38932	3.49074	3.04922	3.49074	3.04922	-1.74184	-1.15796	0.0101765	0.0264573	down	Microtubule-associated protein RP/EB family member
TraesCS4A02G030000	Promoter	-1784	19.9162	9.56514	9.1092	7.59408	9.1092	7.59408	-1.67018	-1.16764	0.0107688	0.0235599	down	Heat shock protein
TraesCS4A02G453600	Promoter	59	12.5107	10.6254	7.56817	7.49237	6.6712	6.21589	-1.45339	-1.16944	0.0105417	0.0198339	down	Gliadin-like avenin
TraesCS5A02G333700	Promoter	-298	8.74595	8.12302	0.811911	0.200945	5.36478	3.98328	-1.69909	-1.17314	0.0472342	0.0310626	down	Transmembrane protein 120A
TraesCS3A02G357100	Promoter	-343	13.7396	13.1738	5.79172	3.71005	7.11103	7.74379	-1.35918	-1.17613	0.0229841	0.00891996	down	ATP-dependent zinc metalloprotease FtsH
TraesCS7D02G340200	Promoter	-1138	18.2786	12.7719	8.36482	8.87254	8.36482	8.87254	-1.01712	-1.17818	0.0134496	0.00116041	down	Phosphatidylinositol 4-kinase gamma 4
TraesCS6B02G422900	Promoter	-1192	8.46728	6.939	4.67446	3.85637	4.67446	3.85637	-1.74844	-1.17956	0.00227729	0.00801159	down	3-ketoacyl-CoA synthase
TraesCS3B02G115500	Promoter	-37	12.0726	7.19914	1.64452	2.32579	4.78589	5.92245	-1.81308	-1.18086	0.00423653	0.00206437	down	#N/A
TraesCS7A02G553800	Promoter	-2587	10.343	6.83938	4.43015	5.11674	4.43015	5.11674	-3.10993	-1.18396	0.0261286	0.0376906	down	MYB-related protein
TraesCS5A02G404300	Promoter	-1257	3.64178	4.22088	2.42335	1.86595	2.42335	1.86595	-1.56561	-1.18472	0.0140974	0.0198973	down	#N/A
TraesCS2D02G565300	Promoter	-1016	18.8467	12.7527	16.0142	16.5912	9.48578	7.9733	-0.99521	-1.18549	0.0163688	0.000897259	down	Allantoinase
TraesCS4B02G346200	Promoter	-464	12.4363	9.87802	5.44625	6.86217	5.44625	6.86217	-2.11145	-1.18585	0.0078413	0.039475	down	WD-repeat protein, putative
TraesCS5B02G054200	Promoter	-2867	5.74546	2.89941	2.97361	1.85926	2.97361	1.85926	-1.71206	-1.18595	0.0127899	0.0294226	down	NAC domain-containing protein
TraesCS2B02G407900	Promoter	-2854	12.4244	8.12236	5.55347	5.78721	5.55347	5.78721	-1.22905	-1.1892	0.00498443	0.00158763	down	Yellow stripe-like 9 transporter
TraesCS2A02G394900	Promoter	-2077	9.2494	5.60916	3.61692	4.52852	3.61692	4.52852	-1.99218	-1.20022	4.26381e-05	0.00188689	down	2-oxoglutarate and Fe(II)-dependent oxygenase superfamily protein
TraesCS6A02G325300	Promoter	-782	20.472	10.2041	7.93448	8.81294	7.93448	8.81294	-0.876405	-1.20048	0.0241371	0.00103049	down	Glucan endo-1,3-beta-glucosidase 3
TraesCS5B02G382300	Promoter	-2713	14.6229	6.37306	5.43356	4.84122	5.16011	6.47068	-2.86407	-1.20134	0.00228409	0.0226384	down	#N/A
TraesCS4D02G289500	Promoter	-356	13.3804	5.92128	4.84758	5.8274	4.84758	5.8274	-1.26583	-1.20407	0.049811	0.027249	down	DIS3-exonuclease-like protein
TraesCS5A02G404000	Promoter	0	12.4073	6.75436	3.51145	2.41829	6.11569	4.38947	-2.81	-1.20495	0.000869048	0.00317613	down	DUF4228 domain protein
TraesCS3D02G491900	Promoter	-401	8.09627	7.67759	4.7781	6.03106	4.38982	4.14832	-0.906524	-1.2052	0.043762	0.00656499	down	Non-specific serine/threonine protein kinase
TraesCS2D02G453300	Promoter	-591	5.73058	6.41281	2.86363	3.64494	2.86363	3.64494	-1.49514	-1.21046	0.0169898	0.0167648	down	senescence-associated family protein (DUF581)
TraesCS1B02G010800	Promoter	-1065	12.563	8.00239	6.79763	4.38884	6.79763	4.38884	-0.993673	-1.21139	0.0212698	0.00198536	down	Gamma-gliadin
TraesCS5A02G382400	Promoter	-2162	9.73779	7.7946	7.38624	5.54723	5.93844	7.65813	-1.91024	-0.689285	0.000905374	0.03549	down	Magnesium transporter MRS2-like protein
TraesCS2D02G484000	Promoter	0	6.84626	4.1874	3.28407	2.73783	3.28407	2.73783	-1.23016	-1.2132	0.036141	0.0147912	down	Xyloglucan endotransglucosylase/hydrolase
TraesCS1A02G134500	Promoter	-827	6.41132	3.5873	2.97496	2.49206	2.97496	2.49206	-1.75329	-1.21471	0.0223517	0.0417347	down	tRNA pseudouridine synthase A
TraesCS6B02G406200	Promoter	0	5.61243	7.88473	2.76643	4.38196	2.76643	4.38196	-1.40201	-1.21635	0.0397058	0.0320572	down	Alcohol dehydrogenase, putative
TraesCS7A02G066300	Promoter	-557	7.99483	6.5733	4.20561	3.62627	4.20561	3.62627	-1.60618	-1.22111	0.00114598	0.00223159	down	Cell cycle regulated microtubule associated protein
TraesCS2B02G478100	Promoter	-695	16.7752	10.5397	7.71746	7.00349	7.71746	7.00349	-1.22885	-1.22333	0.00358562	0.000803804	down	Calcium-dependent protein kinase
TraesCS5A02G300800	Promoter	-2529	11.0328	7.68525	4.4412	5.65293	4.4412	5.65293	-1.92335	-1.22408	0.0044745	0.0168434	down	Mitochondrial carrier protein
TraesCS2D02G325600	Promoter	-2712	13.7873	11.0933	7.35193	5.9939	7.35193	5.9939	-1.46774	-1.22673	0.0199773	0.0170123	down	14-3-3 protein
TraesCS4D02G319700	Promoter	0	3.88316	4.58248	1.92937	2.54672	1.92937	2.54672	-1.31995	-1.22735	0.0408662	0.0226926	down	#N/A
TraesCS7B02G063400	Promoter	-1705	11.9023	9.12978	4.92811	6.34238	4.92811	6.34238	-1.70558	-1.22906	0.025619	0.0393737	down	Sucrose synthase
TraesCS5D02G364900	Promoter	-72	16.7803	13.0837	13.866	10.8922	11.9106	10.8087	-1.17805	-0.722136	0.0022556	0.0491265	down	Zinc finger protein, putative
TraesCS2D02G063900	Promoter	-582	24.0636	15.894	12.2684	9.20115	12.2684	9.20115	-0.949253	-1.23016	0.0396628	0.00280274	down	Aquaporin
TraesCS1B02G277700	Promoter	-339	5.28559	3.61317	2.80232	1.98161	2.80232	1.98161	-1.98642	-1.23064	0.00216968	0.0117639	down	#N/A
TraesCS1B02G216500	Promoter	-1588	7.58222	2.79616	3.2702	2.37413	3.2702	2.37413	-1.75458	-1.23463	0.0217017	0.039846	down	Protein phosphatase 2C containing protein, expressed
TraesCS2B02G617500	Promoter	0	10.4666	7.3272	5.69252	3.8176	5.69252	3.8176	-1.63591	-1.23648	0.00167982	0.00374737	down	Signal peptidase I, putative
TraesCS6A02G362100	Promoter	65	8.84592	7.82924	8.56652	9.37343	4.18585	4.66192	-1.67787	-1.23691	0.028293	0.0114247	down	RAD3-like DNA-binding helicase protein
TraesCS4B02G309100	Promoter	-2232	13.323	11.2645	5.71817	7.32587	5.71817	7.32587	-1.76299	-1.237	8.77207e-05	0.000730285	down	Xyloglucan galactosyltransferase KATAMARI1-like protein
TraesCS5D02G319600	Promoter	-773	21.8368	9.39509	9.88907	6.99288	9.88907	6.99288	-1.35934	-1.23756	0.0260432	0.0165188	down	RING/U-box superfamily protein
TraesCS1A02G133400	Promoter	-329	10.9568	9.78262	0	0.190369	5.37233	5.614	-3.72624	-1.23898	0.000356917	0.00842862	down	Zinc transporter
TraesCS3D02G361600	Promoter	-37	10.0213	5.80741	2.86363	3.30744	4.81611	3.66759	-1.88584	-1.24226	0.00251065	0.0401895	down	Myb-like transcription factor
TraesCS1D02G413000	Promoter	0	8.55262	6.20792	3.93464	3.89524	3.93464	3.89524	-0.965944	-1.24501	0.0408154	0.00219887	down	RADIALIS-like transcription factor
TraesCS1B02G058700	Promoter	-935	7.52647	5.32915	3.1163	3.70211	3.1163	3.70211	-2.98612	-1.24779	0.00241039	0.0405008	down	Beta-hexosaminidase
TraesCS5A02G448700	Promoter	-94	4.40258	3.65305	2.8688	2.65073	2.13618	2.11478	-1.17658	-1.24831	0.04451	0.0159537	down	Valine--tRNA ligase
TraesCS2A02G567800	Promoter	-842	19.1831	13.9276	9.77324	7.67886	9.77324	7.67886	-2.10916	-1.25044	6.06217e-07	0.000277916	down	cDNA clone:J033115O13, full insert sequence
TraesCS3D02G319000	Promoter	-1656	8.27912	7.21656	5.06399	3.08509	5.06399	3.08509	-2.12546	-1.25217	0.0121549	0.0446698	down	CC-NBS-LRR family disease resistance protein
TraesCS2B02G422500	Promoter	-581	11.6123	7.61307	3.583	3.54711	4.45186	5.72946	-2.30732	-1.253	0.00926031	0.0364253	down	Kinase family protein
TraesCS7A02G298600	Promoter	-888	20.0499	11.4152	2.85262	2.01718	8.7385	7.93007	-3.17761	-1.25667	0.000411097	0.00508296	down	Cellulose synthase-like protein
TraesCS4D02G303300	Promoter	-1500	17.1405	8.19063	9.91386	12.8816	6.99698	6.43213	-2.11193	-1.25842	0.0131723	0.00419384	down	arabinogalactan protein 5
TraesCS4D02G208800	Promoter	-452	10.1235	5.47555	4.42447	3.80382	4.42447	3.80382	-1.56144	-1.25998	0.00100732	0.00161138	down	Haloacid dehalogenase-like hydrolase family protein, putative, expressed
TraesCS2D02G446700	Promoter	-877	10.7055	6.92626	4.08264	5.19654	4.08264	5.19654	-1.42687	-1.2604	0.00624774	0.00389645	down	SNARE associated Golgi protein family
TraesCS7A02G490700	Promoter	-928	4.30084	4.54669	2.00334	2.57091	2.00334	2.57091	-0.896565	-1.26571	0.0375762	0.00111456	down	Zinc finger, PHD-finger
TraesCS4D02G316900	Promoter	270	6.64902	6.19457	3.07901	3.58609	3.07901	3.58609	-1.11244	-1.26626	0.0410483	0.00688413	down	Transcription factor
TraesCS3D02G054400	Promoter	-2045	11.5373	6.92626	4.99916	4.67414	4.99916	4.67414	-0.948715	-1.26736	0.0292568	0.00118804	down	Proteophosphoglycan
TraesCS1D02G398400	Promoter	-475	9.30545	6.0397	3.08231	4.95859	3.08231	4.95859	-1.77185	-1.2677	0.0269247	0.0441522	down	Auxin-responsive protein
TraesCS1D02G120400	Promoter	-1121	11.1339	8.60922	5.66949	4.60058	5.66949	4.60058	-1.07803	-1.2679	0.00417224	0.000190048	down	#N/A
TraesCS3B02G005900	Promoter	-1335	10.7121	7.46184	4.6201	4.87875	4.6201	4.87875	-1.34182	-1.26981	0.0296032	0.0133939	down	Paired amphipathic helix protein Sin3
TraesCS3A02G372100	Promoter	383	7.41068	4.44096	2.39716	3.79704	2.39716	3.79704	-1.43456	-1.27447	0.0381506	0.0255204	down	Protein ABSCISIC ACID-INSENSITIVE 5
TraesCS2A02G322400	Promoter	-892	9.30545	5.79567	2.16971	3.57997	4.28098	3.60239	-2.05022	-1.27611	0.00161231	0.0079277	down	Programmed cell death protein 4
TraesCS3A02G119500	Promoter	-899	16.5835	7.87298	6.90578	5.85995	6.90578	5.85995	-0.963651	-1.27844	0.0379939	0.00232614	down	3'-N-debenzoyl-2'-deoxytaxol N-benzoyltransferase
TraesCS6A02G370300	Promoter	0	15.5416	11.8581	7.1006	7.02949	7.1006	7.02949	-1.17346	-1.27951	0.00138831	0.000101694	down	Acetamidase/formamidase, putative
TraesCS4D02G221400	Promoter	-2954	6.04854	4.11798	2.16725	3.09912	2.16725	3.09912	-2.02102	-1.28275	0.0126733	0.0352471	down	Ribosomal RNA large subunit methyltransferase M
TraesCS6A02G290700	Promoter	-1707	23.1657	12.7152	5.00779	4.17485	10.0378	8.55707	-2.52738	-1.28561	1.39347e-05	0.00143231	down	S-acyltransferase
TraesCS5A02G381000	Promoter	-983	68.3781	36.067	26.5958	27.1788	26.5958	27.1788	-1.35602	-1.2879	0.000806068	0.000404753	down	WRKY transcription factor
TraesCS3D02G511200	Promoter	-2661	13.3777	7.17588	5.66489	4.98502	5.66489	4.98502	-1.37898	-1.28916	0.00749174	0.00314917	down	#N/A
TraesCS5A02G388300	Promoter	-2661	18.4337	8.62815	6.97189	6.90206	6.97189	6.90206	-1.20594	-1.29271	0.00284921	0.000561559	down	Beta-glucosidase
TraesCS6B02G450800	Promoter	0	7.44938	5.29084	3.1415	3.39277	3.1415	3.39277	-1.50936	-1.29627	0.0371235	0.0278211	down	#N/A
TraesCS1D02G000700	Promoter	0	3.77042	3.29588	1.44549	2.14652	1.44549	2.14652	-1.40341	-1.29842	0.0428743	0.0214922	down	Gamma gliadin
TraesCS4B02G247700	Promoter	-920	6.27276	7.15007	3.54165	3.214	3.54165	3.214	-2.12187	-1.3013	0.0075731	0.0254717	down	RING/FYVE/PHD zinc finger superfamily protein
TraesCS7D02G554900	Promoter	-14	9.24083	6.81564	3.95489	4.18844	3.95489	4.18844	-0.900538	-1.30623	0.021439	0.00022505	down	Callose synthase
TraesCS5D02G328600	Promoter	-583	9.24083	5.54239	4.30965	3.22588	4.30965	3.22588	-0.995917	-1.30659	0.0223345	0.000851065	down	O-acyltransferase WSD1
TraesCS2B02G187600	Promoter	-748	6.84474	5.50733	3.2205	3.02883	3.2205	3.02883	-1.97324	-1.31022	0.00101554	0.00414692	down	Lipid transfer protein
TraesCS3D02G245900	Promoter	-1196	17.373	13.1599	7.77647	7.69858	7.77647	7.69858	-2.27486	-1.31056	0.00108876	0.0086986	down	Protein DEHYDRATION-INDUCED 19
TraesCS2B02G484900	Promoter	0	15.5375	8.63802	6.78884	5.44068	6.78884	5.44068	-0.76742	-1.31099	0.0405822	0.000241738	down	Leucine-rich repeat protein kinase family protein
TraesCS7A02G048200	Promoter	0	8.01252	3.25033	3.31755	2.46324	3.31755	2.46324	-1.7013	-1.31484	0.0161377	0.0205022	down	Protein phosphatase 2C
TraesCS7A02G066400	Promoter	0	7.95029	11.7276	5.40059	4.32812	5.40059	4.32812	-1.10406	-1.31632	0.0391322	0.00492278	down	1-aminocyclopropane-1-carboxylate synthase
TraesCS5B02G532900	Promoter	-1505	15.1789	5.16705	10.7117	12.6595	5.23729	5.18483	-0.828116	-1.32136	0.0162564	0.0264663	down	Protein kinase-like protein
TraesCS4B02G359000	Promoter	-1024	8.16159	8.02618	2.11163	2.09049	3.52008	4.53027	-1.57942	-1.3248	0.00310501	0.0226842	down	#N/A
TraesCS2D02G463000	Promoter	-2494	16.0364	7.54963	5.6509	6.29359	5.6509	6.29359	-2.52084	-1.32823	0.000524643	0.00926999	down	Kelch repeat-containing protein
TraesCS1D02G029100	Promoter	0	14.1885	9.71734	9.06561	8.41389	6.81884	5.19273	-2.59235	-1.32835	0.000233979	0.0240484	down	Disease resistance protein (TIR-NBS-LRR class) family
TraesCS6B02G406000	Promoter	-1675	6.89659	5.08663	2.63007	3.34765	2.63007	3.34765	-2.02938	-1.33372	0.00216201	0.00771261	down	Alcohol dehydrogenase, putative
TraesCS2D02G412400	Promoter	-2585	13.8294	6.52127	5.63212	4.53027	5.63212	4.53027	-1.70341	-1.33779	0.000223887	0.00075842	down	ethylene-responsive transcription factor
TraesCS6A02G348100	Promoter	0	14.1659	11.4593	1.9013	3.76452	6.62215	6.08755	-1.19065	-1.33906	0.0405184	0.012575	down	F-box protein SKIP8
TraesCS4B02G075300	Promoter	-2092	17.6483	7.98351	5.84576	6.99288	5.84576	6.99288	-0.984579	-1.33977	0.045783	0.00260848	down	WD repeat protein-like
TraesCS3B02G060500	Promoter	-1309	24.6182	11.85	9.12012	9.02878	9.12012	9.02878	-1.47188	-1.34546	0.00242551	0.00105945	down	Octicosapeptide/Phox/Bem1p family protein, putative
TraesCS1B02G308900	Promoter	-2320	5.93965	4.38083	2.04941	3.04332	2.04941	3.04332	-2.46232	-1.34896	0.00218492	0.0166389	down	Aminotransferase like protein
TraesCS6D02G314600	Promoter	-2802	9.74857	3.59506	3.92423	2.77495	3.92423	2.77495	-1.88273	-1.34945	0.0153088	0.0271976	down	#N/A
TraesCS6D02G189600	Promoter	-224	16.5989	10.2022	3.26013	3.22748	5.72726	7.55987	-3.84816	-1.35013	1.55172e-05	0.0121846	down	Kinase family protein
TraesCS4A02G170900	Promoter	-2080	8.23586	5.20664	6.21463	5.44638	2.7402	3.91842	0.825077	-1.3502	0.0317265	0.0254433	down	Beta xylosidase
TraesCS4A02G431200	Promoter	0	11.0282	5.72809	4.18029	4.13843	4.18029	4.13843	-1.04378	-1.35067	0.0315107	0.0018209	down	Acid phosphatase 1
TraesCS7D02G550700	Promoter	458	36.5126	18.8741	6.62215	6.88361	14.5364	12.7918	-2.46637	-1.35406	0.000128585	0.000461197	down	Delta(24)-sterol reductase
TraesCS2D02G409900	Promoter	-2828	5.96072	3.94157	1.48932	3.37006	1.48932	3.37006	-1.46001	-1.35952	0.0378753	0.0242773	down	Pectinesterase
TraesCS3B02G232800	Promoter	-955	6.3975	5.33398	2.87919	2.85036	2.87919	2.85036	-1.79146	-1.35966	0.0234003	0.0283031	down	IAA-amino acid hydrolase ILR1, putative
TraesCS1A02G340900	Promoter	-1373	22.7467	15.8449	7.01168	6.17019	11.1187	7.76986	-3.1326	-1.36529	0.00119446	0.00925127	down	GATA transcription factor
TraesCS3B02G367500	Promoter	-2091	6.88961	5.08148	3.05638	2.77362	3.05638	2.77362	-1.71183	-1.36966	0.0185951	0.0181659	down	MYB transcription factor
TraesCS3A02G487300	Promoter	0	10.8172	4.52501	3.50953	3.97072	3.50953	3.97072	-2.06483	-1.38198	0.000605282	0.00331932	down	nucleoporin
TraesCS7B02G397000	Promoter	-775	8.96969	11.6747	3.82309	5.94755	3.82309	5.94755	-1.67746	-1.38237	0.0378831	0.0350831	down	C2 calcium/lipid-binding and GRAM domain protein
TraesCS3D02G329400	Promoter	-2530	5.3605	4.51848	2.37803	2.35421	2.37803	2.35421	-1.31514	-1.38681	0.016239	0.00290318	down	MYB transcription factor
TraesCS2A02G118000	Promoter	420	13.2333	7.34107	5.5026	4.40435	5.5026	4.40435	-1.71318	-1.38792	0.000139117	0.000269854	down	Zinc finger CCCH domain-containing protein
TraesCS6A02G002900	Promoter	-2297	7.13567	7.25926	3.31107	3.53006	3.31107	3.53006	-1.60953	-1.38918	0.0159532	0.00859385	down	#N/A
TraesCS2B02G453000	Promoter	-424	24.8316	11.7678	9.30444	8.17499	9.30444	8.17499	-1.33279	-1.39442	0.000983123	0.000199475	down	Ubiquitin-specific protease family C19-related protein
TraesCS5D02G047400	Promoter	0	13.664	8.60457	5.45901	5.15868	5.45901	5.15868	-0.816709	-1.39571	0.0262478	4.88761e-05	down	Zinc finger protein
TraesCS3D02G483200	Promoter	-1382	9.77962	4.80868	3.71178	3.34055	3.71178	3.34055	-1.48394	-1.39605	0.046264	0.0247254	down	Calcium binding protein
TraesCS1B02G364000	Promoter	-1822	10.7263	9.94562	4.12397	5.65293	4.12397	5.65293	-1.31364	-1.39982	0.0238195	0.00496225	down	DNA polymerase III subunit
TraesCS1B02G041928	Promoter	-785	6.55711	3.86899	2.35772	2.61702	2.35772	2.61702	-1.22977	-1.40112	0.00514318	0.000313456	down	#N/A
TraesCS3A02G442000	Promoter	-1257	11.0502	5.14747	3.61208	4.17189	3.61208	4.17189	-1.68098	-1.4049	0.0157425	0.0130231	down	Auxin response factor
TraesCS5A02G545500	Promoter	-217	8.46283	8.32242	4.17143	3.71669	4.17143	3.71669	-1.63307	-1.40756	0.0365337	0.0251342	down	Calcineurin B-like protein
TraesCS2A02G391700	Promoter	-2728	10.5739	4.50244	3.6108	3.57463	3.6108	3.57463	-0.960051	-1.40961	0.0394177	0.000975691	down	GATA transcription factor, putative
TraesCS2B02G628800	Promoter	-2349	7.27431	5.74845	2.6892	3.46094	2.6892	3.46094	-2.63764	-1.40969	0.00186174	0.0142526	down	cDNA clone:J033115O13, full insert sequence
TraesCS5D02G499100	Promoter	-766	10.7296	6.01438	7.63426	6.29817	3.99828	3.95823	-1.44911	-1.41437	0.00199835	0.0032918	down	Nucleobase ascorbate transporter
TraesCS6B02G086500	Promoter	-2650	5.80309	4.04232	1.66857	2.97335	1.66857	2.97335	-1.5849	-1.41595	0.0148284	0.00814263	down	Alpha-gliadin
TraesCS4A02G064800	Promoter	-1772	8.06987	2.92378	2.34477	2.90161	2.34477	2.90161	-1.61271	-1.41731	0.00906938	0.006101	down	Serine/threonine-protein kinase
TraesCS4D02G341200	Promoter	-1957	10.4707	4.79341	3.92423	3.32994	3.92423	3.32994	-2.51575	-1.41927	0.000167939	0.00327212	down	WD-repeat protein, putative
TraesCS6A02G325000	Promoter	0	17.06	17.5064	8.44564	7.60095	8.44564	7.60095	-1.51775	-1.42312	0.0339112	0.0167998	down	N-acetyltransferase
TraesCS3A02G042700	Promoter	-2496	9.19151	7.39555	5.79438	7.17043	2.5948	5.13762	-1.48643	-1.42598	0.00851431	0.030283	down	Protein NEGATIVE REGULATOR OF RESISTANCE
TraesCS3A02G368700	Promoter	-2962	9.53242	10.7134	5.1685	4.18642	5.1685	4.18642	-1.71214	-1.42612	0.00183988	0.00131153	down	Myb-like transcription factor
TraesCS6D02G396800	Promoter	-2276	6.24347	4.60491	1.70071	3.36736	1.70071	3.36736	-2.28689	-1.42617	0.00100261	0.00613785	down	#N/A
TraesCS3A02G423200	Promoter	-487	8.5686	5.12418	3.35602	3.08509	3.35602	3.08509	-1.28693	-1.42799	0.039688	0.00808757	down	Zinc finger CCCH domain protein
TraesCS3A02G457900	Promoter	-497	4.46662	4.66704	2.50438	1.71643	2.50438	1.71643	-1.47382	-1.42966	0.0335147	0.0143705	down	#N/A
TraesCS5D02G414300	Promoter	-2499	9.46297	7.66759	4.2768	3.68765	4.2768	3.68765	-1.82079	-1.43065	0.000158986	0.000246395	down	HTH-type transcriptional regulator
TraesCS2D02G433100	Promoter	0	10.1838	4.62222	3.14716	5.19273	3.78408	3.21102	-2.32365	-1.4309	0.0114281	0.0113492	down	Kinase family protein
TraesCS3B02G141600	Promoter	-1053	10.1616	3.29039	3.84822	2.53979	3.84822	2.53979	-1.43661	-1.43109	0.0412622	0.0179131	down	Aminotransferase
TraesCS4D02G290400	Promoter	-1098	4.22855	2.15089	1.50932	1.4942	1.50932	1.4942	-2.22481	-1.43269	0.00898558	0.0229575	down	#N/A
TraesCS2A02G101700	Promoter	-1282	12.5228	10.441	6.19946	4.46354	6.19946	4.46354	-2.64722	-1.43329	0.00416696	0.0228593	down	Ricin B-like lectin R40G2
TraesCS1A02G375100	Promoter	-374	9.59295	6.06458	5.36835	8.11174	4.25563	3.02473	-1.52621	-1.43763	0.01935	0.000247606	down	Alkaline shock protein 23
TraesCS2A02G059900	Promoter	0	10.0918	3.54443	2.98463	3.44719	2.98463	3.44719	-1.50497	-1.43812	0.0293499	0.0136993	down	F5O11.10 isoform 1
TraesCS3B02G073800	Promoter	471	6.98383	5.07409	2.26583	3.31129	2.26583	3.31129	-1.61513	-1.44057	0.000987567	0.000510108	down	#N/A
TraesCS2D02G041900	Promoter	130	3.68058	1.32063	1.13265	1.22324	1.13265	1.22324	-2.90483	-1.4406	0.00166091	0.0185816	down	#N/A
TraesCS7A02G447800	Promoter	0	3.08365	3.28519	1.15264	1.75553	1.15264	1.75553	-1.19975	-1.44372	0.0294656	0.00281765	down	#N/A
TraesCS2D02G568500	Promoter	-779	8.11285	4.074	2.8588	2.83017	2.8588	2.83017	-1.40111	-1.44387	0.0189469	0.0045848	down	#N/A
TraesCS4A02G085200	Promoter	-912	6.78827	4.74322	3.1435	2.19672	3.1435	2.19672	-1.42501	-1.44476	0.0204308	0.00522171	down	#N/A
TraesCS3B02G048800	Promoter	-446	21.965	13.9769	8.1732	8.38557	8.1732	8.38557	-1.19698	-1.44579	0.0017192	3.22317e-05	down	Heat-shock protein
TraesCS4B02G305200	Promoter	-1514	13.0672	13.493	6.08674	6.02578	6.08674	6.02578	-2.09439	-1.44844	4.54812e-05	0.000237783	down	Classical arabinogalactan protein 5
TraesCS4B02G343500	Promoter	-2165	10.7747	5.96023	4.18241	3.58845	4.18241	3.58845	-3.21309	-1.4494	0.000201301	0.00655302	down	28 kDa ribonucleoprotein, chloroplastic
TraesCS4B02G345700	Promoter	-657	20.7617	11.3957	7.49677	7.42169	7.49677	7.42169	-2.82776	-1.45039	0.000259381	0.00502329	down	Alpha/beta hydrolase-like protein
TraesCS4A02G271000	Promoter	-2778	13.2424	10.031	6.66845	4.03435	6.66845	4.03435	-1.13622	-1.45163	0.0483187	0.00504147	down	GAI-like protein 1
TraesCS3D02G424600	Promoter	-425	5.15984	2.26283	1.73222	1.71487	1.73222	1.71487	-1.99151	-1.45641	0.0080765	0.0127492	down	Transcription initiation factor IIB
TraesCS3D02G038600	Promoter	0	25.5409	17.2439	17.4896	15.2004	17.4896	15.2004	-1.11598	-0.711137	0.00153514	0.0314034	down	chromatin remodeling 8
TraesCS5D02G556700	Promoter	-2996	6.91177	14.5652	5.11034	4.3846	5.11034	4.3846	-1.99351	-1.46423	0.00388633	0.00664068	down	Ycf20-like protein
TraesCS2D02G440600	Promoter	0	3.10736	4.04444	1.13523	2.0604	1.13523	2.0604	-1.67049	-1.46521	0.0387048	0.0282415	down	Leucine-rich repeat protein kinase family protein
TraesCS1D02G352300	Promoter	-1866	23.1447	11.1771	6.98757	8.61169	6.98757	8.61169	-1.04229	-1.46787	0.0106615	0.000122038	down	DNA polymerase III subunit gamma/tau
TraesCS5D02G161000	Promoter	-120	9.03176	5.79255	1.7477	1.94647	3.38729	3.35336	-1.69654	-1.47108	0.0113702	0.00043269	down	Dof zinc finger protein
TraesCS5D02G513300	Promoter	-2644	12.3469	9.40031	4.94728	4.89774	4.94728	4.89774	-1.75476	-1.47316	0.0110591	0.00801382	down	Squamosa promoter-binding protein, putative
TraesCS4B02G019600	Promoter	-2156	11.8615	10.3686	5.45688	4.50185	5.45688	4.50185	-1.31231	-1.48244	0.0496662	0.0101619	down	SBP (S-ribonuclease binding protein) family protein
TraesCS1A02G346100	Promoter	-2785	6.25466	3.90345	1.86759	2.71169	1.86759	2.71169	-1.07686	-1.48457	0.0406387	0.00161826	down	#N/A
TraesCSU02G137100	Promoter	0	17.5043	15.073	13.1523	12.6564	13.1523	12.6564	-1.69494	-0.656092	1.94287e-06	0.0331045	down	Ras family protein
TraesCS2B02G123900	Promoter	-795	11.8319	7.71199	5.12682	3.66562	5.12682	3.66562	-1.20134	-1.48893	0.0332073	0.00297112	down	Non-specific serine/threonine protein kinase
TraesCS2D02G454500	Promoter	-2274	7.03022	4.56296	2.61975	2.59351	2.61975	2.59351	-1.7786	-1.48964	0.0275084	0.0208909	down	senescence-associated family protein (DUF581)
TraesCS3D02G276600	Promoter	-1108	8.20521	3.93367	2.548	2.94289	2.548	2.94289	-2.0025	-1.49081	0.00498571	0.00734129	down	Auxin-responsive protein
TraesCS3D02G039000	Promoter	-2219	27.2135	13.229	8.97918	8.59294	9.92322	8.23934	-1.81878	-1.4945	0.000314971	0.000432802	down	Ethylene-responsive transcription factor
TraesCS2B02G621200	Promoter	410	5.66419	4.9734	2.37315	2.34939	2.37315	2.34939	-3.0508	-1.49456	3.69509e-05	0.00141838	down	#N/A
TraesCS2B02G468200	Promoter	-1068	16.543	7.11749	5.4659	4.57867	4.99448	5.65081	-1.9367	-1.50052	0.00695356	0.00466285	down	SNARE associated Golgi protein family
TraesCS2B02G605500	Promoter	0	17.6388	6.74074	2.01179	1.99164	6.05453	4.68273	-2.54985	-1.50506	9.20605e-07	0.0286789	down	Calcium-transporting ATPase
TraesCS1D02G051500	Promoter	-509	7.39267	4.47385	2.94318	2.33096	2.94318	2.33096	-1.22125	-1.50938	0.0421332	0.00459172	down	#N/A
TraesCS1A02G334100	Promoter	-1030	5.45112	4.46724	1.88085	2.48268	1.88085	2.48268	-1.73432	-1.51007	0.0170994	0.0104473	down	Dof zinc finger protein
TraesCS1B02G431400	Promoter	-1569	18.9366	12.0794	11.1531	14.7218	6.88703	6.81806	-1.17257	-1.51533	0.0207734	0.00478704	down	Mitogen-activated protein kinase
TraesCS6B02G410400	Promoter	-609	9.32837	5.95045	2.74414	4.22591	3.13166	3.61701	-1.40779	-1.51537	0.0320372	0.00484091	down	Aspartic proteinase
TraesCS5A02G115800	Promoter	0	8.64145	6.07005	3.62055	2.84635	3.62055	2.84635	-1.45371	-1.51596	0.00142555	9.82949e-05	down	Amino acid permease
TraesCS4A02G272500	Promoter	-750	10.8154	6.26762	3.59845	3.95823	3.59845	3.95823	-1.7137	-1.51738	0.0266382	0.0159251	down	Protein kinase
TraesCS3A02G104800	Promoter	-1623	19.6846	9.67901	5.43356	7.53079	5.43356	7.53079	-2.13331	-1.5188	0.000136781	0.000664524	down	Receptor-like kinase
TraesCS3D02G260100	Promoter	-1157	14.6846	6.37099	5.36478	3.98328	5.36478	3.98328	-2.84847	-1.52219	0.00210638	0.0136995	down	AP2/B3 transcription factor family protein
TraesCS5D02G163100	Promoter	-1202	10.8111	4.75033	1.92644	0.635716	4.04769	2.82858	-1.31316	-1.52701	0.0310286	0.00448773	down	Alpha/beta-Hydrolases superfamily protein
TraesCS3D02G321500	Promoter	-2213	36.3452	17.5064	12.6153	10.2437	6.91007	16.7221	-0.72423	-1.52828	0.0433294	0.00452249	down	Ethylene-responsive factor-like transcription factor
TraesCS5D02G117500	Promoter	0	5.46303	6.50342	2.87704	2.25894	2.87704	2.25894	-1.44049	-1.53101	0.00197015	0.000129794	down	Transmembrane 19
TraesCS1B02G445300	Promoter	0	5.24338	3.36286	2.35978	1.40169	2.35978	1.40169	-1.81908	-1.53217	0.0316495	0.0253278	down	#N/A
TraesCSU02G020600	Promoter	0	6.49905	8.38848	3.36363	2.99695	3.36363	2.99695	-7.51711	-1.53291	8.3551e-07	0.000621413	down	#N/A
TraesCS4D02G222200	Promoter	-2319	9.93367	4.77825	2.23532	4.20458	2.23532	4.20458	-2.8556	-1.53437	0.000240882	0.0044413	down	#N/A
TraesCS6B02G454500	Promoter	-1373	6.85665	5.41839	2.02783	3.26223	2.02783	3.26223	-2.04844	-1.5407	0.00686204	0.00913698	down	#N/A
TraesCS4A02G498600	Promoter	-1720	13.1907	10.8964	4.36925	5.94755	4.36925	5.94755	-2.0644	-1.54821	0.0108797	0.0119301	down	RING/FYVE/PHD zinc finger protein
TraesCS2B02G582800	Promoter	-1146	4.82028	9.20176	3.22853	2.61507	3.22853	2.61507	-1.59322	-1.55216	0.0284525	0.0112084	down	Protein BPS1, chloroplastic-like protein
TraesCS2D02G392900	Promoter	-1164	5.80962	4.89706	2.38636	2.17346	2.38636	2.17346	-2.2579	-1.55576	2.48052e-05	0.000136811	down	2-oxoglutarate (2OG) and Fe(II)-dependent oxygenase superfamily protein
TraesCS1D02G084500	Promoter	-626	5.5363	5.26296	2.41963	2.14325	2.41963	2.14325	-1.49328	-1.56254	0.00502875	0.000550453	down	Peptide chain release factor 1
TraesCS4B02G059000	Promoter	-787	5.35799	5.2691	2.42644	2.05897	2.42644	2.05897	-0.968784	-1.56264	0.0425296	0.000364785	down	Basic helix-loop-helix transcription factor
TraesCSU02G249600	Promoter	34	3.70663	8.41184	3.24651	1.75309	3.24651	1.75309	-1.9601	-1.56287	0.0200363	0.0211276	down	#N/A
TraesCS2A02G168200	Promoter	-1581	5.79396	1.89928	0.972677	0	1.99914	1.31941	-3.14122	-1.57124	0.125961	0.218358	down	#N/A
TraesCS7A02G549200	Promoter	0	6.8074	5.38822	6.27305	4.93415	6.27305	4.93415	-1.31085	-0.448546	0.00237073	0.197208	down	1,4-alpha-glucan branching enzyme
TraesCS3D02G064300	Promoter	-548	7.71463	3.60828	1.75292	3.08509	1.75292	3.08509	-1.68739	-1.5711	0.0122293	0.00575845	down	#N/A
TraesCS5B02G393900	Promoter	-2211	23.0957	14.7177	4.35429	7.66343	6.50261	9.46689	-1.41633	-1.57127	0.0133576	2.44922e-05	down	Beta-glucosidase
TraesCS3B02G288300	Promoter	-2040	6.68473	3.38963	1.72987	2.56881	1.72987	2.56881	-2.34872	-1.57245	0.00514568	0.0110143	down	Protein kinase-like
TraesCS7A02G002000	Promoter	-2215	13.9677	9.99442	5.07113	5.02035	5.07113	5.02035	-1.58276	-1.57377	6.26199e-05	5.4405e-06	down	RING/FYVE/PHD zinc finger protein
TraesCS7A02G090200	Promoter	-1086	11.6438	6.40196	3.72539	3.90502	3.72539	3.90502	-1.17607	-1.57566	0.00604184	5.32017e-05	down	Gamma-aminobutyric acid receptor subunit gamma-2
TraesCS7D02G503400	Promoter	-443	7.013	4.62222	2.78014	2.14068	2.78014	2.14068	-1.60334	-1.57709	0.00572058	0.00117459	down	NHL domain-containing protein, putative
TraesCS6A02G333700	Promoter	-1466	15.1315	9.84734	4.60671	5.92874	4.60671	5.92874	-1.69023	-1.58071	0.0130726	0.0050293	down	DUF1685 family protein
TraesCS3B02G031000	Promoter	-804	21.4741	8.44714	7.16241	5.37914	7.16241	5.37914	-1.95255	-1.5823	0.00547678	0.0215365	down	E3 ubiquitin-protein ligase
TraesCS6B02G419500	Promoter	-2663	52.1548	20.1323	10.5954	19.4802	10.5954	19.4802	-1.68205	-1.58706	0.0160186	0.041834	down	Octicosapeptide/Phox/Bem1p domain-containing protein
TraesCS1B02G236600	Promoter	-409	8.84888	4.58622	3.96091	1.71554	3.96091	1.71554	-1.93216	-1.58766	0.0070165	0.00721057	down	Tocopherol cyclase
TraesCS3B02G071000	Promoter	-1591	9.64546	5.80741	3.26013	3.22748	3.26013	3.22748	-1.77875	-1.59029	0.00282414	0.00110857	down	Agenet and bromo-adjacent homology (BAH) domain-containing protein
TraesCS3B02G334400	Promoter	-416	6.24935	3.81455	2.23062	1.98745	2.23062	1.98745	-1.95268	-1.5936	0.0121444	0.00993028	down	Receptor-like protein kinase
TraesCS3A02G035400	Promoter	-598	11.5286	10.3067	7.84847	6.99288	3.61619	5.36996	-1.67425	-1.60183	0.00956239	0.00265478	down	Class I heat shock protein
TraesCS3B02G595600	Promoter	-1071	11.3733	10.6762	4.28098	4.76787	4.28098	4.76787	-1.79745	-1.60456	0.0234228	0.0122021	down	WD-repeat protein, putative
TraesCS2B02G551700	Promoter	0	23.3105	13.2162	8.04301	6.98746	8.04301	6.98746	-1.5558	-1.60513	3.36301e-05	5.62638e-06	down	6,7-dimethyl-8-ribityllumazine synthase
TraesCS3D02G299800	Promoter	-1322	5.2831	2.53278	1.36715	1.89484	1.36715	1.89484	-2.45709	-1.6057	0.0015017	0.00469118	down	Receptor-like protein kinase
TraesCS6B02G065800	Promoter	-1490	5.42596	2.16322	1.82156	1.35249	1.82156	1.35249	-1.68391	-1.60985	0.0216732	0.00875774	down	Alpha-gliadin
TraesCS2B02G128700	Promoter	0	6.19612	3.65599	1.79584	2.28581	1.79584	2.28581	-1.72849	-1.61046	0.0345939	0.0168299	down	#N/A
TraesCS5B02G144500	Promoter	-1022	10.9273	6.25024	2.94318	3.56119	3.46256	3.65641	-1.4166	-1.6105	0.0168322	0.00115362	down	#N/A
TraesCS7A02G336800	Promoter	0	9.12764	4.23164	2.15958	3.34055	2.15958	3.34055	-1.12183	-1.6209	0.0279448	0.000578505	down	DNA ligase IV-binding protein
TraesCS3A02G527600	Promoter	0	10.865	10.9659	7.71187	4.97911	4.14347	4.68796	-1.54692	-1.62181	0.0189419	0.017062	down	WD-repeat protein, putative
TraesCS7A02G029700	Promoter	0	6.87381	4.40854	2.16549	2.45006	2.16549	2.45006	-1.35193	-1.62507	0.0164295	0.00103691	down	#N/A
TraesCS3D02G204100	Promoter	-816	11.5335	8.50662	0.393882	3.1195	4.47694	3.69342	-1.91771	-1.62579	0.0096465	0.042376	down	F-box family protein
TraesCS4A02G418200	Promoter	-2574	13.999	10.4198	4.78589	5.13279	4.78589	5.13279	-2.09785	-1.62582	2.00809e-06	6.17127e-06	down	Starch synthase, chloroplastic/amyloplastic
TraesCS2B02G275800	Promoter	0	13.2552	7.0608	0	1.24379	4.9547	3.39582	-1.74003	-1.62674	0.0289578	0.00522738	down	electron transporter, putative (Protein of unknown function, DUF547)
TraesCS4B02G396100	Promoter	0	19.0318	8.59924	2.87659	4.03435	5.50182	5.79811	-2.1063	-1.62715	0.00861668	9.28719e-05	down	Cysteine proteinase inhibitor
TraesCS2A02G089400	Promoter	-449	23.2306	7.49608	11.0269	13.7643	7.51449	5.20746	-1.31439	-1.62965	0.048016	0.0181191	down	Abscisic acid receptor
TraesCS2A02G570900	Promoter	-579	9.8046	9.25625	3.6536	4.0189	3.6536	4.0189	-2.16605	-1.63223	0.0057551	0.00665499	down	#N/A
TraesCS7B02G489500	Promoter	0	8.02823	6.23292	3.17098	2.59797	3.17098	2.59797	-1.09171	-1.63279	0.0112939	3.61547e-05	down	NAC domain protein,
TraesCS5D02G504800	Promoter	-807	9.3245	6.95462	3.14501	3.4356	3.14501	3.4356	-0.970776	-1.63372	0.0181143	1.66156e-05	down	#N/A
TraesCS3B02G042400	Promoter	-1066	5.38737	7.94698	2.6555	2.6289	2.6555	2.6289	-2.25845	-1.63443	0.00389388	0.00566123	down	AP2-EREBP transcription factor
TraesCS7B02G048400	Promoter	-2978	4.77945	4.4064	1.23682	2.44887	1.23682	2.44887	-1.39325	-1.63612	0.0477468	0.00925899	down	#N/A
TraesCS3B02G544700	Promoter	-548	7.80111	4.53326	2.69168	2.30135	2.69168	2.30135	-2.57498	-1.64239	2.10031e-05	0.000225793	down	Non-specific serine/threonine protein kinase
TraesCS1A02G444200	Promoter	-1746	31.43	15.0366	10.9911	7.83434	10.9911	7.83434	-1.44149	-1.64536	0.0051211	0.000320357	down	Zinc finger protein CONSTANS
TraesCS6B02G408900	Promoter	-859	15.303	9.02946	4.92811	4.87875	4.92811	4.87875	-1.33391	-1.65014	0.0231708	0.00126952	down	Two-component response regulator
TraesCS5A02G143400	Promoter	-379	16.4765	12.7599	2.41415	1.32776	5.96926	5.69842	-1.75202	-1.65184	0.00182554	2.10811e-05	down	RNA-binding domain CCCH-type zinc finger protein
TraesCS2D02G284600	Promoter	-2451	10.2874	8.34632	5.14635	4.49542	3.72704	3.68971	-1.55122	-1.65569	0.0463896	0.0183556	down	mediator of RNA polymerase II transcription subunit-like protein
TraesCS3D02G016100	Promoter	-1060	15.0387	8.58725	7.672	8.4746	4.51938	4.97124	-0.7917	-1.6565	0.0290002	0.00697489	down	E3 ubiquitin-protein ligase
TraesCS7B02G434900	Promoter	-2476	8.94408	5.13082	1.98416	3.73215	3.60039	2.03676	-1.57942	-1.66234	0.00310501	0.0398915	down	F-box family protein
TraesCS3B02G224500	Promoter	-21	4.11415	3.6413	1.70345	1.34911	1.70345	1.34911	-1.40918	-1.66855	0.0482676	0.00671584	down	MYB transcription factor
TraesCS2A02G589300	Promoter	-2526	11.3733	12.362	1.78075	1.76291	4.95693	4.29387	-5.34263	-1.67288	0.000735007	0.0129223	down	#N/A
TraesCS2A02G257200	Promoter	-1303	5.81083	3.077	1.85073	1.67951	1.85073	1.67951	-2.29459	-1.67551	0.00213935	0.00291492	down	Glutamate receptor
TraesCS1D02G160600	Promoter	-1851	7.47318	3.6746	4.491	4.77536	2.10971	2.32065	-1.21974	-1.67686	0.0258317	0.00681417	down	Ubiquitin carboxyl-terminal hydrolase-like protein
TraesCS4A02G373500	Promoter	-1602	9.73982	3.25298	3.04357	2.0715	3.04357	2.0715	-2.03067	-1.67798	0.00327956	0.0397167	down	Flavin-containing monooxygenase, putative
TraesCS4A02G430000	Promoter	0	20.5968	7.36549	5.1685	5.75633	5.1685	5.75633	-1.64761	-1.67923	0.0240775	0.0198177	down	DUF581 family protein
TraesCS1D02G393900	Promoter	-718	7.62932	9.37842	6.03657	5.66485	4.60671	1.95453	-0.819077	-1.68437	0.0251494	0.0444223	down	Purine permease
TraesCS5D02G209600	Promoter	-1105	14.9515	6.78618	4.16674	4.41966	4.16674	4.41966	-1.73287	-1.68604	0.00498674	0.00117003	down	Myb family transcription factor-like
TraesCS7B02G403100	Promoter	0	9.20342	3.64236	1.62649	3.45043	1.62649	3.45043	-1.60126	-1.6862	0.0219872	0.0055439	down	Ethylene-responsive transcription factor, putative
TraesCS7B02G431200	Promoter	-566	8.82414	2.86365	1.8268	2.71275	1.8268	2.71275	-1.38594	-1.69591	0.0314935	0.0431656	down	Puroindoline b
TraesCS7A02G569100	Promoter	-1706	9.15973	4.72907	2.37034	3.05058	2.37034	3.05058	-3.90772	-1.70018	0.000136553	0.00256441	down	NAC domain protein,
TraesCS7D02G060500	Promoter	-272	6.4872	4.74233	1.72332	2.5885	1.72332	2.5885	-1.78379	-1.70573	2.3211e-05	4.26776e-06	down	Cell cycle regulated microtubule associated protein
TraesCS7A02G491800	Promoter	-1160	7.23542	3.45305	2.20279	1.96266	2.20279	1.96266	-1.76673	-1.70649	0.017003	0.00577932	down	cotton fiber protein
TraesCS5A02G233400	Promoter	-629	24.9369	9.45893	5.90001	7.30115	5.90001	7.30115	-1.41989	-1.70659	0.0382778	0.0149973	down	Protein XRI1
TraesCS2B02G355600	Promoter	-934	10.1651	4.18455	2.93638	2.66472	2.93638	2.66472	-2.52043	-1.70726	0.0292762	0.00307887	down	NAC domain protein,
TraesCS1B02G412300	Promoter	0	15.1644	6.52437	5.69926	4.61633	3.2702	5.17991	-2.25331	-1.70837	2.53019e-05	0.0230884	down	#N/A
TraesCS2B02G370200	Promoter	-655	9.76717	10.3735	4.04406	3.6032	4.04406	3.6032	-2.25453	-1.71159	0.0036907	0.00382727	down	Cytochrome b561 and DOMON domain-containing protein
TraesCS6D02G167800	Promoter	-455	3.50125	2.27856	0.959345	1.26632	0.959345	1.26632	-2.79737	-1.71166	0.000733167	0.00291218	down	#N/A
TraesCS1B02G413400	Promoter	-973	20.8511	8.69916	6.32238	4.96408	6.32238	4.96408	-1.24596	-1.71592	0.00956812	0.00818642	down	Purine permease
TraesCS2D02G202100	Promoter	-804	7.39267	7.54963	2.94318	2.71945	2.94318	2.71945	-1.22453	-1.7161	0.0226134	0.000383865	down	Ethylene-responsive transcription factor
TraesCS3A02G328000	Promoter	-1888	19.7839	13.5343	8.60693	4.11346	8.60693	4.11346	-1.97636	-1.72123	0.000144644	0.000108296	down	Ethylene-responsive factor-like transcription factor
TraesCS3D02G377100	Promoter	-630	6.48434	4.09935	1.67801	2.37315	1.67801	2.37315	-1.63136	-1.72124	0.0281943	0.0070298	down	DUF668 family protein
TraesCS6B02G386400	Promoter	-2937	5.01247	5.83734	1.63847	2.43309	1.63847	2.43309	-1.92661	-1.72277	0.0191224	0.0101034	down	Pheophorbide a oxygenase, chloroplastic
TraesCS3D02G112400	Promoter	-530	9.97203	5.40804	2.58055	3.30609	2.58055	3.30609	-1.11702	-1.72351	0.023018	0.000153625	down	Protein kinase
TraesCS6B02G443000	Promoter	-829	7.90764	3.24018	1.81896	2.47602	1.81896	2.47602	-2.91738	-1.72542	0.00140814	0.0060411	down	#N/A
TraesCS2A02G200200	Promoter	-1016	4.32507	5.67108	2.23847	1.47737	2.23847	1.47737	-1.94008	-1.73355	0.0182916	0.00965859	down	Arginine-glutamic acid dipeptide repeats protein
TraesCS3B02G603400	Promoter	-569	8.08665	5.96436	2.64335	2.61688	2.64335	2.61688	-1.79774	-1.74809	0.00526265	0.000965803	down	E3 SUMO-protein ligase SIZ1
TraesCS2A02G542700	Promoter	-1585	20.3487	8.18634	7.02107	3.79132	7.02107	3.79132	-4.10996	-1.75205	0.00089498	0.00847359	down	Ethylene-responsive transcription factor, putative
TraesCS6B02G062900	Promoter	-1208	17.3819	7.91366	4.53281	3.17858	5.33104	4.17813	-1.88967	-1.75314	0.000181234	0.000117403	down	MOB kinase activator-like 1A
TraesCS1D02G046100	Promoter	-793	7.42145	4.95735	2.31911	2.29588	2.31911	2.29588	-1.3979	-1.75719	0.00847401	0.000191017	down	Beta-hexosaminidase
TraesCS1B02G434700	Promoter	0	5.70648	5.96254	2.09201	2.19289	2.09201	2.19289	-1.01337	-1.76027	0.0336791	7.43132e-05	down	RADIALIS-like transcription factor
TraesCS4A02G211600	Promoter	-2136	10.8605	8.01022	3.6536	3.33877	3.6536	3.33877	-1.3703	-1.76306	0.0182085	0.000675428	down	Kinase
TraesCS6B02G378300	Promoter	-708	5.2158	3.84694	1.34974	2.00433	1.34974	2.00433	-1.95876	-1.76334	0.0171059	0.00843407	down	#N/A
TraesCS7D02G154200	Promoter	-1649	12.4073	6.40574	0.748794	1.48259	3.21074	3.8143	-1.32998	-1.76504	0.0469267	0.0259822	down	NAC domain-containing protein
TraesCSU02G137800	Promoter	-1311	13.3961	9.62704	3.55551	4.92787	3.55551	4.92787	-4.63607	-1.7708	6.67133e-05	0.000862359	down	Histone-lysine N-methyltransferase
TraesCS5B02G204600	Promoter	-2388	12.2294	7.57669	3.29129	4.01025	3.29129	4.01025	-0.874366	-1.77085	0.0361752	6.86438e-06	down	Agenet domain-containing protein / bromo-adjacent domain-containing protein, putative
TraesCS7B02G472800	Promoter	-555	9.42979	3.92878	2.16081	2.72929	2.16081	2.72929	-2.29569	-1.77341	0.000630112	0.00604548	down	Cyclin family protein
TraesCS2D02G199900	Promoter	-655	7.54577	6.29136	2.37718	2.68957	2.37718	2.68957	-2.388	-1.77431	0.00677276	0.00735109	down	BES1/BZR1 homolog 1
TraesCS6D02G207400	Promoter	-2634	2.9158	2.71651	1.11196	0.943567	1.11196	0.943567	-1.75333	-1.77494	0.0380914	0.0124775	down	#N/A
TraesCS1B02G011523	Promoter	-698	9.23827	5.72354	2.48629	3.02941	2.48629	3.02941	-1.11663	-1.77563	0.0382126	0.000323628	down	#N/A
TraesCS1B02G185700	Promoter	-2123	8.02502	5.31494	2.71243	2.18178	2.71243	2.18178	-1.83377	-1.78145	0.00176326	0.000277968	down	Dof zinc finger protein
TraesCS5B02G149900	Promoter	-2090	7.69964	2.33838	2.10971	1.62445	2.10971	1.62445	-2.04478	-1.78409	0.0168384	0.0100823	down	#N/A
TraesCS5D02G012600	Promoter	-2053	5.87311	9.90115	3.90815	1.71956	3.90815	1.71956	-1.78027	-1.78418	0.0358763	0.0143501	down	#N/A
TraesCS7A02G549500	Promoter	-363	8.99108	5.61121	1.78977	3.54369	1.78977	3.54369	-1.6521	-1.78775	0.0332925	0.00841605	down	Cyclin
TraesCS6D02G003200	Promoter	0	8.01078	5.9084	1.17401	1.45281	1.84268	3.1924	-1.42253	-1.79567	0.0426686	0.0212965	down	Amino acid transporter
TraesCS6D02G308400	Promoter	-2325	6.22077	2.22457	1.36589	1.73856	1.36589	1.73856	-2.2552	-1.79671	0.00930338	0.00824264	down	Inorganic pyrophosphatase
TraesCS2A02G082700	Promoter	-1347	4.17087	4.87073	1.25922	1.95896	1.25922	1.95896	-1.46011	-1.79889	0.0312051	0.00284386	down	#N/A
TraesCS2B02G605400	Promoter	0	5.28147	4.08088	2.21281	1.15975	2.21281	1.15975	-1.08336	-1.80277	0.044811	0.000467605	down	Nucleotide-binding protein ACIAD3059
TraesCS2A02G517100	Promoter	-922	18.8288	11.6148	15.6483	19.6305	6.37852	4.56057	-0.727245	-1.81363	0.0335106	0.000161677	down	Clustered mitochondria protein
TraesCS2D02G111400	Promoter	-1544	8.71149	7.71026	8.0253	8.3472	2.70522	3.12448	-1.57196	-1.8162	0.00030126	0.01003	down	UDP-glucuronate decarboxylase
TraesCS5B02G001900	Promoter	-2391	6.89207	4.89502	2.37803	1.83105	2.37803	1.83105	-2.09943	-1.81853	0.00857145	0.00450359	down	Fantastic four-like protein
TraesCS5D02G441500	Promoter	-1763	7.15132	4.25109	1.98872	2.07818	1.98872	2.07818	-2.1479	-1.82345	0.000124348	4.98059e-05	down	Glycosyltransferase
TraesCS1B02G236900	Promoter	-1197	7.05931	4.51242	2.19216	1.92907	2.19216	1.92907	-1.74212	-1.82621	0.0176057	0.00337856	down	MYB transcription factor
TraesCS5D02G301100	Promoter	-1351	8.29946	6.59219	2.20279	3.05302	2.20279	3.05302	-1.79154	-1.82867	0.00368803	0.000471859	down	#N/A
TraesCS6A02G277500	Promoter	-1602	13.99	6.19104	5.10623	4.80234	3.1376	4.06192	-1.89928	-1.83109	0.00478475	0.000311529	down	Galactan beta-1,4-galactosyltransferase GALS1
TraesCS7A02G290100	Promoter	-1882	4.61526	4.61974	1.87681	1.35128	1.87681	1.35128	-3.04442	-1.83436	0.000447858	0.00156937	down	#N/A
TraesCS5B02G568700	Promoter	-763	6.34987	5.62007	1.31457	2.86309	1.31457	2.86309	-1.43056	-1.83868	0.0420594	0.00426438	down	COP1-interacting-like protein
TraesCS3B02G015800	Promoter	0	13.152	3.54755	1.84804	1.21969	2.87835	2.92653	-5.10725	-1.84529	0.00118282	0.0355896	down	#N/A
TraesCS2A02G528200	Promoter	-1245	9.6078	4.3608	1.91253	3.02941	1.91253	3.02941	-1.82026	-1.84529	0.033834	0.0115194	down	Antimicrobial peptide
TraesCS6D02G274500	Promoter	-1364	11.6036	6.72436	3.00275	3.39735	3.00275	3.39735	-1.45194	-1.85744	0.0495632	0.00512178	down	U-box domain-containing protein
TraesCS3B02G582900	Promoter	341	3.10967	7.26293	1.60943	1.85887	1.60943	1.85887	-2.07185	-1.86304	0.0200425	0.00990501	down	partner of Y14-MAGO
TraesCS3B02G272100	Promoter	0	2.97003	3.44232	1.20777	0.978278	1.20777	0.978278	-1.3973	-1.86338	0.0254725	0.000912674	down	Peroxidase
TraesCS7B02G335400	Promoter	-550	18.262	12.3539	5.41812	5.12546	5.41812	5.12546	-1.93706	-1.86431	1.29893e-06	1.02334e-07	down	#N/A
TraesCS3A02G448600	Promoter	-323	13.3513	7.45204	4.10869	3.08147	4.10869	3.08147	-1.64728	-1.86652	0.000228991	3.39106e-06	down	Basic 7S globulin 2
TraesCS1D02G399800	Promoter	-1023	15.703	10.2949	4.81611	4.17189	4.81611	4.17189	-1.72646	-1.86805	0.0242496	0.004463	down	Golgin candidate 5
TraesCS5B02G405100	Promoter	0	5.96272	3.90919	3.39054	3.47646	1.71447	1.6973	-1.21948	-1.86812	0.0344196	0.0202629	down	T-box transcription factor, putative (DUF863)
TraesCS6D02G206100	Promoter	0	8.00409	3.85996	2.38995	1.73507	2.38995	1.73507	-1.33065	-1.86884	0.0210678	0.000389568	down	#N/A
TraesCS4A02G104000	Promoter	-354	3.77894	2.666	1.02043	1.17857	1.02043	1.17857	-2.06091	-1.88316	0.0167801	0.00726544	down	Sulfite exporter TauE/SafE family protein
TraesCS1A02G330300	Promoter	-846	8.55299	10.9887	2.85591	3.6755	2.85591	3.6755	-2.70781	-1.88608	0.000196646	0.000338268	down	Protein PAT1-1-like protein
TraesCS5D02G012700	Promoter	-2387	11.7538	4.91477	2.77819	2.8452	2.77819	2.8452	-2.10705	-1.89246	0.00152337	0.00267072	down	#N/A
TraesCS4A02G096500	Promoter	-780	11.1301	4.84468	2.833	2.61765	2.833	2.61765	-1.85503	-1.89668	0.00196783	0.000196227	down	Haloacid dehalogenase-like hydrolase family protein, putative, expressed
TraesCS4A02G407300	Promoter	-829	13.3623	8.92567	4.43651	3.10029	4.43651	3.10029	-1.71521	-1.89853	0.00204631	8.72594e-05	down	WW domain-containing protein
TraesCS6B02G054300	Promoter	-2006	7.17477	9.17245	2.41537	2.86942	2.97068	2.45077	-1.65697	-1.89876	0.0276613	0.0119736	down	#N/A
TraesCS1B02G434900	Promoter	0	6.3975	4.71852	2.20738	1.52969	2.20738	1.52969	-1.47131	-1.90411	0.0292303	0.00183708	down	MYB-related transcription factor
TraesCS3A02G281100	Promoter	-645	12.6708	8.79568	3.60039	3.56433	3.60039	3.56433	-1.31166	-1.91531	0.0135476	7.65989e-05	down	transcription repressor
TraesCS2A02G065700	Promoter	-1639	11.1806	3.12791	2.79352	1.97539	2.79352	1.97539	-3.20291	-1.91576	0.00361783	0.0360149	down	Aquaporin
TraesCS1A02G045400	Promoter	-1385	9.43874	7.97543	2.84568	2.91109	2.84568	2.91109	-1.43856	-1.91932	0.000346693	1.40637e-07	down	Beta-hexosaminidase
TraesCS2D02G081400	Promoter	-1583	3.01526	3.51145	0.657081	1.46363	0.657081	1.46363	-1.91924	-1.92979	0.0190836	0.00582742	down	#N/A
TraesCS5B02G428600	Promoter	-2399	6.86561	6.90515	6.62215	6.23603	2.58425	1.91878	-1.26956	-1.93026	0.0096179	0.0036505	down	#N/A
TraesCS4D02G085000	Promoter	-813	9.00768	3.14065	1.8648	2.18178	1.8648	2.18178	-1.89247	-1.93576	0.00413389	0.000583722	down	F-box/kelch-repeat protein
TraesCS3D02G532300	Promoter	-2627	9.80042	4.28348	2.81793	1.85981	2.81793	1.85981	-2.0527	-1.93691	0.00146192	0.000329072	down	RING/U-box superfamily protein
TraesCS3B02G433400	Promoter	-930	12.9787	6.8633	7.95195	8.19145	2.78827	3.76411	-1.01856	-1.9385	0.00912756	0.000168916	down	BTB/POZ and TAZ domain protein
TraesCS4A02G219900	Promoter	-1031	8.93074	5.06686	2.13331	2.46393	2.13331	2.46393	-1.93169	-1.94637	0.0207044	0.00553578	down	Aldehyde dehydrogenase
TraesCS1A02G020400	Promoter	-2206	10.7747	7.11045	3.23172	2.51378	2.93502	2.90563	-1.64649	-1.94934	0.0382929	0.000518309	down	Regulator of chromosome condensation (RCC1) family with FYVE zinc finger domain
TraesCS1D02G059200	Promoter	-2321	8.32593	3.97349	2.53479	1.50564	2.53479	1.50564	-1.43266	-1.9528	0.0421195	0.00255093	down	AP2-like ethylene-responsive transcription factor
TraesCS3B02G594200	Promoter	0	11.1469	8.84031	7.69224	7.61519	7.69224	7.61519	-1.30332	-0.710277	0.00160472	0.0365935	down	Ninja-family protein
TraesCS1B02G059100	Promoter	-258	33.671	16.5562	7.9001	8.28104	7.9001	8.28104	-1.47597	-1.97413	0.00386621	2.1848e-05	down	Glutathione S-transferase
TraesCS2D02G455200	Promoter	-2516	30.9372	12.9583	7.11634	7.04506	7.11634	7.04506	-2.02492	-1.97454	0.000298665	3.28433e-05	down	senescence-associated family protein (DUF581)
TraesCS7B02G442900	Promoter	-1559	6.89293	3.05035	1.41542	1.20107	1.42699	1.76588	-1.88929	-1.98682	0.0118577	0.0190529	down	#N/A
TraesCSU02G003700	Promoter	-960	21.6093	7.54963	5.88635	3.49644	5.88635	3.49644	-2.09524	-1.98953	0.00830046	0.00275323	down	#N/A
TraesCS7A02G295100	Promoter	-893	4.88947	2.6655	1.43033	0.98031	1.43033	0.98031	-1.4057	-1.98969	0.017354	0.000275908	down	Transducin/WD40 repeat protein
TraesCS7D02G543400	Promoter	-512	9.13928	4.97778	2.03758	2.44943	2.03758	2.44943	-1.09865	-1.99175	0.0270655	2.88314e-05	down	NAC domain-containing protein
TraesCS7D02G019700	Promoter	-1108	17.4594	8.07987	3.54362	4.56057	3.54362	4.56057	-1.99111	-1.99998	0.00200863	0.000245753	down	Fiber protein Fb34
TraesCS5A02G214600	Promoter	-1962	4.71395	2.98012	0.570158	1.41112	1.0456	1.38017	-2.07136	-2.00068	0.000609122	0.0339246	down	Cytochrome P450
TraesCS6A02G324900	Promoter	-737	11.3733	8.38848	7.93189	8.04633	3.1163	3.08509	-0.848956	-2.0024	0.025133	0.000567808	down	coatomer gamma-2 subunit, putative / gamma-2 coat protein, putative / gamma-2 COP
TraesCS7A02G058400	Promoter	-307	10.6625	4.94321	2.41761	2.49746	2.41761	2.49746	-1.70465	-2.004	0.000420532	3.67166e-06	down	#N/A
TraesCS7A02G445800	Promoter	-936	14.1186	9.11162	4.26253	3.01417	4.26253	3.01417	-1.06607	-2.01043	0.0451051	9.71393e-05	down	#N/A
TraesCS5D02G532200	Promoter	-783	9.23914	6.81439	2.01338	2.98983	2.01338	2.98983	-1.36112	-2.01078	0.0225368	0.000291059	down	Erythronate-4-phosphate dehydrogenase family protein, putative
TraesCS3D02G501900	Promoter	-1069	22.0882	9.93372	3.90358	6.07276	3.90358	6.07276	-1.82193	-2.02126	0.000624237	1.99582e-05	down	Glycosyltransferase
TraesCS7A02G036500	Promoter	-537	12.4294	4.31407	5.46156	4.86618	1.51363	3.74618	-1.64355	-2.02207	0.0259027	0.0385104	down	F-box protein
TraesCS6B02G353200	Promoter	-973	6.27151	6.60799	1.85478	2.06573	1.85478	2.06573	-1.40506	-2.03022	0.0266054	0.000569517	down	12-oxophytodienoate reductase-like protein
TraesCS1B02G374400	Promoter	0	5.75325	3.00571	0.992546	1.71956	0.992546	1.71956	-2.58754	-2.0308	0.000310466	0.0002246	down	#N/A
TraesCS2B02G413500	Promoter	-1071	16.2961	12.7705	3.68995	5.21857	3.68995	5.21857	-1.60481	-2.03268	0.0155198	0.000634284	down	GRAS transcription factor
TraesCSU02G226200	Promoter	-23	6.70077	4.09009	1.67422	1.65745	1.67422	1.65745	-2.52521	-2.03319	0.00362267	0.00212378	down	F-box family protein
TraesCS6A02G363900	Promoter	-2356	6.26202	4.26332	1.24652	1.97446	1.24652	1.97446	-1.70571	-2.04015	0.0265487	0.00291398	down	Protein phosphatase 2c, putative
TraesCS7D02G102200	Promoter	250	7.65761	3.71762	4.98609	4.31913	1.80604	1.68862	-2.19642	-2.04262	0.0094608	1.03313e-05	down	#N/A
TraesCS7B02G435200	Promoter	-2516	7.44436	3.43165	4.89396	2.18023	0.963221	2.38394	-1.56597	-2.04394	0.0280769	0.0328943	down	#N/A
TraesCS3B02G609500	Promoter	-2501	14.246	7.00481	3.82309	2.70343	3.82309	2.70343	-1.7442	-2.04893	0.032848	0.0047052	down	Ankyrin repeat family protein
TraesCS7A02G009600	Promoter	-1448	17.2289	7.47488	3.41788	1.53802	3.40942	4.15418	-2.1559	-2.05059	0.0170151	4.48043e-05	down	Beta-fructofuranosidase 1
TraesCS5D02G093400	Promoter	-2817	9.43249	7.21466	2.16971	2.86398	2.16971	2.86398	-1.45071	-2.05341	0.0393382	0.00165578	down	Mitochondrial import inner membrane translocase subunit Tim9
TraesCS7D02G171300	Promoter	-1161	7.85435	5.9799	2.62263	1.55782	2.62263	1.55782	-1.64182	-2.0568	0.0153753	0.000801639	down	BZIP transcription factor family protein
TraesCS1B02G010600	Promoter	-676	7.20373	2.96548	1.38729	1.71675	1.38729	1.71675	-1.59493	-2.05979	0.0172943	0.000703698	down	Gamma-gliadin
TraesCS6A02G368200	Promoter	-1840	14.7415	7.9631	3.22376	3.61701	3.22376	3.61701	-1.39622	-2.06856	0.00545772	9.46977e-06	down	#N/A
TraesCS2A02G377600	Promoter	-823	8.33831	5.51377	1.48812	2.65179	1.48812	2.65179	-1.46001	-2.07485	0.0378753	0.00165385	down	Yellow stripe-like transporter 12
TraesCS1D02G308200	Promoter	-1106	16.4214	4.03723	12.8385	13.7325	4.53281	1.68278	-0.766642	-2.07897	0.0352785	0.0103484	down	SNF1-related protein kinase regulatory subunit beta-1
TraesCS4A02G485700	Promoter	-253	9.49033	11.9994	7.02107	7.45626	2.80674	3.47328	-0.858384	-2.08073	0.0418213	0.010006	down	Beta-fructofuranosidase 1
TraesCS2D02G502600	Promoter	-2267	10.3004	7.59711	5.73226	5.2172	2.66552	2.63882	-0.86264	-2.08464	0.0345453	0.0154454	down	Peroxidase
TraesCS5D02G411700	Promoter	-470	9.59625	2.6214	9.52785	6.93227	2.57528	1.09264	-0.799076	-2.09548	0.0381941	0.0116552	down	Upstream activation factor subunit spp27
TraesCS7D02G460300	Promoter	-663	4.91984	2.21751	0.990227	1.12035	0.990227	1.12035	-3.28378	-2.10418	0.000651898	0.00117338	down	Inorganic pyrophosphatase 2
TraesCS2A02G189600	Promoter	-1996	13.2935	7.84377	3.78408	2.38394	3.78408	2.38394	-1.39628	-2.11634	0.0230756	0.000282539	down	GRAS transcription factor
TraesCS1D02G046000	Promoter	-1497	7.91633	3.80197	1.90565	1.50925	1.90565	1.50925	-1.566	-2.12398	0.0151673	0.00032693	down	Dual specificity phosphatase
TraesCS2B02G605200	Promoter	-1080	11.6383	3.79944	2.3699	2.0529	2.3699	2.0529	-2.20316	-2.12742	0.00671435	0.00711814	down	transmembrane protein
TraesCS2A02G285400	Promoter	-1690	3.72896	4.40051	1.35097	0.955311	1.35097	0.955311	-2.01047	-2.12831	0.0131039	0.00211059	down	mediator of RNA polymerase II transcription subunit-like protein
TraesCS2A02G118100	Promoter	0	17.1609	8.04102	4.14768	4.47942	3.97068	3.31024	-2.47631	-2.13132	5.01904e-05	4.28672e-06	down	Zinc finger CCCH domain-containing protein
TraesCS6B02G364100	Promoter	-1689	16.6538	6.59094	2.94318	3.74618	2.94318	3.74618	-3.4166	-2.14549	0.000347178	0.000726377	down	DUF1685 family protein
TraesCS3A02G053900	Promoter	-2299	25.683	16.4719	5.39404	6.4843	5.39404	6.4843	-1.26164	-2.15997	0.00847613	2.25771e-06	down	#N/A
TraesCS1B02G384500	Promoter	-2588	11.4241	3.37037	1.08857	1.97573	1.89204	2.34137	-1.09141	-2.16169	0.0372928	0.0105744	down	Sec14p-like phosphatidylinositol transfer family protein
TraesCS1B02G010900	Promoter	-1488	13.375	3.62382	2.26036	2.51744	2.26036	2.51744	-2.36903	-2.1631	0.0235508	0.020686	down	Gamma-gliadin
TraesCS1B02G035800	Promoter	-2090	10.8796	4.74677	2.06199	2.35539	2.06199	2.35539	-1.72597	-2.16521	0.00187609	1.56611e-05	down	4-hydroxyphenylpyruvate dioxygenase
TraesCS7A02G085400	Promoter	-416	3.69167	6.43575	0.932491	2.07709	1.38957	1.37565	-1.43056	-2.16633	0.0420594	0.010843	down	#N/A
TraesCS7B02G050500	Promoter	-373	9.05841	5.34487	2.5004	1.5471	2.5004	1.5471	-1.70021	-2.17102	0.0220626	0.00128887	down	Bidirectional sugar transporter SWEET
TraesCS7D02G060600	Promoter	0	13.5909	5.05717	3.16849	2.00752	3.16849	2.00752	-2.42955	-2.17422	0.00181163	0.00454297	down	1-aminocyclopropane-1-carboxylate synthase
TraesCS7A02G090000	Promoter	-1443	12.1857	4.49383	2.20083	2.17879	2.52272	2.18527	-1.38303	-2.17621	0.0435192	0.000883504	down	#N/A
TraesCS7D02G536000	Promoter	-1848	11.0064	7.30609	4.70506	3.3143	1.70894	3.38365	-2.37893	-2.17816	0.00242001	0.00691462	down	Cyclin
TraesCS3A02G041200	Promoter	-1831	11.4814	8.03763	3.02151	2.393	3.02151	2.393	-2.04437	-2.18162	0.000236599	4.41875e-06	down	Ethylene-responsive transcription factor
TraesCS2B02G410200	Promoter	-2183	9.11527	5.7311	1.7788	2.29693	1.7788	2.29693	-2.557	-2.19366	6.61055e-08	2.0291e-08	down	GATA transcription factor, putative
TraesCS7B02G107900	Promoter	-659	7.96576	2.35008	4.21618	5.53502	2.06137	0.816289	-1.09703	-2.20123	0.0311602	0.0210933	down	Jasmonate zim-domain protein
TraesCS3A02G149000	Promoter	-2192	14.1229	4.42469	1.94056	3.07379	1.94056	3.07379	-1.90115	-2.20907	0.0264868	0.010532	down	Ethylene-responsive transcription factor, putative
TraesCS2B02G440200	Promoter	-1124	15.1755	8.33971	3.08007	3.35414	3.08007	3.35414	-2.18496	-2.20924	0.000646304	3.84132e-05	down	myosin heavy chain, embryonic smooth protein
TraesCS6D02G146500	Promoter	-596	5.85642	3.75603	1.05427	1.56557	1.05427	1.56557	-1.64542	-2.20953	0.0446169	0.00356042	down	Copper-transporting ATPase
TraesCS2D02G422800	Promoter	-2078	7.74616	3.67279	0.859089	2.26796	0.859089	2.26796	-2.6178	-2.20993	0.00565728	0.003163	down	Bifunctional inhibitor/lipid-transfer protein/seed storage 2Salbumin superfamily protein
TraesCS2A02G320200	Promoter	-1797	21.7718	10.0662	12.9638	12.834	4.70908	3.99593	-0.991599	-2.21354	0.0302632	1.24101e-05	down	F-box family protein
TraesCS7D02G180800	Promoter	-1080	10.6895	5.25607	2.01179	2.32358	2.01179	2.32358	-2.40935	-2.22269	0.00477159	0.000982511	down	RNA-binding protein
TraesCS5D02G531200	Promoter	-1191	26.3925	12.1004	18.2229	18.5732	2.58425	7.67511	-1.23001	-2.22802	0.00102998	0.0121406	down	Protein kinase-like protein
TraesCS7A02G053100	Promoter	-557	10.4015	4.88198	2.44698	1.69573	2.44698	1.69573	-1.78553	-2.22895	0.00699627	0.000200387	down	#N/A
TraesCS5B02G265300	Promoter	-2423	8.69094	4.55827	1.99914	1.58329	1.99914	1.58329	-1.43496	-2.22914	0.0178304	0.000108428	down	transcription factor-like protein
TraesCS7A02G435300	Promoter	-1532	10.6082	5.76517	2.50438	1.90715	2.50438	1.90715	-1.4523	-2.23212	0.00792892	1.61035e-05	down	#N/A
TraesCS1B02G076300	Promoter	-2242	15.354	5.12296	2.45965	2.99695	2.45965	2.99695	-2.06123	-2.23416	0.0163665	0.00534718	down	AP2-like ethylene-responsive transcription factor
TraesCS7D02G009400	Promoter	-824	12.8879	5.11839	2.79747	2.25018	2.05238	2.79376	-1.55245	-2.24004	0.039955	0.000120196	down	Beta-fructofuranosidase 1
TraesCS3D02G105300	Promoter	-1995	10.236	7.24764	7.97315	6.66545	2.11909	2.51744	-1.07866	-2.24594	0.0380051	0.00162342	down	RING/U-box superfamily protein
TraesCS4A02G460100	Promoter	75	15.5556	11.6148	10.5358	10.2335	10.5358	10.2335	-1.06968	-0.716009	0.0118013	0.0442484	down	Cytochrome P450
TraesCS3D02G095700	Promoter	-2557	11.3733	3.19561	1.32113	0.653947	1.12121	2.77495	-2.31849	-2.25741	0.0322552	0.017272	down	Dimeric alpha-amylase inhibitor
TraesCS3D02G419100	Promoter	-1157	8.97895	9.53637	6.51256	5.95139	3.34593	1.47218	-2.2224	-2.25904	0.00478851	0.000572233	down	Protein XRI1
TraesCS1B02G196400	Promoter	-1319	11.5406	8.14176	3.63569	1.54255	3.63569	1.54255	-1.5429	-2.26012	0.0499201	0.00275537	down	F-box protein PP2-A13
TraesCS5D02G277500	Promoter	-998	14.6229	4.85333	2.08125	2.99695	2.08125	2.99695	-2.48154	-2.26499	0.00443259	0.00633186	down	3-hydroxy-3-methylglutaryl coenzyme A reductase
TraesCS3A02G393900	Promoter	-1369	8.58233	3.70534	3.32354	2.89542	1.7334	1.50154	-1.22656	-2.27287	0.0418412	0.000331519	down	Nucleic acid-binding, OB-fold-like protein
TraesCS1B02G268700	Promoter	-2184	7.81566	4.09093	1.04389	2.06686	1.04389	2.06686	-3.12658	-2.27596	0.00139303	0.00111296	down	Nucleic acid binding protein
TraesCS7A02G075400	Promoter	-1046	6.54057	2.41202	1.25242	1.48785	1.35405	1.00537	-2.14507	-2.27732	0.00801959	0.0132246	down	Flavin-containing monooxygenase
TraesCS1A02G068300	Promoter	-2112	9.87684	3.31124	2.0912	1.38017	2.0912	1.38017	-1.38327	-2.27828	0.0415396	0.000496747	down	Nuclear receptor corepressor 1
TraesCS2B02G558700	Promoter	-1230	14.999	4.11905	2.22975	2.6162	2.22975	2.6162	-2.69927	-2.30015	0.00282916	0.00916826	down	Embryo-specific protein
TraesCS5A02G314500	Promoter	-2009	5.60543	2.15704	0.87385	0.865098	1.00909	0.998983	-3.01413	-2.302	0.00380543	0.00708466	down	BON1-associated protein 2
TraesCS2D02G239100	Promoter	-891	17.6483	10.0662	3.6536	3.37587	3.6536	3.37587	-2.29166	-2.31538	4.01299e-05	6.93299e-07	down	COP9 signalosome complex subunit-like protein
TraesCS3D02G077200	Promoter	-1820	31.0069	22.5938	7.03237	5.6469	6.18711	7.27361	-0.788155	-2.32094	0.0461833	4.33939e-08	down	Fatty acid oxidation complex subunit alpha
TraesCS5D02G482600	Promoter	-2822	14.7398	7.65029	1.97781	3.6363	1.97781	3.6363	-1.61206	-2.33394	0.00529796	2.153e-05	down	Nucleobase-ascorbate transporter 11
TraesCS1A02G202300	Promoter	-1617	9.23827	4.3608	4.5753	6.19823	1.53003	1.89338	-1.59152	-2.33474	0.0192537	0.00323937	down	Protein phosphatase 2C containing protein, expressed
TraesCS7A02G559400	Promoter	0	12.1857	12.2232	3.53181	2.49746	3.53181	2.49746	-1.39488	-2.33528	0.0398839	0.000448751	down	Postreplication repair E3 ubiquitin-protein ligase rad18
TraesCS1B02G029500	Promoter	-1352	12.8593	8.34632	2.12974	3.16261	2.12974	3.16261	-1.95266	-2.33591	0.0198558	0.00160085	down	F-box/RNI-like superfamily protein
TraesCS3A02G448500	Promoter	-1796	24.3013	15.2079	3.81131	6.03702	3.81131	6.03702	-1.86234	-2.33868	0.00922644	0.000332986	down	SBP (S-ribonuclease-binding protein) family protein, putative
TraesCS5A02G185700	Promoter	-1932	11.4009	4.02159	1.02619	2.79376	1.02619	2.79376	-1.83737	-2.33961	0.00868408	0.0170893	down	WRKY transcription factor
TraesCS2B02G422700	Promoter	-330	11.7619	7.97166	2.63241	2.28029	2.63241	2.28029	-3.93732	-2.33963	9.9149e-05	0.000100706	down	Niemann-Pick C1 protein
TraesCS7B02G302500	Promoter	-1480	7.54231	1.19205	1.25143	1.44538	1.11531	1.10414	-3.9441	-2.34003	0.000140923	0.00991588	down	Non-structural maintenance of chromosome element 4
TraesCS4B02G051600	Promoter	-583	7.70106	2.83999	6.72098	5.87089	1.99287	0.657637	-1.93443	-2.3453	0.00928538	0.00672989	down	Alpha/beta-Hydrolases superfamily protein
TraesCS6A02G379800	Promoter	-1546	12.7258	3.2647	7.36795	6.73917	1.14545	2.83495	-1.22567	-2.36166	0.00237396	0.0117222	down	COBRA-like protein
TraesCS2A02G097200	Promoter	-2541	9.66489	7.1284	2.72844	1.35056	2.72844	1.35056	-1.65986	-2.37326	0.0411251	0.0021813	down	#N/A
TraesCS7B02G365400	Promoter	0	5.08621	5.93967	1.3162	1.30302	1.3162	1.30302	-3.25978	-2.3839	0.000547677	0.000293275	down	#N/A
TraesCS7A02G152500	Promoter	-1567	8.82889	5.90133	1.57075	1.97912	1.57075	1.97912	-1.14379	-2.38421	0.0165845	6.75963e-07	down	NAC domain-containing protein
TraesCS2B02G456000	Promoter	-819	10.1753	3.58439	2.04363	1.24502	2.04363	1.24502	-1.99154	-2.39439	0.0173421	0.00403471	down	Leucine-rich repeat protein kinase family protein
TraesCS1B02G238100	Promoter	-1667	8.70408	4.27983	1.68181	1.42712	1.68181	1.42712	-1.85458	-2.40221	0.000570378	1.04428e-06	down	#N/A
TraesCS7D02G067100	Promoter	0	21.4242	17.5573	6.62215	7.00281	3.69608	5.4886	-1.42686	-2.40966	0.00316414	4.53194e-05	down	Phosphate-responsive 1 family protein
TraesCS4A02G293700	Promoter	-2708	20.6598	10.6203	4.53627	2.88697	4.53627	2.88697	-1.96356	-2.41561	0.000558136	2.49506e-06	down	SBP (S-ribonuclease-binding protein) family protein, putative
TraesCS1D02G138000	Promoter	-707	11.1702	6.59094	2.10227	2.08121	2.10227	2.08121	-1.01934	-2.42287	0.0480401	4.33584e-06	down	3'-5' exonuclease domain-containing family protein
TraesCS6D02G316500	Promoter	-1135	8.70408	6.67654	1.08117	2.49746	1.08117	2.49746	-1.44343	-2.42896	0.0481293	0.000862664	down	myosin
TraesCS2B02G308400	Promoter	-351	5.60877	3.25033	1.65878	0.410541	1.65878	0.410541	-1.88202	-2.43878	0.0182147	0.00115047	down	#N/A
TraesCS1B02G010500	Promoter	-2036	4.96291	1.83021	0.642147	0.953574	0.642147	0.953574	-3.02098	-2.43929	0.00282734	0.00127068	down	Gamma-gliadin
TraesCS5A02G333800	Promoter	-133	9.05981	3.51691	1.48073	1.4659	1.48073	1.4659	-2.08155	-2.44055	0.00141118	2.52929e-05	down	Squalene epoxidase 3
TraesCS1B02G215800	Promoter	-816	16.1806	5.70762	2.54873	2.5232	2.54873	2.5232	-2.07098	-2.45972	0.00465191	0.000150533	down	Tonoplast monosaccharide transporter 2
TraesCS4D02G156800	Promoter	-627	7.20845	7.08885	1.98975	1.23114	1.98975	1.23114	-3.86853	-2.4694	0.000133623	7.84564e-05	down	#N/A
TraesCS6B02G226200	Promoter	-256	13.1581	13.3599	5.94642	4.28135	9.02115	11.3824	-1.93429	-0.693918	0.000941136	0.0445512	down	Kinase family protein
TraesCS6D02G308100	Promoter	-1705	8.22829	8.73912	1.70345	2.02366	1.70345	2.02366	-2.07488	-2.50045	0.00572364	0.000205921	down	PHD finger protein-like
TraesCS3D02G150800	Promoter	-384	7.95731	12.805	2.24638	2.22388	2.24638	2.22388	-1.38657	-2.51292	0.0325076	0.000114663	down	Peptide-N4-(N-acetyl-beta-glucosaminyl)asparagine amidase A
TraesCS7B02G434800	Promoter	-495	13.8681	5.52016	2.50645	1.80461	2.50645	1.80461	-2.23028	-2.51517	0.000470124	7.77815e-06	down	F-box family protein
TraesCS5D02G298700	Promoter	-1596	14.4751	4.57553	11.9701	8.42478	1.60537	2.64882	-0.832679	-2.51521	0.040182	0.00276651	down	UDP-glucose 4-epimerase, putative
TraesCS1A02G444400	Promoter	-1461	16.8628	6.54592	3.36849	1.81896	3.36849	1.81896	-2.43043	-2.52163	0.00690999	2.12782e-05	down	Zinc finger protein CONSTANS
TraesCS6D02G310300	Promoter	-123	7.9761	7.84377	3.74295	4.13302	2.75206	0.681124	-1.38212	-2.5256	0.0269171	0.0131416	down	Phosphate carrier protein, mitochondrial
TraesCS4A02G390000	Promoter	-674	7.13621	3.2896	0.923349	1.37115	0.923349	1.37115	-2.12559	-2.52778	0.00908703	0.000551717	down	Gamma-aminobutyric acid receptor subunit gamma-2
TraesCS7D02G540700	Promoter	-1986	9.26534	9.76245	1.8268	2.26063	1.8268	2.26063	-2.18716	-2.53289	0.00902075	0.000643129	down	MYB-related protein
TraesCS4A02G485800	Promoter	-477	16.909	7.5719	8.65503	9.19024	3.7506	1.5471	-0.78269	-2.55316	0.0380734	1.31288e-05	down	Acid invertase 1
TraesCS7B02G061200	Promoter	-1224	11.7714	5.28474	0.802684	0.953574	1.58932	2.09786	-3.34584	-2.5552	2.31206e-05	0.00314881	down	Haloacid dehalogenase-like hydrolase superfamily protein
TraesCS3A02G494800	Promoter	-985	15.5203	7.63139	1.91253	3.02941	1.91253	3.02941	-2.38473	-2.56915	0.00133772	5.87368e-05	down	Glycosyltransferase
TraesCS6B02G065749	Promoter	-1494	7.35262	2.33932	1.04462	1.03416	1.04462	1.03416	-1.92416	-2.57176	0.0360892	7.05674e-05	down	#N/A
TraesCS6D02G272000	Promoter	-1378	6.7724	2.56887	1.00146	0.991429	1.00146	0.991429	-4.18329	-2.57845	0.000766066	0.000458072	down	Homeobox protein, putative
TraesCS5B02G143600	Promoter	-2836	10.5772	6.0397	1.76591	1.74822	1.76591	1.74822	-2.84398	-2.58031	0.00183374	0.000289519	down	LURP-one-like protein
TraesCS5D02G003100	Promoter	-504	9.77184	8.28837	1.51725	2.25308	1.51725	2.25308	-1.52769	-2.58266	0.00796477	6.67092e-06	down	Fantastic four-like protein
TraesCS6D02G057400	Promoter	-862	9.83985	6.59768	1.98416	1.44048	1.98416	1.44048	-1.2115	-2.59465	0.00837661	2.08718e-08	down	SU(VAR)3-9 homolog 2
TraesCS7D02G146100	Promoter	-1031	8.08589	4.60839	1.52179	1.12991	1.52179	1.12991	-3.10522	-2.59849	0.000112331	1.73903e-05	down	Transcriptional corepressor SEUSS
TraesCS7D02G054800	Promoter	-2813	18.3053	13.2256	3.09356	3.4454	3.09356	3.4454	-2.64167	-2.59933	6.63544e-05	1.64774e-06	down	Beta-fructofuranosidase 1
TraesCS1B02G191700	Promoter	-838	5.27309	1.60144	0.642147	0.794645	0.642147	0.794645	-2.24094	-2.61145	0.0109231	0.000873694	down	Tetratricopeptide repeat (TPR)-like superfamily protein
TraesCS7B02G130600	Promoter	-950	14.9107	5.35013	0.834286	3.30372	0.834286	3.30372	-1.91815	-2.61709	0.0136129	0.0175365	down	Formate dehydrogenase, mitochondrial
TraesCS1D02G080900	Promoter	-1563	9.09289	3.8323	1.07568	1.59736	1.07568	1.59736	-2.22318	-2.61937	0.00617166	0.000309356	down	#N/A
TraesCS2D02G453800	Promoter	-1017	10.6661	4.82161	1.06845	2.11549	1.06845	2.11549	-2.48301	-2.622	0.000128392	3.22109e-06	down	senescence-associated family protein (DUF581)
TraesCS7D02G177100	Promoter	-2504	11.0388	3.94752	1.03877	2.05673	1.03877	2.05673	-2.49001	-2.62358	0.00595923	0.000734392	down	Pentatricopeptide repeat-containing protein
TraesCS3B02G015600	Promoter	0	3.58738	2.4695	0.866449	0.367616	0.866449	0.367616	-2.63134	-2.62947	0.00220313	0.000195672	down	#N/A
TraesCS7D02G477800	Promoter	-980	7.9111	1.90527	1.00272	0.99268	1.00272	0.99268	-2.17638	-2.62969	0.0389781	0.010779	down	DNA ligase
TraesCS2B02G274900	Promoter	-879	9.71772	5.25607	1.67649	1.32776	1.67649	1.32776	-1.77878	-2.65852	0.0205263	0.000347123	down	Glucan endo-1,3-beta-glucosidase 3
TraesCS4A02G324900	Promoter	-149	18.358	7.38551	0.735794	0.242808	3.45503	1.71021	-6.93782	-2.66711	0.000169739	0.000478248	down	#N/A
TraesCS7B02G084600	Promoter	-1614	10.0476	4.63167	1.30005	1.60879	1.30005	1.60879	-2.32169	-2.67951	0.00593031	0.000347477	down	RNA-binding protein
TraesCS7B02G403800	Promoter	-453	7.62071	6.13168	1.43424	1.24239	1.43424	1.24239	-2.17556	-2.68761	0.000471721	1.84282e-06	down	#N/A
TraesCS5B02G292800	Promoter	-646	6.24146	3.68275	5.51846	4.37055	0.646063	1.27918	-2.20945	-2.70117	0.00272926	0.00272509	down	WD40 repeat-like protein
TraesCS2B02G625300	Promoter	-2454	6.90664	3.39603	6.13309	5.86229	1.28318	0.725904	-1.33037	-2.70261	0.0134353	6.6455e-05	down	E3 ubiquitin-protein ligase
TraesCS7D02G508900	Promoter	-1800	10.698	6.09709	1.25837	1.99322	1.25837	1.99322	-2.21691	-2.70541	0.00120311	1.18096e-05	down	F-box family protein
TraesCS2B02G474700	Promoter	-829	15.8347	11.679	2.92692	2.31808	2.92692	2.31808	-2.84736	-2.72134	0.00149274	0.000167383	down	senescence-associated family protein (DUF581)
TraesCS7B02G335500	Promoter	-974	26.0338	6.10953	3.67472	2.42528	3.67472	2.42528	-2.49633	-2.73046	0.0394353	0.0119988	down	IAA-amino acid hydrolase ILR1, putative
TraesCS1B02G077800	Promoter	-1311	8.3355	6.39382	0.690256	2.05003	0.690256	2.05003	-2.22243	-2.75057	0.0077584	0.000369527	down	Serine/threonine-protein kinase ATM
TraesCS6B02G381700	Promoter	-2890	10.8948	4.48493	1.04905	1.81746	1.04905	1.81746	-1.70612	-2.76823	0.0128314	4.95583e-05	down	F-box protein SKIP8
TraesCS6A02G361500	Promoter	-419	10.5316	2.99805	0.248137	0.491303	1.33877	1.13603	-3.04945	-2.78109	0.00210854	0.0033719	down	Two-component response regulator
TraesCS5A02G404100	Promoter	-1590	17.9494	9.30286	11.9199	6.55582	3.01292	1.9885	-4.12329	-2.78841	0.00079747	5.92611e-05	down	HTH-type transcriptional regulator
TraesCS7A02G152600	Promoter	-1217	7.26933	3.76757	0.813469	1.20798	0.813469	1.20798	-5.38814	-2.78876	0.000555162	5.90726e-05	down	RING finger protein
TraesCS5B02G018700	Promoter	301	5.0341	4.59696	0.992546	0.736954	0.992546	0.736954	-2.07264	-2.79906	0.0159345	0.000516702	down	Cysteine synthase
TraesCS3A02G200300	Promoter	-165	5.68667	5.33812	1.42699	0.529763	1.42699	0.529763	-2.75864	-2.81671	0.000312992	1.35642e-05	down	MYB transcription factor
TraesCS5B02G261400	Promoter	-208	4.62144	2.46578	0.610688	0.604572	0.610688	0.604572	-1.15657	-2.88382	0.0435417	3.93762e-06	down	#N/A
TraesCS5D02G172700	Promoter	-1850	8.37335	4.28526	1.2382	0.875569	1.2382	0.875569	-3.20717	-2.92396	6.04397e-05	2.90879e-06	down	Serine/threonine protein phosphatase 2a regulatory subunit A, putative
TraesCS3D02G420500	Promoter	-743	9.12401	5.4677	1.47569	0.876545	1.47569	0.876545	-1.44011	-2.97117	0.035818	6.66702e-05	down	E3 ubiquitin ligase
TraesCS5B02G510000	Promoter	-1275	16.5582	5.92128	2.07754	1.54255	2.07754	1.54255	-1.75307	-2.98541	0.0279937	0.000275379	down	Protein phosphatase 2c, putative
TraesCS1A02G058400	Promoter	-1998	6.83972	3.827	1.22067	0.483379	1.22067	0.483379	-2.08166	-2.9872	0.0106047	0.000192239	down	AP2-like ethylene-responsive transcription factor
TraesCS5A02G008900	Promoter	-1388	9.31245	3.29232	0.796649	1.18301	0.796649	1.18301	-2.45892	-2.99274	0.00153516	0.000233583	down	#N/A
TraesCS5D02G101200	Promoter	-1210	6.29028	3.65531	0.789232	0.781327	0.789232	0.781327	-2.4685	-3.00042	0.00235396	5.11312e-05	down	DNA-directed RNA polymerase subunit
TraesCS3A02G414400	Promoter	-1214	14.0647	4.03415	1.81983	1.00089	1.81983	1.00089	-4.11669	-3.00926	7.65635e-06	0.00238126	down	E3 ubiquitin-protein ligase RGLG2
TraesCS6A02G011800	Promoter	-1288	16.6208	8.07287	5.69926	5.81315	2.30792	1.45396	-0.915906	-3.05392	0.0229193	7.97208e-09	down	Two-component response regulator
TraesCS4D02G093100	Promoter	-1361	3.87594	3.37849	0.547096	0.541617	0.547096	0.541617	-1.60052	-3.05887	0.0391878	0.000249313	down	#N/A
TraesCS1B02G011200	Promoter	-1088	9.88175	4.12548	1.15797	0.955311	1.15797	0.955311	-2.63561	-3.07406	0.000272484	2.22144e-06	down	#N/A
TraesCS3B02G176200	Promoter	-2342	16.6506	7.65029	1.13018	2.51744	1.13018	2.51744	-1.73439	-3.0746	0.00275172	3.83853e-07	down	Ethylene-responsive transcription factor, putative
TraesCS2B02G263900	Promoter	-1130	36.0618	16.3678	3.73281	3.97969	3.73281	3.97969	-2.43083	-3.0991	1.16622e-06	4.05788e-11	down	Fasciclin-like arabinogalactan protein
TraesCS2B02G500600	Promoter	-351	16.0775	6.3243	2.21894	1.09836	2.21894	1.09836	-1.79363	-3.10539	0.0292788	0.000323465	down	#N/A
TraesCS7D02G535600	Promoter	-664	5.40317	5.31352	8.71654	8.05395	1.24287	0.307605	-0.933665	-3.11068	0.048137	0.00068783	down	1,4-alpha-glucan branching enzyme
TraesCS4B02G178400	Promoter	-1911	7.58876	3.64465	0.73072	0.904251	0.73072	0.904251	-2.41342	-3.12225	0.00133968	7.50837e-06	down	SNF1 protein kinase regulatory subunit beta-1
TraesCS1A02G307800	Promoter	-1959	26.6328	12.3066	2.65716	2.95937	2.65716	2.95937	-3.04371	-3.13212	0.00016409	5.68771e-09	down	F-box protein
TraesCS3D02G025700	Promoter	-669	9.64261	13.1298	11.5338	10.2571	0.767785	2.28029	-0.770191	-3.20287	0.0352176	0.00149367	down	Trypsin inhibitor
TraesCS1D02G248800	Promoter	-1371	8.53	3.00891	0.767785	0.760095	0.767785	0.760095	-3.88987	-3.26531	0.014335	1.07513e-05	down	Cyclin family protein
TraesCS1A02G385800	Promoter	-882	10.3047	6.08024	5.33669	4.86771	1.42221	0.703981	-0.820187	-3.28477	0.0415992	0.00462959	down	Purine permease
TraesCS5B02G007200	Promoter	-2625	6.3017	4.01977	0.52889	0.698124	0.52889	0.698124	-4.49282	-3.40553	0.00013748	4.35907e-06	down	Cytochrome P450
TraesCS3A02G497200	Promoter	-1041	8.65434	4.40212	0.926714	0.611622	0.926714	0.611622	-3.02715	-3.4277	0.00224618	0.000104677	down	Translation initiation factor IF-2
TraesCS3A02G224600	Promoter	-1671	15.4422	7.80996	1.8268	0.904251	1.8268	0.904251	-2.97785	-3.43288	0.000891624	2.22514e-05	down	#N/A
TraesCS1B02G011487	Promoter	-1246	5.40274	2.58475	0.453442	0.448901	0.453442	0.448901	-4.34918	-3.48844	0.000299365	1.41993e-05	down	#N/A
TraesCS1B02G419800	Promoter	0	6.79312	3.8716	0.479431	0.63284	0.479431	0.63284	-1.68526	-3.59755	0.00674148	7.59471e-07	down	Golgin candidate 5
TraesCS5D02G204200	Promoter	-961	7.77418	2.86695	0.670597	0.442587	0.670597	0.442587	-6.62709	-3.60616	0.000283208	4.14847e-05	down	Basic helix-loop-helix transcription factor
TraesCS2D02G401500	Promoter	-1253	8.48957	3.57802	0.502153	0.745686	0.502153	0.745686	-1.41623	-3.6176	0.0458651	3.24623e-05	down	Kinase family protein
TraesCS3A02G121900	Promoter	-1299	8.78336	5.48158	0.699369	0.692364	0.699369	0.692364	-1.80726	-3.69213	0.0234173	8.93239e-05	down	low-molecular-weight cysteine-rich 31
TraesCS7D02G031700	Promoter	-659	11.3162	5.3113	0.433647	0.286202	0	1.5813	-2.27	-3.72946	0.00129143	0.000771544	down	Gliadin-like avenin
TraesCS2A02G082800	Promoter	-1596	10.322	3.80654	4.59396	3.77383	1.33556	0	-1.03367	-3.73657	0.0323663	0.0153555	down	F-box family protein
TraesCS4B02G043000	Promoter	421	1.62476	5.7521	6.59271	3.72953	0.336363	0.332994	-1.49095	-3.7396	0.0181518	0.00569808	down	#N/A
TraesCS1B02G010400	Promoter	-1077	11.5365	3.55823	0.542799	0.85978	0.542799	0.85978	-2.5619	-3.74957	0.00317125	7.87984e-05	down	Gamma-gliadin
TraesCS5D02G212600	Promoter	-2250	13.6666	2.87997	0.866112	0.571625	0.866112	0.571625	-3.13699	-3.87825	0.0113483	1.29188e-05	down	Agenet domain-containing protein / bromo-adjacent domain-containing protein, putative
TraesCS5D02G004300	Promoter	-1086	8.75646	6.23568	0.625099	0.618839	0.625099	0.618839	-3.6233	-3.92117	0.000549803	1.68522e-05	down	Puroindoline-b
TraesCS5D02G417400	Promoter	-1870	11.2596	8.30459	11.3755	14.8009	1.05954	0.524466	-1.1036	-3.95739	0.0208966	0.000160656	down	Non-specific serine/threonine protein kinase
TraesCS2D02G220000	Promoter	-2913	11.4714	5.85747	0.4567	0.904251	0.4567	0.904251	-1.87329	-4.0086	0.026422	0.000143007	down	Isopentenyl-diphosphate delta-isomerase
TraesCS1A02G193200	Promoter	-2376	23.8046	4.38932	0.616014	1.21969	0.616014	1.21969	-2.40518	-4.26223	0.0423593	0.00117595	down	Basic helix loop helix (BHLH) family transcription factor
TraesCS2A02G587900	Promoter	-988	14.6753	3.24715	0.759529	0.375961	0.759529	0.375961	-3.59927	-4.33559	0.00117	4.46486e-05	down	Allantoinase
TraesCS4B02G158800	Promoter	0	7.9667	4.9856	0.749677	0	0.749677	0	-2.73313	-4.45101	0.00110365	9.1546e-06	down	#N/A
TraesCS2A02G388300	Promoter	-2605	18.2166	4.47859	0.897918	0	0.897918	0	-5.28345	-4.99015	0.000945547	0.00360273	down	GATA transcription factor
TraesCS1B02G008500	Promoter	-1173	9.17279	3.38273	0.431586	0	0.431586	0	-3.17303	-5.21475	0.000375708	8.06892e-06	down	#N/A
TraesCS5A02G152600	Promoter	-723	8.4595	4.15957	0.291885	0	0.291885	0	-3.0602	-5.7814	0.00194737	0.000234819	down	Ubiquitin activating enzyme E1
TraesCS7A02G446900	Promoter	-2041	18.265	5.61311	0.393882	0	0.393882	0	-3.22425	-6.27627	0.000327908	5.36248e-05	down	Auxin response factor
TraesCS1B02G329711	Promoter	-2535	7.15015	2.22048	4.03209	3.99171	0	0	-1.93522	-6.38728	0.0124384	0.000162388	down	#N/A
TraesCS4B02G397800	Promoter	-1657	32.0288	27.0325	0.170894	0.338365	0.170894	0.338365	-0.881072	-7.17559	0.00935721	5.83861e-16	down	#N/A
