# Supplementary material for: The transcription factor CAMTA2 interacts with the histone acetyltransferase GCN5 and regulates grain weight in wheat
Source: Plant Cell. 2024 Sep 25;36(12):4895–913. doi: 10.1093/plcell/koae261 (PMC11638106; doi:10.1093/plcell/koae261)
Supplement: koae261_Supplementary_Data [file koae261_supplementary_data.zip › Supplementary Dataset S4.XLSX]

## Sheet: Supplementary DataSet S4
Supplementary DataSet S4. Proteins identified by IP-MS may interact with GCN5.
Gene ID	Molecμlar mass(Da)	Annotation
TraesCS1A01G138200	56741	Histone acetyltransferase GCN5
TraesCS1A01G066100	64227	12S seed storage protein CRA1
TraesCS1A01G105400	17872	Ubiquitin-40S ribosomal protein S27a-1
TraesCS1A01G122700	29357	Proteasome subunit beta type-7-B
TraesCS1A01G159100	16438	40S ribosomal protein S17-4
TraesCS1A01G213900	69995	Dynamin-related protein 1E
TraesCS1A01G339900	81530	Vesicle-fusing ATPase
TraesCS1A01G350200	50368	Tubulin alpha-6 chain
TraesCS1A01G407100	31764	Prohibitin-2, mitochondrial
TraesCS1A01G413900	26191	Proteasome subunit beta type-6
TraesCS1A01G445700	33250	Histone deacetylase HDT2
TraesCS1B01G011700	41569	Unknown protein
TraesCS1B01G059000	38311	RmlC-like cupins superfamily protein
TraesCS1B01G264900	102684	Pyruvate, phosphate dikinase 1, chloroplastic
TraesCS1B01G325100	59223	Phosphoglycerate kinase 2, chloroplastic
TraesCS1B01G449700	59173	Glucose-1-phosphate adenylyltransferase large subunit 2, chloroplastic
TraesCS2A01G132900	123826	Protein transport protein SEC31 homolog B
TraesCS2A01G293400	93798	1,4-alpha-glucan-branching enzyme 2-2, chloroplastic/amyloplastic
TraesCS2A01G295600	16366	40S ribosomal protein S14-3
TraesCS2A01G397700	19860	histone H1-3
TraesCS2A01G426900	43683	Coproporphyrinogen-III oxidase 1, chloroplastic
TraesCS3A01G073300	26986	Triosephosphate isomerase, cytosolic
TraesCS3A01G107800	25515	40S ribosomal protein S3-3
TraesCS3A01G263900	36669	Receptor for activated C kinase 1A
TraesCS3A01G305400	42269	Aspartate aminotransferase 3, chloroplastic
TraesCS3A01G355200	50519	UDP-glucuronic acid decarboxylase 1
TraesCS3A01G368400	55776	Glycerol-3-phosphate 2-O-acyltransferase 6
TraesCS3A01G391100	39185	Aldolase superfamily protein
TraesCS3A01G426800	54926	Acyl-[acyl-carrier-protein] desaturase 7, chloroplastic
TraesCS3B01G111200	16910	Unknown protein
TraesCS4A01G008300	27533	Proteasome subunit alpha type-6-B
TraesCS4A01G204800	24848	60S ribosomal protein L10-2
TraesCS4A01G214200	56772	Protein disulfide isomerase-like 1-1
TraesCS4A01G267000	70523	Probable phosphoglucomutase, cytoplasmic 2
TraesCS4A01G298700	84724	5-methyltetrahydropteroyltriglutamate--homocysteine methyltransferase 1
TraesCS4A01G305300	24529	60S ribosomal protein L10a-3
TraesCS4A01G319700	37356	11-beta-hydroxysteroid dehydrogenase 1A
TraesCS4A01G407100	119642	Calmodulin-binding transcription activator 2
TraesCS4A01G453800	33788	Unknown protein
TraesCS4B01G318900	41104	Anthranilate phosphoribosyltransferase, chloroplastic
TraesCS4B01G328100	18893	Unknown protein
TraesCS4D01G137800	55774	ATP synthase subunit 1
TraesCS5A01G104000	22531	40S ribosomal protein S9-2
TraesCS5A01G121000	26570	Adenylate kinase 4
TraesCS5A01G454600	67433	DEAD-box ATP-dependent RNA helicase 37
TraesCS5B01G170400	85526	Protein of unknown function (DUF1336)
TraesCS5B01G282100	41875	2-oxoglutarate (2OG) and Fe(II)-dependent oxygenase superfamily protein
TraesCS5B01G395200	61244	Transcriptional adapter ADA2b
TraesCS5D01G425100	53341	Ribulose bisphosphate carboxylase large chain
TraesCS6A01G116200	50339	Eukaryotic initiation factor 4A-1
TraesCS6A01G218300	56389	Acetolactate synthase small subunit 2, chloroplastic
TraesCS6A01G344000	118184	lysine-ketoglutarate reductase/saccharopine dehydrogenase bifu
TraesCS6A01G371100	55110	Betaine aldehyde dehydrogenase 1, chloroplastic
TraesCS6B01G360000	167928	PHD finger family protein
TraesCS6B01G367000	171820	Myosin-15
TraesCS7A01G180100	35533	Annexin D1
TraesCS7A01G198100	98770	Dynamin-2B
TraesCS7A01G254200	38784	Pyridoxamine 5'-phosphate oxidase family protein
TraesCS7A01G382500	26421	Adenylate kinase 4
TraesCS7B01G213300	36619	Glyceraldehyde-3-phosphate dehydrogenase GAPC2, cytosolic
TraesCS7D01G010300	46061	BAG family molecular chaperone regulator 7
TraesCS7D01G417800	54778	P-loop containing nucleoside triphosphate hydrolases superfamily protein
TraesCSU01G018200	43879	Ribose-phosphate pyrophosphokinase 5, chloroplasti
