# Supplementary material for: The transcription factor CAMTA2 interacts with the histone acetyltransferase GCN5 and regulates grain weight in wheat
Source: Plant Cell. 2024 Sep 25;36(12):4895–913. doi: 10.1093/plcell/koae261 (PMC11638106; doi:10.1093/plcell/koae261)
Supplement: koae261_Supplementary_Data [file koae261_supplementary_data.zip › Supplementary Dataset S5.XLSX]

## Sheet: Supplementary DataSet S5
Supplementary DataSet S5. List of differentially expressed transcripts in camta2-4 and the wild type.
Gene ID	chromosome	Gene start	Gene end	Gene strand	Reads count						FPKM						Differential expression analysis			Annotation
					WT-rep1	WT-rep2	WT-rep3	camta2-4-rep1	camta2-4-rep2	camta2-4-rep3	WT-rep1	WT-rep2	WT-rep3	camta2-4-rep1	camta2-4-rep2	camta2-4-rep3	Log2(Fold Change)	Padj	Change
TraesCS2D02G571600	chr2D	637837317	637837866	+	0	0	0	886	961	981	0	0	0	49.2699	53.0199	54.4348	12.072	6.96796e-23	up	Chitinase
TraesCS2B02G622400	chr2B	796431646	796439123	+	0	0	1	357	426	373	0	0	0.0855909	26.1218	30.9251	27.2335	9.81943	3.21651e-15	up	Chitinase
TraesCS2B02G617000	chr2B	793801688	793804381	+	0	0	1	147	163	137	0	0	0.0316891	3.9823	4.38098	3.70337	8.44871	2.81239e-11	up	Ras family protein
TraesCS2B02G091400	chr2B	52689314	52690767	+	0	0	0	52	68	57	0	0	0	1.15416	1.4974	1.2624	8.07379	4.75827e-10	up	L-lactate dehydrogenase
TraesCS6D02G125000	chr6D	89174305	89179926	+	0	0	0	32	42	49	0	0	0	0.850326	1.10727	1.29924	7.54887	1.15521e-08	up	B3 domain-containing protein
TraesCS2A02G567000	chr2A	765996628	766000769	+	0	0	0	29	29	33	0	0	0	1.33179	1.3213	1.5122	7.11443	1.25565e-07	up	Acetyl-coenzyme A carboxylase carboxyl transferase subunit beta
TraesCS6A02G112200	chr6A	81182287	81189142	+	0	1	1	96	108	103	0	0.0145901	0.015064	1.23628	1.37987	1.32356	7.01285	3.14678e-10	up	Subtilisin-like protease
TraesCS1A02G289300	chr1A	486663234	486663428	-	0	0	0	18	21	21	0	0	0	2.82324	3.26785	3.28666	6.51329	3.11173e-06	up	Telomere repeat-binding factor 1
TraesCS2B02G551700	chr2B	747820903	747821580	-	16	6	8	907	874	831	0.90893	0.30665	0.422148	40.9155	39.1165	37.406	6.19327	2.83777e-110	up	6,7-dimethyl-8-ribityllumazine synthase
TraesCS2D02G566500	chr2D	635597602	635601741	-	2	5	4	308	332	301	0.0422787	0.0950917	0.0785445	5.17027	5.52927	5.04183	6.16933	1.38765e-40	up	Dolichyl-diphosphooligosaccharide--protein glycosyltransferase subunit 1
TraesCS5A02G466400	chr5A	644910574	644911031	-	0	0	0	15	14	15	0	0	0	1.62687	1.50646	1.62335	6.06612	2.80317e-05	up	Wound-induced protease inhibitor
TraesCS4D02G269800	chr4D	441060585	441061202	-	2	0	0	42	44	46	0.124647	0	0	2.0786	2.16044	2.27164	5.79139	7.0021e-07	up	Ripening related protein family
TraesCS4A02G326600	chr4A	613568098	613568923	+	0	1	1	41	47	42	0	0.0485314	0.0501078	1.75629	1.99746	1.79523	5.77389	8.06535e-07	up	Hydroxyproline-rich glycoprotein family protein
TraesCS3B02G028500	chr3B	12302917	12305457	-	15	9	17	890	859	876	0.32976	0.178004	0.347151	15.537	14.8777	15.2595	5.75035	3.94977e-127	up	Cell wall invertase
TraesCS1A02G346200	chr1A	532814880	532821932	-	2	8	9	366	389	449	0.0186247	0.067024	0.0778513	2.70652	2.85395	3.31311	5.73718	4.0643e-58	up	Alpha-glucan water dikinase
TraesCS1D02G288300	chr1D	386813895	386814355	-	0	1	1	31	49	29	0	0.0931489	0.0961747	2.54876	3.99697	2.37917	5.51958	3.88589e-06	up	Transcription initiation factor TFIID subunit 7
TraesCS4A02G389200	chr4A	666923476	666927573	+	3	4	7	227	222	229	0.133273	0.159868	0.288857	8.00788	7.76984	8.06096	5.34846	4.38172e-37	up	Carbonic anhydrase
TraesCS5D02G246000	chr5D	354259546	354260306	+	0	1	3	61	50	61	0	0.045534	0.141039	2.45164	1.99372	2.44633	5.17841	3.80541e-10	up	Calcium-binding protein
TraesCS7D02G085000	chr7D	52035172	52037341	+	2	5	7	207	200	185	0.0716575	0.161169	0.232967	5.88942	5.64546	5.2521	5.15343	8.10498e-34	up	Carbonic anhydrase
TraesCS5D02G479300	chr5D	517590688	517591148	-	9	8	12	406	366	363	1.19121	0.952616	1.47534	42.6721	38.1651	38.0701	5.04067	1.48751e-65	up	Wound-induced protease inhibitor
TraesCS4B02G026800	chr4B	20305400	20306737	-	2	1	6	105	121	117	0.0575724	0.0258979	0.160435	2.40018	2.74415	2.6687	5.00212	2.12677e-20	up	Agmatine coumaroyltransferase-2
TraesCS6B02G327900	chr6B	577372715	577374031	-	11	10	13	460	441	393	0.421567	0.34479	0.462787	13.9992	13.3153	11.9343	5.00017	9.49143e-75	up	Chalcone synthase
TraesCS3B02G054100	chr3B	27874619	27875144	+	0	1	3	43	42	56	0	0.11214	0.34735	4.25619	4.12448	5.53095	4.8919	7.15203e-09	up	Beta-fructofuranosidase, insoluble protein
TraesCS4B02G022500	chr4B	16503058	16503510	+	0	0	1	19	11	7	0	0	0.0789779	1.28282	0.736839	0.471596	4.85487	0.00169455	up	Fasciclin-like arabinogalactan protein 16
TraesCS3A02G396100	chr3A	643220218	643220613	-	2	6	2	104	109	118	0.279101	0.753291	0.259254	11.5248	11.9838	13.048	4.8007	1.76097e-20	up	Late embryogenesis abundant protein
TraesCS2D02G465100	chr2D	571081637	571082133	-	0	0	0	4	10	4	0	0	0	0.416125	1.03212	0.415224	4.77489	0.0064981	up	RPM1-interacting protein 4
TraesCS6A02G298400	chr6A	531697320	531698821	-	21	9	14	502	461	430	0.584418	0.225334	0.361906	11.0937	10.1075	9.48206	4.73274	2.18525e-83	up	Chalcone synthase
TraesCS6B02G430300	chr6B	698046189	698047846	-	5	7	5	189	173	171	0.116152	0.146297	0.107892	3.48649	3.16621	3.14762	4.72127	3.71526e-33	up	Agmatine coumaroyltransferase-2
TraesCS5B02G136200	chr5B	255891728	255893300	+	12	18	14	440	447	451	0.293828	0.396519	0.318422	8.55529	8.62297	8.7502	4.67724	5.3014e-83	up	Hydroxycinnamoyl CoA quinate transferase 2
TraesCSU02G074400	chrUn	67008536	67022412	-	17	25	32	769	758	703	1.55898	2.06258	2.72587	56	54.7643	51.083	4.66438	2.54531e-135	up	plant/protein (Protein of unknown function, DUF538)
TraesCS5A02G137500	chr5A	309595105	309596757	+	21	16	22	561	547	525	0.489313	0.335404	0.476161	10.3801	10.0414	9.69296	4.54021	2.10073e-102	up	Agmatine coumaroyltransferase-2
TraesCS5B02G236600	chr5B	417804718	417806582	+	27	22	23	705	615	654	0.656936	0.481573	0.519818	13.6213	11.7889	12.6086	4.52657	4.14941e-121	up	Alpha-amylase
TraesCS4D02G024500	chr4D	10768942	10770285	-	4	6	7	144	151	167	0.114631	0.154694	0.186339	3.27698	3.40923	3.79217	4.51526	1.32961e-29	up	Agmatine coumaroyltransferase-2
TraesCS3D02G015900	chr3D	5649356	5651648	+	58	61	60	1613	1549	1554	1.23969	1.17299	1.19124	27.3773	26.084	26.3188	4.46969	3.99296e-289	up	Cell wall invertase
TraesCS4A02G297000	chr4A	596713062	596713349	-	1	0	0	5	11	12	0.133736	0	0	0.530992	1.15899	1.27162	4.45143	0.00605482	up	SAUR-like auxin-responsive protein family
TraesCS3B02G529400	chr3B	771052970	771054568	-	53	52	62	1439	1286	1316	1.63308	1.4415	1.77454	35.2096	31.2183	32.1304	4.34692	1.46211e-242	up	Beta-1,3-glucanase
TraesCSU02G026200	chrUn	26920322	26921579	-	33	52	58	1175	1180	1081	1.09007	1.54535	1.77965	30.8212	30.7087	28.2942	4.33804	2.57979e-210	up	Xylanase inhibitor protein 1
TraesCS5B02G093800	chr5B	123214200	123216907	+	2	1	0	18	31	23	0.138546	0.0623227	0	0.990167	1.69186	1.26248	4.33078	3.45831e-05	up	ATP-dependent helicase/deoxyribonuclease subunit B
TraesCS5A02G013500	chr5A	9336658	9337430	-	2	0	2	37	25	30	0.11164	0	0.103701	1.64007	1.09943	1.32691	4.27077	1.69331e-06	up	Pathogenesis-related protein 1
TraesCS2A02G362400	chr2A	606711012	606712790	-	2	0	5	54	49	54	0.0484477	0	0.112506	1.03874	0.935141	1.03649	4.23631	1.0856e-10	up	Benzyl alcohol O-benzoyltransferase
TraesCS5B02G267500	chr5B	453692028	453692444	-	74	92	103	2087	2046	1886	6.83496	7.64491	8.83701	153.072	148.884	138.031	4.23469	0	up	plant/protein (Protein of unknown function, DUF538)
TraesCS3A02G029700	chr3A	15617949	15619294	-	13	12	7	235	220	231	0.501208	0.416233	0.25069	7.19471	6.68244	7.05694	4.17153	3.15253e-45	up	Cell wall invertase
TraesCSU02G148000	chrUn	171237550	171237966	+	16	19	9	301	285	312	1.47783	1.57884	0.772166	22.0771	20.739	22.8343	4.10135	8.06081e-59	up	DUF538 family protein (Protein of unknown function, DUF538)
TraesCS2B02G388600	chr2B	551564101	551565864	-	7	9	7	171	150	147	0.230832	0.267006	0.214417	4.47779	3.89696	3.841	4.09754	4.11684e-31	up	Short chain dehydrogenase/reductase
TraesCS3B02G514900	chr3B	757498267	757499676	+	3	3	3	62	55	58	0.0819488	0.0737264	0.0761213	1.34488	1.18365	1.25539	4.03141	4.05975e-12	up	Eukaryotic aspartyl protease family protein
TraesCSU02G216800	chrUn	319810948	319812455	-	41	29	31	690	624	632	1.3259	0.843737	0.931223	17.7194	15.8983	16.1948	4.01676	7.03287e-124	up	Cell wall invertase
TraesCS5A02G517400	chr5A	680281132	680281566	+	14	4	21	273	240	231	1.23959	0.318634	1.72717	19.1948	16.7417	16.2066	3.99359	1.926e-13	up	DUF538 family protein (Protein of unknown function, DUF538)
TraesCS1D02G423100	chr1D	478253550	478256100	-	10	7	1	108	128	105	0.20325	0.128	0.0188797	1.74311	2.04965	1.69103	3.9907	1.85849e-22	up	Galactoside 2-alpha-L-fucosyltransferase
TraesCS5D02G549000	chr5D	556377378	556377974	-	0	2	1	22	18	16	0	0.146828	0.0757987	1.42558	1.1572	1.03454	3.9783	0.000258015	up	Hydroxyproline-rich glycoprotein family protein
TraesCS6D02G110600	chr6D	76064275	76065519	+	2	10	7	116	118	120	0.0664641	0.298977	0.216082	3.06115	3.08942	3.15986	3.97348	8.41694e-24	up	Homeobox protein, putative
TraesCS3D02G478200	chr3D	577892417	577894063	+	81	78	108	1783	1630	1558	2.48986	2.15707	3.08373	43.5222	39.4743	37.9478	3.96868	3.15137e-282	up	Beta-1,3-glucanase
TraesCS3D02G320100	chr3D	433503472	433503774	-	0	2	2	25	32	17	0	0.228722	0.236152	2.52353	3.20469	1.71229	3.9641	2.16462e-05	up	DUF4228 domain protein
TraesCS1B02G445600	chr1B	665452505	665455009	-	6	5	2	70	73	85	0.122337	0.0917189	0.0378793	1.13338	1.17265	1.37327	3.88102	1.60253e-15	up	Galactoside 2-alpha-L-fucosyltransferase
TraesCS2D02G367700	chr2D	472441400	472443826	-	2	5	8	82	88	84	0.0605121	0.136101	0.224836	1.97014	2.09765	2.01382	3.83423	2.63788e-17	up	Short chain dehydrogenase/reductase
TraesCS5B02G267600	chr5B	453722989	453723393	-	15	14	18	276	265	253	1.42652	1.19783	1.59009	20.8432	19.855	19.0649	3.82832	5.81594e-53	up	plant/protein (Protein of unknown function, DUF538)
TraesCS5B02G469000	chr5B	642306512	642308046	+	15	14	17	251	267	249	0.376377	0.316039	0.396227	5.00122	5.27814	4.95064	3.80925	2.44885e-51	up	Pectin lyase-like superfamily protein
TraesCS2B02G606500	chr2B	787537456	787538909	-	2	3	3	45	38	49	0.0581372	0.078456	0.0810045	1.03874	0.870253	1.12863	3.79593	2.68576e-09	up	O-methyltransferase
TraesCS7B02G289800	chr7B	526234137	526234403	-	6	5	5	90	84	90	0.865526	0.648903	0.669981	10.3096	9.54654	10.2873	3.79375	4.19995e-18	up	Thymidylate kinase
AIG90416	Pt	16522	16626	+	0	0	0	8	0	1	0	0	0	2.3303	0	0.290657	3.78078	NA	up	photosystem II protein M
TraesCS7D02G362400	chr7D	465601547	465601777	-	4	1	0	27	21	34	0.666942	0.150006	0	3.57489	2.75858	4.49197	3.77827	6.90428e-06	up	Cellulose synthesis regulatory protein
TraesCS3D02G454600	chr3D	561015598	561019698	+	3	3	2	44	37	49	0.165304	0.148718	0.102366	1.92525	1.60621	2.13939	3.77226	3.76595e-09	up	Phosphoglycerate mutase-like family protein
TraesCS4D02G015100	chr4D	6699039	6699458	+	2	2	0	20	18	25	0.183409	0.165007	0	1.45644	1.30047	1.81661	3.72615	9.09715e-05	up	SAUR-like auxin-responsive protein family
TraesCS7A02G372700	chr7A	546025321	546026700	+	3	2	2	36	37	36	0.240724	0.144381	0.149071	2.29389	2.33904	2.28892	3.70913	7.80224e-08	up	Topoisomerase DNA-binding C4 zinc finger protein, putative
TraesCS5D02G275500	chr5D	378125497	378126131	+	374	374	393	6020	5871	5755	22.685	20.4089	22.1423	289.957	280.554	276.593	3.70059	0	up	plant/protein (Protein of unknown function, DUF538)
TraesCSU02G074600	chrUn	67041511	67041927	-	13	11	17	196	228	203	1.20074	0.914066	1.45853	14.3758	16.5912	14.857	3.68421	1.8079e-41	up	DUF538 family protein (Protein of unknown function, DUF538)
TraesCS3D02G448800	chr3D	557523035	557524974	-	48	45	34	579	694	638	1.90007	1.60258	1.25017	18.2002	21.6434	20.0114	3.66026	2.19209e-117	up	Methyl esterase
TraesCS4B02G061400	chr4B	53036533	53036979	-	6	5	4	73	92	59	0.516992	0.3876	0.320152	4.99489	6.24537	4.02823	3.64874	7.60447e-15	up	Sodium/myo-inositol cotransporter 2
TraesCS3D02G155200	chr3D	121977412	121977678	+	0	0	1	9	5	2	0	0	0.133996	1.03096	0.568246	0.228607	3.64543	NA	up	Cytoplasmic tRNA 2-thiolation protein 1
TraesCS1D02G348900	chr1D	435306565	435320223	-	19	23	15	267	270	309	0.151449	0.164938	0.111063	1.69003	1.69557	1.95165	3.64201	4.19733e-55	up	Alpha-glucan water dikinase
TraesCS4B02G237300	chr4B	495125778	495126865	+	3	5	7	69	85	67	0.149287	0.223846	0.323565	2.72658	3.33239	2.64182	3.63253	5.59209e-15	up	Non-symbiotic hemoglobin
TraesCS3D02G390100	chr3D	505177190	505177986	-	2	5	9	68	81	85	0.113116	0.254416	0.472824	3.05402	3.60924	3.80927	3.62313	1.06276e-15	up	Late embryogenesis abundant protein
TraesCS3D02G350300	chr3D	461588788	461589060	-	0	1	1	10	7	12	0	0.126928	0.131051	1.12034	0.778061	1.34149	3.61434	0.0136371	up	Zinc finger protein, putative
TraesCS5B02G267400	chr5B	453668061	453690078	-	792	815	836	12301	11505	11542	60.525	56.0335	59.3444	746.484	692.682	698.909	3.60447	0	up	plant/protein (Protein of unknown function, DUF538)
TraesCS6B02G149000	chr6B	149773227	149774051	+	2	3	2	35	38	28	0.103677	0.139911	0.0963042	1.44075	1.55193	1.15011	3.60183	3.1278e-07	up	Homeobox protein, putative
TraesCS4B02G270600	chr4B	546733304	546733756	-	1	8	6	72	70	73	0.0850241	0.611945	0.473868	4.86122	4.68897	4.91807	3.59664	1.37839e-14	up	RING/U-box superfamily protein
TraesCS5A02G525100	chr5A	685580727	685581598	-	5	5	3	63	61	60	0.220848	0.198689	0.123086	2.20971	2.12271	2.09993	3.57262	1.00156e-12	up	Cysteine-rich receptor-kinase-like protein
TraesCSU02G171500	chrUn	252805556	252807219	-	13	18	17	238	211	211	0.718374	0.894871	0.87261	10.4437	9.18603	9.23889	3.53264	1.79291e-43	up	Methylesterase
TraesCS5A02G267700	chr5A	478861586	478865149	+	737	784	820	11018	10714	10430	68.0725	65.148	70.3529	808.123	779.639	763.341	3.53015	0	up	plant/protein (Protein of unknown function, DUF538)
TraesCS6A02G149200	chr6A	131228679	131230628	+	12	10	9	161	128	125	0.237021	0.177699	0.165125	2.52524	1.99184	1.95635	3.48835	7.33382e-27	up	Ubiquitin-conjugating enzyme
TraesCS5D02G275600	chr5D	378142538	378142954	+	727	868	849	10903	10663	10317	67.1489	72.1281	72.841	799.688	775.928	755.07	3.45659	0	up	plant/protein (Protein of unknown function, DUF538)
TraesCS2B02G355900	chr2B	507911010	507912656	-	7	5	5	69	79	74	0.224116	0.144021	0.148699	1.75426	1.99269	1.87731	3.4551	4.42602e-15	up	Aldo/keto reductase family oxidoreductase
TraesCS2A02G019400	chr2A	9057934	9060321	+	37	36	33	490	447	445	0.801062	0.701209	0.663654	8.42424	7.62447	7.63404	3.45429	1.18823e-88	up	Cytochrome P450
TraesCS3B02G356200	chr3B	566537466	566537798	-	3	5	8	63	67	78	0.34699	0.520291	0.859508	5.78638	6.10532	7.14859	3.45251	5.4117e-14	up	DUF4228 domain protein
TraesCS7B02G474000	chr7B	730302927	730305917	-	27	20	16	285	266	269	0.846848	0.564355	0.46615	7.09835	6.57296	6.68535	3.45033	3.8898e-53	up	2-oxoglutarate (2OG) and Fe(II)-dependent oxygenase superfamily protein
TraesCS5A02G267600	chr5A	478859090	478859335	+	12	35	19	281	289	285	1.87883	4.93008	2.76326	34.9367	35.6485	35.3574	3.4496	5.99194e-54	up	1-pyrroline-5-carboxylate dehydrogenase
TraesCS5A02G018200	chr5A	14266258	14266988	-	348	461	478	5554	5457	5424	18.3359	21.8527	23.3945	232.38	226.524	226.45	3.42672	0	up	Thaumatin-like protein
TraesCS4D02G195100	chr4D	338823037	338827058	+	7	10	10	107	111	124	0.112198	0.144201	0.148885	1.36189	1.40167	1.57485	3.41429	8.9112e-23	up	Asparagine synthetase
TraesCS5D02G154500	chr5D	242645408	242647170	-	6	15	17	179	150	151	0.131081	0.294822	0.344985	3.10536	2.58177	2.61393	3.41268	1.01053e-30	up	Agmatine coumaroyltransferase-2
TraesCS4D02G327600	chr4D	486910416	486912634	-	131	165	156	1987	1844	1836	3.18736	3.6118	3.52572	38.3908	35.3474	35.3966	3.3993	0	up	Benzyl alcohol O-benzoyltransferase
TraesCS7A02G360600	chr7A	534003132	534003362	+	2	4	4	41	46	38	0.333471	0.600024	0.619515	5.42853	6.0426	5.02044	3.39612	1.03527e-08	up	Cellulose synthesis regulatory protein
TraesCS5B02G426300	chr5B	602066902	602067861	+	12	25	21	249	226	234	0.481449	0.90238	0.782622	7.93302	7.14357	7.439	3.36463	1.18164e-45	up	Glutathione-S-transferase
TraesCS7D02G164500	chr7D	113714715	113715546	+	18	20	21	232	243	247	0.908632	0.908294	0.984688	9.29981	9.66406	9.87967	3.3635	2.06641e-47	up	Pathogenesis-related protein 1
TraesCS3B02G429200	chr3B	667778492	667779373	-	8	4	6	74	73	72	0.349351	0.157149	0.243381	2.5661	2.51149	2.49135	3.35201	9.65691e-15	up	Chitinase
TraesCS2D02G336900	chr2D	430439899	430441968	-	3	8	8	59	72	99	0.11164	0.267837	0.276537	1.7435	2.11091	2.91921	3.35163	1.90799e-14	up	Aldo/keto reductase family protein
TraesCS5D02G030000	chr5D	27689524	27690891	-	100	94	125	1260	1305	1282	3.63015	3.06996	4.21501	36.3217	37.3227	36.8759	3.3418	1.91881e-230	up	Glutathione S-transferase
TraesCS5D02G479200	chr5D	517520872	517521771	-	245	259	269	3114	3038	2978	12.067	11.4766	12.3069	121.793	117.885	116.222	3.31212	0	up	Wound-induced protease inhibitor
TraesCS6A02G160400	chr6A	153678254	153688173	-	8	15	11	134	125	138	0.221038	0.372863	0.282315	2.94004	2.72098	3.02125	3.29802	5.4018e-26	up	Alpha/beta-Hydrolases superfamily protein
TraesCS1B02G466100	chr1B	676738974	676739627	-	26	44	27	380	367	371	1.84422	2.80785	1.77897	21.404	20.509	20.8518	3.27888	1.79301e-70	up	Type II proteinase inhibitor family protein
TraesCS4B02G302200	chr4B	588787104	588788770	-	4	8	5	74	64	57	0.0976942	0.175784	0.113434	1.43519	1.23148	1.1031	3.27267	6.37928e-13	up	Agmatine coumaroyltransferase-2
TraesCS5A02G267800	chr5A	478882356	478882772	+	815	935	951	10935	10017	10050	75.2769	77.6956	81.5922	802.035	728.92	735.53	3.27179	0	up	plant/protein (Protein of unknown function, DUF538)
TraesCS3B02G042700	chr3B	22100490	22101538	-	9	10	16	132	153	115	0.331082	0.330959	0.546736	3.85601	4.43428	3.35213	3.26509	3.05381e-25	up	Basic 7S globulin
TraesCS6D02G296500	chr6D	407828660	407829804	+	4	4	3	45	33	47	0.149431	0.134438	0.104104	1.33495	0.971255	1.39126	3.25629	1.7246e-08	up	EPIDERMAL PATTERNING FACTOR-like protein
TraesCS5D02G275400	chr5D	378122530	378129401	+	720	818	814	9024	9004	8417	66.5023	67.9732	69.8381	661.872	655.205	616.015	3.2416	0	up	plant/protein (Protein of unknown function, DUF538)
TraesCS3D02G364800	chr3D	478652452	478655098	-	7	3	5	59	55	55	0.151723	0.0584998	0.100667	1.01549	0.93919	0.944594	3.24043	2.42941e-11	up	Zinc finger protein
TraesCS4D02G095900	chr4D	71824231	71825912	-	291	353	307	3562	3691	3427	7.05802	7.70274	6.91659	68.6047	70.5296	65.8618	3.24005	0	up	Sphingoid base hydroxylase 2
TraesCS5B02G314700	chr5B	496816425	496818585	+	96	118	119	1285	1181	1269	2.20616	2.43966	2.54025	23.4498	21.3823	23.1078	3.23857	3.49525e-218	up	Benzyl alcohol O-benzoyltransferase
TraesCS6A02G120600	chr6A	92054313	92055301	+	5	11	9	104	93	82	0.212092	0.419786	0.354618	3.50315	3.10796	2.75612	3.23352	4.7416e-18	up	Homeobox protein, putative
TraesCS4D02G200700	chr4D	348035439	348037376	+	17	19	13	215	154	176	0.593089	0.596356	0.421287	5.95635	4.23282	4.86535	3.22578	6.43549e-33	up	Glutathione-S-transferase
TraesCS4B02G385500	chr4B	664392553	664393428	-	6	1	4	46	36	40	0.263808	0.0395564	0.163365	1.60607	1.24703	1.39356	3.21534	3.34366e-08	up	Dirigent protein
TraesCS2D02G194500	chr2D	139745821	139746102	+	8	1	6	49	55	61	1.09265	0.122877	0.761213	5.31444	5.91823	6.60162	3.20281	9.89495e-11	up	Beta-1,4-xylosidase
TraesCS3B02G471300	chr3B	719827685	719828161	-	1	2	6	28	37	32	0.0807462	0.145289	0.450025	1.79535	2.35376	2.0474	3.18268	1.29525e-06	up	SAUR-like auxin-responsive family protein
TraesCS7B02G018500	chr7B	15587312	15589141	-	10	4	9	76	97	76	0.22225	0.0799801	0.185801	1.3413	1.69844	1.3384	3.18233	7.4843e-16	up	transmembrane protein, putative (DUF247)
TraesCS3B02G293300	chr3B	472322219	472325462	-	26	31	35	323	336	319	0.846504	0.908025	1.05849	8.35081	8.61852	8.22955	3.16082	5.65511e-62	up	Lipid phosphate phosphatase-like protein
TraesCS3A02G260300	chr3A	482973732	482978852	-	13	22	16	171	183	184	0.332917	0.506869	0.380606	3.47743	3.69217	3.73371	3.15106	2.67199e-34	up	Lipid phosphate phosphatase-like protein
TraesCS1A02G035600	chr1A	19062157	19063423	-	19	19	25	242	217	204	0.577587	0.519634	0.705939	5.84184	5.1971	4.91387	3.14577	2.6162e-41	up	Cysteine-rich receptor-kinase-like protein
TraesCS1A02G394900	chr1A	560837363	560839374	+	718	819	843	8763	8218	7924	15.2787	15.6793	16.663	148.076	137.773	133.609	3.13827	0	up	Cytochrome P450, putative
TraesCS3B02G356100	chr3B	566475657	566475980	-	2	3	6	32	44	39	0.237753	0.320846	0.662537	3.02076	4.12084	3.67358	3.13781	1.02348e-07	up	DUF4228 domain protein
TraesCS1B02G423400	chr1B	645905608	645906452	-	185	170	217	2050	1942	1960	10.8952	9.00724	11.871	95.8709	90.1051	91.4636	3.12868	0	up	Cytochrome P450 family protein, expressed
TraesCS5A02G149900	chr5A	327725738	327727246	+	40	50	57	537	466	523	1.02097	1.14816	1.35142	10.8842	9.37076	10.5775	3.1272	1.59727e-90	up	Plant cadmium resistance protein
TraesCS6D02G278200	chr6D	386464421	386466047	-	30	40	47	414	394	404	0.755708	0.906511	1.09975	8.2814	7.81928	8.06388	3.12425	5.04654e-75	up	Chalcone synthase
TraesCS4A02G390000	chr4A	667225463	667226800	+	2	2	0	15	11	15	0.450479	0.40528	0	2.68291	1.95198	2.6771	3.10599	0.00326825	up	Gamma-aminobutyric acid receptor subunit gamma-2
TraesCS4A02G250500	chr4A	561111844	561112443	-	62	60	58	659	607	564	4.72869	4.117	4.10904	39.9121	36.4733	34.0846	3.09523	6.24228e-107	up	Vacuolar protein sorting/targeting protein 10
TraesCS4A02G221500	chr4A	527112529	527113641	-	180	201	206	2020	2060	1830	6.75718	6.78843	7.1833	60.2164	60.9253	54.4345	3.08204	1.68976e-303	up	Sphingoid base hydroxylase 2
TraesCS3D02G031800	chr3D	11731896	11733355	+	9	7	12	100	91	91	0.253951	0.177699	0.314523	2.24067	2.02296	2.0346	3.08156	4.4841e-18	up	Peroxidase
TraesCS5B02G220000	chr5B	394266417	394267595	+	18	13	17	167	158	152	0.588029	0.382076	0.515869	4.33225	4.0665	3.93459	3.06128	5.17291e-30	up	S-adenosylmethionine decarboxylase proenzyme
TraesCS4B02G330600	chr4B	621667176	621669677	+	175	230	220	2110	2027	2033	4.14787	4.90451	4.84366	39.7136	37.8511	38.1816	3.05483	0	up	Benzyl alcohol O-benzoyltransferase
TraesCS4B02G377200	chr4B	660296048	660296863	-	4	3	5	41	39	38	0.188804	0.127395	0.219222	1.53675	1.45028	1.42123	3.04677	6.11343e-08	up	Germin-like protein
TraesCS3A02G437000	chr3A	680970103	680970927	-	2	1	6	24	35	29	0.0933719	0.0420017	0.260196	0.88975	1.28734	1.07279	3.03894	6.93856e-06	up	SAUR-like auxin-responsive family protein
TraesCS3D02G246400	chr3D	343711020	343711737	-	37	47	52	479	414	433	2.83882	3.24425	3.70598	29.1838	25.025	26.3241	3.03679	3.36432e-78	up	Potassium-transporting ATPase potassium-binding subunit
TraesCSU02G148300	chrUn	171287149	171290840	+	5	1	0	25	15	19	0.461822	0.0830969	0	1.83364	1.09152	1.39055	3.03525	0.000422558	up	plant/protein (Protein of unknown function, DUF538)
TraesCS1D02G309800	chr1D	405401798	405403786	+	21	39	43	337	344	321	0.503319	0.840949	0.957319	6.41394	6.49562	6.0962	3.03514	7.5611e-60	up	WAT1-related protein
TraesCS4D02G116800	chr4D	97719027	97719499	+	0	5	3	31	24	22	0	0.477292	0.295678	2.61196	2.00624	1.84964	3.02662	3.12177e-05	up	Phosphoenolpyruvate carboxykinase (ATP)
TraesCS7A02G075000	chr7A	40695320	40696165	+	3	12	4	65	70	47	0.154269	0.555163	0.191065	2.65425	2.83592	1.91508	3.01652	5.05459e-11	up	Senescence-associated protein, putative
TraesCS1B02G423200	chr1B	645886648	645888823	+	588	688	635	6442	6010	5923	12.638	13.3037	12.6777	109.95	101.769	100.873	3.0162	0	up	Cytochrome P450 family protein, expressed
TraesCS2D02G552100	chr2D	627361011	627361882	-	15	12	10	132	120	104	0.662544	0.476854	0.410287	4.62986	4.17583	3.63988	3.01442	6.11538e-22	up	Pathogenesis-related protein PR-4
TraesCS5A02G313800	chr5A	524402275	524404111	+	87	96	95	917	913	837	2.47115	2.4532	2.5065	20.6833	20.431	18.838	3.01228	1.34638e-154	up	Benzyl alcohol O-benzoyltransferase
TraesCS1D02G190200	chr1D	262302522	262303640	-	5	7	8	54	79	57	0.193159	0.24329	0.287077	1.65657	2.40442	1.74482	2.99899	7.63658e-12	up	Glutathione S-transferase
TraesCS4B02G099700	chr4B	105331565	105332855	-	281	320	274	2829	2762	2649	9.12561	9.34945	8.26551	72.9556	70.6671	68.1659	2.98557	0	up	Sphingoid base hydroxylase 2
TraesCS3D02G452100	chr3D	559934776	559937495	-	3	7	8	50	54	65	0.138546	0.290839	0.343185	1.83364	1.96474	2.37858	2.98469	9.8344e-11	up	Glutathione S-transferase
TraesCS2A02G362500	chr2A	606812971	606814768	-	11	15	14	139	113	124	0.25385	0.311427	0.300107	2.54724	2.05447	2.26744	2.98426	3.08754e-23	up	Benzyl alcohol O-benzoyltransferase
TraesCS4B02G022800	chr4B	16796019	16797228	+	4	4	4	40	35	37	0.127325	0.11455	0.118271	1.01108	0.877729	0.933225	2.9723	1.77015e-07	up	Fasciclin-like arabinogalactan protein 16
TraesCS3A02G309100	chr3A	547254626	547255970	+	70	82	78	764	716	660	2.28484	2.40798	2.36492	19.8026	18.4123	17.0699	2.96854	3.98883e-121	up	Glutathione S-transferase
TraesCS3A02G480000	chr3A	711217741	711219056	+	19	24	31	242	193	249	0.595445	0.676675	0.902431	6.02246	4.76523	6.18326	2.96017	4.0292e-39	up	Expansin protein
TraesCSU02G008800	chrUn	12449510	12451486	+	8	10	10	85	82	90	0.166106	0.1868	0.192868	1.40148	1.34137	1.48071	2.94925	2.9492e-16	up	Cytochrome P450
TraesCS5B02G181500	chr5B	331247621	331248115	-	341	386	381	3544	3451	3169	26.5332	27.0211	27.5375	218.977	211.552	195.383	2.94792	0	up	Pathogenesis-related protein 1-1
TraesCS3D02G320200	chr3D	433511926	433512421	-	7	11	8	76	81	81	0.543571	0.768479	0.577048	4.68643	4.95543	4.98395	2.94615	4.55819e-15	up	DUF4228 domain protein
TraesCS4A02G116400	chr4A	141124529	141125518	+	95	117	127	983	1088	1024	4.03865	4.47485	5.0151	33.1846	36.44	34.4939	2.94153	1.97513e-171	up	Pathogenesis-related protein 1
TraesCSU02G026500	chrUn	26996960	26998238	+	47	52	47	477	442	413	1.41536	1.40881	1.31471	11.4067	10.4865	9.85484	2.93977	6.50508e-78	up	Xylanase inhibitor protein 1
TraesCS4B02G072300	chr4B	67542399	67544002	-	5	7	6	64	50	50	0.120062	0.151222	0.133829	1.22036	0.945897	0.95134	2.93931	2.00905e-10	up	WD40-repeat protein
TraesCS4D02G060300	chr4D	36435921	36436675	+	17	18	10	160	132	117	0.867246	0.826126	0.473868	6.48162	5.30524	4.72943	2.93357	8.06157e-24	up	Single-stranded DNA-binding protein, mitochondrial
TraesCS3A02G371700	chr3A	621893003	621895010	-	5	9	6	47	75	59	0.149984	0.242884	0.167182	1.11955	1.77245	1.40235	2.93004	4.7953e-11	up	Zinc finger protein
tRNA-Leu	Pt	105611	105690	+	0	0	0	2	3	0	0	0	0	0.764629	1.13791	0	2.92698	NA	up
TraesCS5A02G267900	chr5A	478892825	478893253	+	59	71	73	623	617	587	5.29706	5.73485	6.08793	44.4162	43.6421	41.7591	2.92072	9.30123e-108	up	DUF538 family protein (Protein of unknown function, DUF538)
TraesCS6A02G333300	chr6A	564403172	564405750	+	10	7	2	66	52	52	0.244081	0.153713	0.0453447	1.27923	0.999941	1.0057	2.90727	2.39312e-10	up	Mannan endo-1,4-beta-mannosidase 4
TraesCS1A02G295300	chr1A	490411509	490414419	+	9	9	9	82	85	73	0.188804	0.16986	0.175377	1.366	1.40483	1.21345	2.90161	5.18141e-15	up	Ammonium transporter
TraesCS4B02G187800	chr4B	408952207	408953094	-	18	25	14	177	153	173	0.862297	1.07747	0.622983	6.7333	5.77449	6.5669	2.89287	6.64035e-30	up	Pathogenesis-related protein 1
TraesCS6D02G139700	chr6D	108777826	108783095	+	15	6	16	121	100	106	0.257574	0.0926921	0.255208	1.64993	1.35285	1.44227	2.89005	3.0923e-19	up	Fatty acid hydroxylase superfamily
TraesCS4B02G064600	chr4B	57741220	57741586	+	0	4	3	25	23	13	0	0.556649	0.431048	3.0708	2.80289	1.59336	2.88336	0.000407884	up	SNF2 domain-containing protein / helicase domain-containing protein / zinc finger protein-like protein
TraesCS7A02G162600	chr7A	118573907	118575589	+	9	16	10	98	96	112	0.214773	0.343508	0.221667	1.85709	1.80487	2.1178	2.88077	1.31356e-18	up	Pathogenesis-related protein 1
TraesCS7D02G383700	chr7D	497900076	497900342	-	8	9	15	102	84	94	1.15404	1.16802	2.00994	11.6842	9.54654	10.7445	2.88056	5.76467e-17	up	CDPK-related kinase
TraesCS3A02G483100	chr3A	713622221	713623907	-	463	468	473	4174	4119	3875	13.8347	12.581	13.1284	99.0399	96.9654	91.7464	2.86483	0	up	Beta-1,3-glucanase
TraesCS4A02G025000	chr4A	17256616	17256843	+	2	1	2	20	9	14	0.337859	0.15198	0.313833	2.68291	1.1978	1.87397	2.85216	0.00369888	up	Fimbria adhesin EcpD
TraesCS3D02G260400	chr3D	362430512	362432781	-	11	10	10	77	98	91	0.373282	0.305299	0.315216	2.07494	2.62004	2.4469	2.84988	3.56373e-16	up	Lipid phosphate phosphatase-like protein
TraesCS3B02G103300	chr3B	70092982	70093620	+	6	5	10	63	54	63	0.361652	0.271138	0.559891	3.01544	2.56431	3.00891	2.84955	3.77958e-11	up	RING/U-box superfamily protein
TraesCS6D02G127800	chr6D	91829524	91830859	-	6	6	4	45	47	45	0.227233	0.204433	0.140716	1.35333	1.40235	1.3504	2.84719	9.1973e-09	up	Glutathione S-transferase
TraesCS2D02G275500	chr2D	345246670	345246849	-	1	2	5	24	24	20	0.213977	0.385016	0.993806	4.07802	4.04591	3.391	2.84085	0.000130039	up	RNA-binding (RRM/RBD/RNP motifs) family protein
TraesCS3A02G245100	chr3A	458921525	458922121	+	55	50	59	500	456	438	4.15368	3.3972	4.13891	29.9854	27.1314	26.2104	2.83679	9.79844e-79	up	Multifunctional 2-oxoglutarate metabolism enzyme
TraesCS7B02G364700	chr7B	627946149	627953995	+	75	81	80	657	682	665	0.961296	0.934031	0.952466	6.687	6.88681	6.75379	2.83608	1.46068e-116	up	Alpha-glucosidase
TraesCS5D02G320200	chr5D	412458735	412460722	+	138	167	183	1383	1378	1357	3.56008	3.87594	4.38526	28.3317	28.0071	27.739	2.82802	6.59184e-222	up	Benzyl alcohol O-benzoyltransferase
TraesCS4D02G343700	chr4D	499479256	499479876	+	3	5	4	38	31	32	0.186067	0.278997	0.230448	1.87156	1.51477	1.57264	2.82578	1.42766e-06	up	DUF538 family protein (Protein of unknown function, DUF538)
TraesCS3D02G279800	chr3D	388324198	388325981	-	9	13	12	89	99	97	0.194307	0.252505	0.240652	1.52583	1.68391	1.65938	2.81888	2.18271e-17	up	Glycosyltransferase
TraesCS6D02G260900	chr6D	368370739	368372254	-	121	130	144	1170	1085	1057	3.07416	2.97143	3.39834	23.6046	21.7174	21.2787	2.81809	4.43112e-175	up	Fatty acid desaturase
TraesCS3D02G429300	chr3D	543934609	543935380	-	4	2	5	29	33	30	0.199564	0.0897705	0.231716	1.14892	1.2971	1.18597	2.81151	5.12933e-06	up	SAUR-like auxin-responsive family protein
TraesCS3A02G455900	chr3A	693336013	693338027	-	31	22	26	214	234	210	1.27291	0.812719	0.991687	6.97785	7.56992	6.83261	2.8057	2.65173e-38	up	Methyl esterase
TraesCS1B02G359800	chr1B	588628006	588639096	-	35	51	33	298	319	360	0.362966	0.475827	0.317889	2.45406	2.60631	2.95822	2.7891	1.70812e-53	up	Alpha-glucan water dikinase
TraesCS7B02G106300	chr7B	123303593	123303838	-	22	33	28	228	252	201	3.44451	4.64836	4.07218	28.3472	31.0845	24.9362	2.78828	1.686e-38	up	Major fimbrium subunit FimC
TraesCS6D02G261000	chr6D	368739551	368741099	-	24	38	33	251	263	261	0.596761	0.850067	0.762196	4.95602	5.15208	5.14232	2.78035	3.15192e-45	up	Fatty acid desaturase
TraesCS7D02G085500	chr7D	52513778	52526633	+	22	23	29	229	212	154	5.04375	4.74394	6.17579	41.6905	38.2917	27.9757	2.75752	8.01341e-31	up	Gamma-aminobutyric acid receptor subunit gamma-2
TraesCS7B02G289900	chr7B	526238490	526238726	-	8	13	12	82	100	82	1.30012	1.90071	1.81149	10.5822	12.8035	10.5593	2.75208	1.25468e-15	up	CELLULOSE SYNTHASE INTERACTIVE 3
TraesCS4D02G015000	chr4D	6682318	6682602	+	4	3	3	30	21	29	0.540574	0.364752	0.3766	3.21949	2.2359	3.10544	2.7483	3.23773e-05	up	SAUR-like auxin-responsive protein family
TraesCS2D02G107400	chr2D	59657845	59659382	+	181	220	185	1608	1560	1463	5.16781	5.65108	4.90641	36.4573	35.0906	33.0981	2.73316	1.24535e-228	up	Peroxidase
TraesCS7D02G399500	chr7D	515483035	515486660	-	66	56	38	415	424	427	1.17091	0.893818	0.626221	5.84654	5.92631	6.00258	2.73165	2.0823e-67	up	Eukaryotic aspartyl protease family protein
TraesCS3B02G274900	chr3B	443702034	443702650	-	38	50	45	362	357	327	2.76152	3.269	3.03767	20.8902	20.4395	18.8296	2.72661	2.8319e-59	up	ARM repeat superfamily protein
TraesCS5A02G517300	chr5A	680273619	680274206	+	13	7	6	64	61	78	0.851542	0.412517	0.365071	3.329	3.14797	4.04844	2.70979	9.63129e-12	up	DUF538 family protein (Protein of unknown function, DUF538)
TraesCS7D02G067500	chr7D	38471911	38472150	-	5	9	19	99	87	70	0.802415	1.29943	2.83235	12.6164	10.9998	8.90137	2.70961	8.86015e-14	up	Avr9/Cf-9 rapidly elicited protein
TraesCS6D02G021100	chr6D	8347338	8349038	-	27	21	23	179	192	182	0.611364	0.427795	0.483757	3.21854	3.42511	3.26541	2.70942	6.18988e-32	up	Glycosyltransferase
TraesCS3A02G038900	chr3A	20771629	20773382	+	10	18	4	88	85	74	0.219589	0.355602	0.0815895	1.53449	1.47051	1.28757	2.7012	1.0542e-13	up	NB-ARC domain-containing disease resistance protein
TraesCS1B02G444100	chr1B	665022016	665022492	+	14	16	21	139	134	121	1.13045	1.16231	1.57509	8.91265	8.52441	7.74171	2.70045	8.81798e-23	up	S-adenosyl-L-methionine-dependent methyltransferases superfamily protein
TraesCS3D02G483000	chr3D	580584725	580587685	-	99	148	149	1074	1016	950	2.99535	4.0286	4.18757	25.804	24.2183	22.7754	2.69332	2.69047e-144	up	Glutathione S-transferase
TraesCS2B02G613900	chr2B	793033781	793035166	-	3	7	4	29	54	24	0.0833678	0.175007	0.103253	0.639949	1.18225	0.528467	2.68799	4.64135e-06	up	Peroxidase
TraesCS7D02G351300	chr7D	452140031	452140894	-	329	446	429	3037	3131	3031	14.6664	17.8872	17.7643	107.508	109.963	107.064	2.68583	0	up	Chitinase
TraesCS6D02G311900	chr6D	421472099	421475051	-	21	21	17	147	169	131	0.404619	0.364022	0.304257	2.24913	2.56538	1.99999	2.67049	6.35999e-25	up	Mannan endo-1,4-beta-mannosidase 4
TraesCS2B02G369000	chr2B	526669706	526671012	-	187	208	185	1531	1433	1405	5.91822	5.92234	5.43858	38.4765	35.73	35.2335	2.66338	2.91804e-215	up	Chitinase
TraesCS4D02G238600	chr4D	400785978	400787066	+	15	16	14	115	122	102	0.755214	0.724735	0.654743	4.59777	4.83923	4.0692	2.66302	1.53128e-19	up	Non-symbiotic hemoglobin
TraesCS3B02G536100	chr3B	776120368	776121462	-	57	65	78	473	534	498	2.25865	2.31722	2.87099	14.8835	16.6707	15.6363	2.66228	1.44175e-80	up	Glutathione S-transferase
TraesCS5B02G148500	chr5B	276823441	276824952	+	49	63	56	441	420	402	1.2482	1.44381	1.32507	8.92067	8.42899	8.11418	2.66148	8.14023e-70	up	Plant cadmium resistance protein
TraesCS3B02G034300	chr3B	16403809	16404992	+	6	7	9	52	68	45	0.227905	0.239211	0.317547	1.56847	2.03493	1.35439	2.65735	1.45681e-09	up	Peroxidase
TraesCS3A02G052100	chr3A	27760947	27765556	+	4	6	10	45	51	52	0.103329	0.139442	0.239953	0.923093	1.03794	1.06438	2.63989	9.02536e-09	up	Lipid phosphate phosphatase-like protein
TraesCS7D02G188100	chr7D	140731959	140733164	-	181	210	207	1497	1490	1443	6.49709	6.78173	6.90199	42.671	42.1371	41.0428	2.6397	1.26879e-227	up	sphingoid base hydroxylase 2
TraesCS3D02G514400	chr3D	598060798	598062217	+	90	109	117	852	749	738	2.44115	2.65986	2.94782	18.3511	16.0056	15.8613	2.63917	6.36954e-115	up	Progesterone 5-beta-reductase
TraesCS2D02G165500	chr2D	109737229	109738129	+	1	4	3	20	18	21	0.0679293	0.244454	0.189296	1.07884	0.963313	1.13033	2.63912	0.000605389	up	Chymotrypsin inhibitor
TraesCS3B02G313400	chr3B	503968622	503970251	+	9	6	15	73	78	69	0.212665	0.127551	0.329236	1.36976	1.45206	1.29191	2.62328	1.67708e-12	up	Glycosyltransferase
TraesCS3B02G336300	chr3B	542549520	542551908	-	2	7	5	34	28	40	0.0931461	0.293301	0.216306	1.25743	1.02738	1.47613	2.62166	3.80795e-06	up	Coiled-coil domain-containing protein 18, putative isoform 2
TraesCS6B02G205600	chr6B	257577015	257577161	+	2	1	0	7	11	4	0.524026	0.235724	0	1.45644	2.27067	0.830449	2.61459	0.0669942	up	Arabinogalactan peptide-like protein
TraesCS4B02G086100	chr4B	86091902	86094690	+	6	6	10	55	50	55	0.17055	0.153438	0.264037	1.24146	1.11972	1.23878	2.61307	1.9264e-09	up	NADP-dependent alkenal double bond reductase
TraesCS1D02G396600	chr1D	464801853	464802597	-	12	10	5	72	61	60	0.620391	0.465119	0.240114	2.95588	2.48457	2.4579	2.58491	6.71807e-11	up	Histone H2B
TraesCS4B02G304200	chr4B	592193685	592194851	-	3	6	7	45	38	29	0.0990126	0.178156	0.214601	1.17938	0.988077	0.758398	2.56132	1.56386e-06	up	Purine permease-like protein
TraesCS4A02G029100	chr4A	21215068	21220471	-	16	13	14	96	96	110	0.266201	0.194587	0.216362	1.26833	1.25834	1.45015	2.56048	6.53048e-17	up	Sulfate transporter
TraesCS5A02G313900	chr5A	524406891	524409543	+	21	20	10	126	119	113	0.595169	0.509954	0.26326	2.83571	2.65709	2.53763	2.5596	2.28154e-19	up	Benzyl alcohol O-benzoyltransferase
TraesCS6D02G008600	chr6D	3462546	3463345	-	2	3	5	17	29	24	0.107737	0.14539	0.250189	0.727199	1.23075	1.02441	2.55932	0.000232883	up	Rhodanese-related sulfurtransferase
TraesCS3B02G129900	chr3B	111942804	111943472	+	9	8	7	59	56	53	0.518151	0.414366	0.374348	2.69735	2.54004	2.4178	2.556	9.10062e-10	up	WRKY transcription factor
TraesCS5D02G018700	chr5D	11008289	11009193	-	4	2	4	24	31	15	0.187425	0.08431	0.174097	0.892997	1.14437	0.556916	2.55291	0.000281736	up	Pathogenesis-related protein 1
TraesCS7A02G198900	chr7A	161650540	161651403	+	12	11	5	63	71	61	0.534943	0.441164	0.207043	2.23017	2.49358	2.1547	2.54758	6.51076e-11	up	Pathogenesis-related protein 1
TraesCS5D02G116300	chr5D	136349190	136351231	+	20	21	16	137	125	133	0.417065	0.393979	0.309925	2.26863	2.05362	2.19763	2.54249	6.93183e-22	up	Plant calmodulin-binding protein-like protein
TraesCSU02G102900	chrUn	90116970	90119172	-	17	16	19	107	128	121	0.551618	0.467079	0.572673	2.75704	3.27218	3.11103	2.52453	1.5593e-19	up	2-oxoglutarate (2OG) and Fe(II)-dependent oxygenase superfamily protein
TraesCS6D02G057800	chr6D	27452143	27453660	+	6	13	12	82	67	62	0.152237	0.296751	0.282822	1.65216	1.33931	1.24649	2.52144	1.52988e-11	up	Cytochrome P450 family protein
TraesCS3D02G257500	chr3D	359672853	359679927	-	31	38	41	253	249	244	0.280346	0.30917	0.344414	1.81687	1.77407	1.74845	2.51273	2.37657e-40	up	ABC transporter B family protein
TraesCS3B02G562900	chr3B	795919174	795920133	-	132	179	163	1085	1112	1008	5.29594	6.46104	6.07464	34.5676	35.1489	32.0449	2.50913	1.90008e-151	up	Serine/threonine-protein kinase
TraesCS6D02G386800	chr6D	464116883	464117831	+	2	5	8	39	27	35	0.106692	0.239968	0.396421	1.65211	1.13476	1.47945	2.50676	7.97881e-06	up	Pathogenesis-related protein PR-4
TraesCS7A02G464200	chr7A	660538581	660545947	+	128	150	143	985	915	927	1.54547	1.62938	1.6038	9.444	8.70379	8.86868	2.49813	3.41763e-140	up	Alpha-glucosidase
TraesCS5D02G128000	chr5D	199723060	199723612	-	8	7	9	49	55	56	0.557192	0.438625	0.582266	2.71008	3.01797	3.09053	2.48598	4.14074e-09	up	Tryptophan synthase beta chain 1
TraesCS5B02G314800	chr5B	496828126	496830276	+	67	78	59	471	435	450	1.7401	1.82253	1.42336	9.71383	8.90074	9.26065	2.48309	2.67965e-69	up	Benzyl alcohol O-benzoyltransferase
TraesCS4A02G034600	chr4A	26547130	26547528	+	0	2	3	9	10	14	0	0.173691	0.269	0.689891	0.76051	1.07084	2.48166	0.0209506	up	RING/U-box superfamily protein, putative
TraesCS3D02G478000	chr3D	577789049	577791010	-	120	138	158	938	920	902	3.36874	3.48534	4.12009	20.9103	20.3475	20.0642	2.48083	2.17339e-135	up	Beta-1,3-glucanase
TraesCS1A02G265700	chr1A	461351279	461352000	+	671	727	656	4604	4655	4370	43.002	41.9161	39.0511	234.3	235.03	221.91	2.47989	0	up	Wound-induced protease inhibitor
TraesCS2D02G113900	chr2D	63530930	63532327	+	8	15	12	97	74	60	0.220406	0.371796	0.307099	2.12215	1.60621	1.30983	2.47661	7.97714e-12	up	UDP-glycosyltransferase
TraesCS1B02G361200	chr1B	589758942	589760063	-	5	3	5	31	18	37	0.17164	0.0926508	0.159434	0.845044	0.486808	1.00642	2.47336	6.49032e-05	up	Late embryogenesis abundant hydroxyproline-rich glycoprotein family, putative
TraesCS2A02G577900	chr2A	771547109	771547882	+	1	8	4	37	20	28	0.0570606	0.410683	0.212012	1.67652	0.899092	1.26597	2.47064	9.10288e-05	up	Glutathione S-transferase
TraesCS4A02G290800	chr4A	594364121	594364782	+	28	23	19	165	165	132	1.62907	1.2039	1.02683	7.62319	7.56317	6.08536	2.4699	1.38344e-23	up	VQ motif-containing protein
TraesCS7D02G202600	chr7D	161143892	161144140	-	19	12	18	118	110	95	2.93897	1.66995	2.58629	14.4942	13.4051	11.6438	2.46767	5.19697e-17	up	phosphatidic acid phosphohydrolase 2
TraesCS5D02G050200	chr5D	47793491	47794115	-	16	39	29	173	191	186	1.19894	2.62919	2.01855	10.2942	11.2758	11.0438	2.46625	1.17685e-27	up	Disease resistance protein (TIR-NBS-LRR class) family
TraesCS5A02G337500	chr5A	545870484	545872158	+	29	34	34	220	225	192	0.666843	0.703372	0.72622	4.01715	4.07611	3.4983	2.46583	2.34146e-33	up	Agmatine coumaroyltransferase-2
TraesCS4B02G338600	chr4B	631570538	631575540	-	17	15	18	105	114	109	0.302434	0.240079	0.297453	1.48334	1.59781	1.53652	2.46262	7.32667e-18	up	Peptide transporter
TraesCS3A02G046600	chr3A	24786661	24787626	-	6	6	8	44	46	41	0.257345	0.231524	0.318726	1.4986	1.55439	1.39341	2.46146	1.58237e-07	up	Trypsin inhibitor
TraesCS2D02G492800	chr2D	590366221	590367408	+	16	11	11	76	92	80	0.746975	0.462019	0.477027	2.81754	3.38386	2.95942	2.45269	2.53682e-13	up	Oxidative stress 3, putative isoform 2
TraesCS4D02G063200	chr4D	39258460	39259174	+	93	129	117	770	751	677	5.74957	7.17501	6.71896	37.8019	36.5788	33.1643	2.44883	6.95044e-103	up	ALWAYS EARLY 2
TraesCS5A02G502200	chr5A	667126303	667128524	-	326	356	368	2279	2300	2233	7.71739	7.58199	8.09216	42.8418	42.8961	41.8862	2.44789	0	up	Benzyl alcohol O-benzoyltransferase
TraesCS2A02G562400	chr2A	763452916	763455060	-	19	22	19	126	131	132	0.463166	0.482488	0.43023	2.43907	2.51589	2.54969	2.44709	4.95461e-21	up	Glutamyl-tRNA(Gln) amidotransferase subunit A
TraesCS1D02G203000	chr1D	286642300	286644517	+	5	4	13	48	52	42	0.126034	0.0907105	0.304386	0.96079	1.03266	0.838873	2.44075	1.25356e-07	up	PLAC8 family protein
TraesCS1A02G326800	chr1A	516739314	516740335	-	83	86	106	585	602	588	3.12801	2.91587	3.71073	17.5072	17.8741	17.5589	2.44042	8.75149e-89	up	Chitinase
TraesCS1D02G403100	chr1D	467848413	467850436	+	1501	1679	1650	10808	10335	10017	31.9759	32.179	32.6505	182.834	173.456	169.087	2.44007	0	up	Cytochrome P450 family protein, expressed
TraesCS4D02G020400	chr4D	8817491	8817958	+	4	6	6	40	30	33	0.329196	0.444249	0.45868	2.61412	1.94515	2.15198	2.43908	5.88347e-06	up	Ubiquitin carboxyl-terminal hydrolase 33
TraesCS4D02G297700	chr4D	467116682	467120031	+	11	12	14	86	73	79	0.240451	0.235991	0.284267	1.49281	1.25717	1.36833	2.43598	6.20489e-13	up	Flavin-containing monooxygenase
TraesCS3A02G062200	chr3A	37301827	37302751	+	0	2	6	15	15	21	0	0.136692	0.423397	0.904886	0.897762	1.2641	2.43069	0.00366138	up	Cytochrome P450
TraesCS1A02G121500	chr1A	135182594	135183536	-	3	3	4	24	20	20	0.195512	0.175895	0.242146	1.24204	1.02688	1.03279	2.42833	0.000542005	up	WRKY transcription factor
TraesCS2B02G482900	chr2B	680408988	680409227	+	2	0	0	2	8	3	0.320966	0	0	0.254876	1.01148	0.381487	2.4242	NA	up	BLT14.1 protein
TraesCS2A02G350700	chr2A	590816545	590817869	-	86	75	104	561	596	526	2.68425	2.10604	3.01524	13.9046	14.6558	13.0089	2.4158	3.15694e-78	up	Chitinase
TraesCS6D02G094700	chr6D	59087181	59089216	-	7	13	9	56	66	61	0.14138	0.236218	0.168848	0.898148	1.0502	0.976223	2.41087	6.04958e-10	up	Glycosyltransferase
TraesCS2A02G448500	chr2A	697375346	697376351	-	8	6	4	45	28	41	0.30629	0.206668	0.142254	1.36812	0.844575	1.24382	2.40997	3.09133e-06	up	Basic helix loop helix (BHLH) family transcription factor
TraesCS3A02G397300	chr3A	644704282	644705155	-	17	25	32	156	155	155	0.749165	0.991173	1.30991	5.45913	5.38144	5.41241	2.4072	5.28159e-24	up	Chitinase
TraesCS2B02G157100	chr2B	131285785	131290738	+	14	17	26	111	121	127	0.230339	0.251633	0.397352	1.45021	1.56842	1.65566	2.40642	1.78268e-18	up	Carboxypeptidase
TraesCS5B02G399200	chr5B	576259768	576261644	+	7	10	10	63	54	51	0.151297	0.194452	0.200769	1.08129	0.919526	0.873439	2.38955	3.96109e-09	up	UDP-glycosyltransferase
TraesCS7D02G457600	chr7D	575818582	575821271	-	15	4	12	68	70	55	0.526653	0.12635	0.391362	1.89589	1.93629	1.53012	2.38018	1.19319e-09	up	Homeodomain-like superfamily protein
TraesCS5D02G320300	chr5D	412464920	412466942	+	71	75	78	480	449	449	2.01224	1.91233	2.05343	10.8027	10.0255	10.0832	2.37107	1.76507e-68	up	Benzyl alcohol O-benzoyltransferase
TraesCS2B02G359700	chr2B	513279344	513279855	-	2	4	2	15	18	16	0.191621	0.34479	0.177995	1.14124	1.3587	1.21469	2.36816	0.00367082	up	evolutionarily conserved C-terminal region 2
TraesCS2D02G546600	chr2D	623325816	623329328	+	184	174	184	1165	1128	1029	4.07295	3.46514	3.78332	20.478	19.6715	18.0483	2.36458	1.47551e-142	up	Cysteine proteinase
TraesCS1B02G339100	chr1B	566831774	566836406	-	54	48	48	302	324	289	0.916642	0.73304	0.756852	4.07083	4.333	3.88717	2.35724	2.91059e-45	up	p-loop containing nucleoside triphosphate hydrolases superfamily protein
TraesCS2B02G132300	chr2B	98733750	98735393	+	14	8	15	68	86	72	0.327994	0.16862	0.326433	1.26508	1.58736	1.3366	2.35711	1.4332e-11	up	UDP-glycosyltransferase
TraesCS7A02G405600	chr7A	589237545	589240674	-	86	91	98	567	570	536	1.84328	1.75475	1.95111	9.65041	9.62509	9.10305	2.35496	6.14015e-82	up	Eukaryotic aspartyl protease family protein
TraesCS1A02G358100	chr1A	540191129	540192273	+	9	8	8	50	49	53	0.302745	0.242106	0.24997	1.3356	1.29858	1.41267	2.35283	2.65858e-08	up	WRKY transcription factor
TraesCS6A02G303400	chr6A	536575912	536576637	+	43	52	51	301	289	292	2.58779	2.81543	2.85098	14.3846	13.7024	13.9243	2.34574	1.6053e-44	up	Glycine rich protein
TraesCS4A02G104300	chr4A	117703712	117705630	-	14	22	11	97	95	91	0.439823	0.621803	0.321001	2.41987	2.35132	2.26528	2.34228	1.97302e-14	up	Glutathione-S-transferase
TraesCS1D02G421500	chr1D	477286167	477286640	+	30	30	32	184	192	178	2.43772	2.19313	2.41533	11.8727	12.2914	11.4607	2.33975	2.80444e-28	up	S-adenosyl-L-methionine-dependent methyltransferases superfamily protein
TraesCS3D02G033400	chr3D	12357794	12358771	+	8	14	12	68	61	75	0.33823	0.532513	0.471267	2.28298	2.03184	2.51254	2.33837	1.18691e-10	up	Trypsin inhibitor
TraesCS7D02G325300	chr7D	415681977	415682924	-	7	5	9	48	38	40	0.2844	0.182761	0.339655	1.54862	1.21634	1.28772	2.33361	8.09003e-07	up	O-glucosyltransferase rumi
TraesCS2B02G581900	chr2B	769377932	769378689	-	4	1	11	35	31	30	0.20325	0.0457142	0.519191	1.41224	1.241	1.20788	2.33337	5.07154e-05	up	Pathogenesis-related protein PR-4
TraesCS5B02G148300	chr5B	276667673	276670355	+	16	26	27	140	139	133	0.370345	0.541428	0.580516	2.57327	2.53478	2.43932	2.33087	7.86483e-21	up	Glycosyltransferase
TraesCS4A02G061700	chr4A	58551815	58558247	+	25	23	32	167	164	147	1.16857	0.967211	1.3894	6.19869	6.03941	5.44453	2.32844	7.60081e-24	up	Non-symbiotic hemoglobin
TraesCS3A02G488200	chr3A	716097184	716098213	-	22	20	21	134	129	113	0.926066	0.757408	0.821112	4.47914	4.27806	3.76901	2.32618	5.09206e-19	up	Glutathione S-transferase
TraesCS4D02G206300	chr4D	354036401	354037652	+	14	17	21	101	104	104	0.568801	0.621386	0.792529	3.25854	3.32892	3.34807	2.3222	6.47817e-16	up	NAD(P)H dehydrogenase (Quinone)
TraesCS3B02G524500	chr3B	766631174	766632478	+	37	49	34	240	236	237	1.17679	1.40208	1.00447	6.06147	5.91352	5.97275	2.32206	2.55092e-35	up	Expansin protein
TraesCS1B02G035800	chr1B	17067047	17068871	+	8	6	6	33	30	56	0.187997	0.126851	0.130971	0.615808	0.555418	1.04275	2.32011	4.75978e-06	up	4-hydroxyphenylpyruvate dioxygenase
TraesCS5B02G478200	chr5B	650052990	650054165	-	1227	1408	1363	8329	8271	7074	54.5716	56.3385	56.3095	294.161	289.813	249.297	2.31691	1.39267e-173	up	Wound-induced protease inhibitor
TraesCS4B02G349000	chr4B	642435020	642435649	+	13	11	14	89	65	71	0.794773	0.605024	0.795045	4.32076	3.13077	3.43944	2.31492	2.4065e-11	up	DUF538 family protein (Protein of unknown function, DUF538)
TraesCS2B02G582000	chr2B	769428237	769428997	-	4	6	9	39	35	38	0.202449	0.273204	0.423118	1.56744	1.3956	1.52394	2.31227	4.0263e-06	up	Pathogenesis-related protein PR-4
TraesCS1B02G459700	chr1B	673748374	673751334	+	21	23	17	114	137	109	0.583575	0.575023	0.438823	2.51566	2.99941	2.40012	2.31055	8.59031e-18	up	Amino acid transporter family protein
TraesCS4A02G435300	chr4A	705544563	705546398	-	26	35	23	149	178	168	1.47051	1.78091	1.20833	6.69191	7.93142	7.52891	2.31002	3.72756e-24	up	Glutathione S-transferase
TraesCS5B02G021800	chr5B	20670664	20671904	-	88	114	97	616	600	544	3.39619	3.95818	3.47732	18.8782	18.2431	16.6356	2.30871	1.46876e-80	up	Glutathione s-transferase
TraesCS4B02G009600	chr4B	6060805	6061749	+	15	7	10	64	63	62	0.611364	0.256677	0.378593	2.07138	2.02296	2.0023	2.30645	1.10145e-09	up	Chlorophyllase
TraesCS7A02G427100	chr7A	620369933	620371382	-	14	13	12	81	83	65	0.436264	0.364456	0.34735	2.00437	2.03769	1.60496	2.30247	1.17603e-11	up	Xyloglucan endotransglucosylase/hydrolase
TraesCS1D02G288800	chr1D	387060054	387060527	+	11	16	9	75	70	65	0.893829	1.16967	0.67931	4.83942	4.48123	4.18509	2.29606	9.16986e-11	up	Cytochrome P450 98A8
TraesCS6D02G307600	chr6D	418732846	418733814	+	5	5	3	26	32	18	0.198741	0.1788	0.110765	0.820654	1.00208	0.566916	2.29568	0.000293937	up	SAUR-like auxin-responsive family protein
TraesCS2B02G182500	chr2B	157372750	157374348	+	45	52	64	302	312	318	1.08394	1.12687	1.43198	5.77656	5.92085	6.06944	2.28418	9.9297e-45	up	Cytochrome P450 family cinnamate 4-hydroxylase
TraesCS7B02G256000	chr7B	474434323	474435312	-	125	150	126	784	787	743	4.86312	5.25021	4.55344	24.221	24.1222	22.9047	2.27937	2.84025e-106	up	Chitinase
TraesCS4B02G312300	chr4B	601933857	601935772	-	25	32	30	161	165	174	0.532282	0.61296	0.593317	2.72206	2.76773	2.93549	2.27407	7.81205e-25	up	Cytochrome P450, putative
TraesCS4D02G189200	chr4D	328999574	329000718	-	382	392	413	2288	2316	2191	17.3095	15.9804	17.3834	82.328	82.6795	78.6672	2.26674	1.09197e-269	up	Pathogenesis-related protein 1
TraesCS4A02G109900	chr4A	133453278	133457252	-	18	28	27	125	148	144	0.32201	0.450645	0.448667	1.77573	2.08591	2.04121	2.26657	3.07965e-20	up	Asparagine synthetase
TraesCS7B02G092300	chr7B	105829699	105830910	-	484	579	597	3241	3212	3028	17.5039	18.8386	20.0553	93.0765	91.5175	86.7714	2.26514	0	up	sphingoid base hydroxylase 2
TraesCS7B02G469000	chr7B	725981948	725983685	-	12	18	16	93	90	79	0.285832	0.38573	0.354009	1.75907	1.68893	1.49103	2.26215	3.94008e-13	up	Cytochrome P450 family protein, expressed
TraesCS5A02G459000	chr5A	639292101	639293330	-	220	236	214	1264	1328	1227	6.88903	6.64856	6.22462	31.4306	32.762	30.4446	2.26067	4.78752e-164	up	Pectin lyase-like superfamily protein
TraesCS7D02G494000	chr7D	602042683	602043526	+	6	17	13	73	54	77	0.27381	0.697955	0.551068	2.6454	1.94146	2.78432	2.25969	1.06643e-09	up	Chaperone protein dnaJ
TraesCS5D02G236600	chr5D	345034595	345035551	+	48	58	63	306	310	345	1.93183	2.10008	2.35523	9.77958	9.82942	11.0021	2.25864	4.78715e-45	up	Transmembrane protein 45B
TraesCS3A02G471900	chr3A	703203734	703205194	+	45	55	50	304	285	262	1.18632	1.30447	1.2244	6.36406	5.91933	5.47295	2.25516	3.55695e-40	up	Basic 7S globulin
TraesCS7A02G392600	chr7A	569403797	569403997	-	6	5	7	33	36	33	1.14973	0.861975	1.24597	5.02144	5.43481	5.01058	2.25123	1.46171e-05	up	Pyrophosphate--fructose 6-phosphate 1-phosphotransferase subunit beta
TraesCS6D02G162600	chr6D	141137971	141138153	-	9	5	9	45	44	41	1.89423	0.94676	1.75952	7.52094	7.29591	6.83759	2.24523	8.4368e-07	up	cellulose synthase-like B3
TraesCS1A02G199700	chr1A	358921235	358923796	+	2	14	6	38	37	48	0.0702845	0.442627	0.19586	1.06043	1.0244	1.3366	2.24512	5.74949e-06	up	Crossover junction endodeoxyribonuclease RuvC
TraesCS4D02G103900	chr4D	82496556	82497458	-	25	20	17	125	118	105	1.06633	0.767473	0.673543	4.23383	3.96527	3.54872	2.23601	1.09643e-16	up	Dirigent protein
TraesCS5A02G400500	chr5A	593339715	593341450	+	18	14	14	104	83	71	0.465918	0.326021	0.336612	2.13767	1.6926	1.45622	2.23508	3.99472e-12	up	Peroxidase
TraesCS2A02G334600	chr2A	568399774	568405206	+	50	74	79	418	347	368	1.22506	1.63117	1.79795	8.13269	6.69815	7.14439	2.23375	5.10061e-48	up	Agmatine deiminase
TraesCS3A02G045600	chr3A	24525863	24526778	-	1	7	5	28	23	21	0.0462376	0.291188	0.214748	1.02807	0.83784	0.769386	2.22961	0.000593108	up	Bowman birk trypsin inhibitor
TraesCS4A02G269700	chr4A	581324889	581326814	+	2	5	4	20	21	20	0.172331	0.3876	0.320152	1.36846	1.42557	1.3655	2.22649	0.00144243	up	Microsomal glutathione S-transferase 3
TraesCS1A02G431300	chr1A	583587305	583587663	-	18	29	22	126	122	135	2.92526	4.24004	3.32107	16.2605	15.6203	17.3842	2.22549	1.71293e-18	up	Type II proteinase inhibitor family protein
TraesCS4B02G016700	chr4B	12016406	12016693	+	1	3	2	10	6	17	0.133736	0.360952	0.248451	1.06198	0.632174	1.80147	2.2171	0.0342378	up	SAUR-like auxin-responsive protein family
TraesCS7A02G300900	chr7A	418674695	418674880	-	6	3	6	31	26	26	1.24245	0.558894	1.1541	5.09753	4.24168	4.26609	2.21426	0.000155716	up	transmembrane protein
TraesCS2D02G047500	chr2D	17452475	17454241	+	30	34	27	171	153	178	0.891572	0.909064	0.745354	4.03554	3.58232	4.19165	2.21404	8.8957e-24	up	S-adenosylmethionine-dependent methyltransferase, putative
TraesCS2D02G029800	chr2D	12294915	12296594	-	18	21	22	115	110	110	0.412671	0.433142	0.468508	2.09363	1.98683	1.99827	2.20806	1.9625e-16	up	Glycosyltransferase
TraesCS3D02G391100	chr3D	506061002	506061942	-	76	90	121	567	516	490	3.11074	3.31416	4.60044	18.4291	16.6394	15.8919	2.20605	2.88087e-62	up	Chitinase
TraesCS7D02G393100	chr7D	508332141	508333745	-	39	57	45	288	242	242	0.935901	1.23061	1.00309	5.48818	4.57529	4.60162	2.2054	2.82668e-34	up	Cytochrome P450 family cinnamate 4-hydroxylase
TraesCS5B02G468700	chr5B	642140915	642142497	-	182	215	194	1064	1064	1103	4.42824	4.70629	4.38455	20.5576	20.3957	21.265	2.20144	8.41054e-141	up	Pectin lyase-like superfamily protein
TraesCS4B02G270800	chr4B	546818546	546821057	+	238	272	259	1476	1375	1351	5.6238	5.78232	5.68481	27.6955	25.5972	25.2952	2.2006	1.89188e-169	up	3-hydroxybenzoate 6-hydroxylase
TraesCS7B02G079500	chr7B	89655918	89657599	-	44	30	33	194	208	184	1.23161	0.755481	0.858024	4.31215	4.58694	4.08103	2.19936	1.4584e-26	up	12-oxophytodienoate reductase-like protein
TraesCS5D02G470100	chr5D	510958006	510959547	-	202	232	230	1187	1182	1217	5.04554	5.21344	5.33639	23.5438	23.2601	24.0866	2.18373	2.92029e-154	up	Pectin lyase-like superfamily protein
TraesCS1A02G325800	chr1A	516558476	516562933	-	47	39	28	216	203	198	0.865733	0.646296	0.47908	3.15944	2.94591	2.88989	2.18325	2.29681e-27	up	p-loop containing nucleoside triphosphate hydrolases superfamily protein
TraesCS2D02G417600	chr2D	531895303	531895891	+	57	77	76	386	372	373	4.39081	5.33632	5.4381	23.6117	22.5762	22.7672	2.18099	1.35465e-51	up	cysteine-rich/transmembrane domain A-like protein
TraesCS2A02G565600	chr2A	765052585	765056685	-	100	89	108	570	526	502	1.7264	1.38233	1.73192	7.81423	7.15425	6.86711	2.17652	1.39998e-67	up	Protein NRT1/ PTR FAMILY 5.5
TraesCS2B02G474000	chr2B	671038621	671040242	-	27	25	25	127	136	151	0.682369	0.568428	0.586893	2.54876	2.7079	3.02386	2.17551	2.0616e-19	up	Purine permease family protein
TraesCS3A02G125300	chr3A	100885506	100893368	-	16	22	23	111	115	101	0.179405	0.22193	0.239555	0.988341	1.0159	0.897356	2.17425	1.34767e-15	up	Chloride channel protein
TraesCS5D02G143100	chr5D	229141248	229142756	-	84	88	94	504	465	457	2.14403	2.02076	2.22865	10.2153	9.35065	9.24266	2.1725	2.10743e-63	up	Plant cadmium resistance protein
TraesCS2D02G275700	chr2D	345251782	345252694	+	8	5	3	28	27	31	0.376684	0.211806	0.131212	1.04692	1.00159	1.15659	2.17064	0.00014937	up	DNA topoisomerase
TraesCS6A02G005700	chr6A	2221023	2222302	-	4	14	10	46	49	54	0.129465	0.407664	0.300647	1.18228	1.24947	1.3849	2.16944	3.26277e-07	up	Rhodanese-related sulfurtransferase
TraesCS6B02G085600	chr6B	62178776	62179030	-	17	26	32	150	124	126	2.98982	4.11386	5.22769	20.9487	17.1813	17.5589	2.16831	5.762e-18	up	UDP-glycosyltransferase 88B1
TraesCS4A02G017400	chr4A	11676594	11678578	-	239	226	224	1272	1187	1222	5.45985	4.64485	4.75329	23.0749	21.3634	22.1199	2.16629	2.50523e-146	up	Patatin
TraesCS2A02G276500	chr2A	457219912	457220109	-	3	5	5	28	24	17	0.583575	0.875035	0.90346	4.32517	3.6781	2.62032	2.16137	0.000906943	up	RNA recognition motif-containing protein
TraesCS5A02G388900	chr5A	585212664	585217007	+	9	22	17	93	85	76	0.135302	0.297553	0.237396	1.11023	1.00674	0.905325	2.1596	1.08841e-11	up	Beta-glucosidase
TraesCS1B02G340200	chr1B	568005579	568006599	-	176	199	206	1025	1048	1011	6.63938	6.7538	7.21847	30.705	31.1468	30.2201	2.15869	1.7886e-132	up	Chitinase
TraesCS7B02G492700	chr7B	744604478	744605419	-	31	40	36	190	185	192	1.90734	2.21415	2.05746	9.28303	8.96758	9.36046	2.15708	1.45874e-26	up	Paired box protein Pax-4
TraesCS3A02G040800	chr3A	21323873	21325150	+	96	120	109	579	592	551	2.89321	3.25365	3.0514	13.8567	14.0562	13.158	2.15666	3.76111e-76	up	Basic 7S globulin
TraesCSU02G008900	chrUn	12461840	12463674	+	17	25	21	112	117	104	0.38179	0.505122	0.438086	1.9974	2.07014	1.85071	2.15419	9.70549e-16	up	Cytochrome P450
TraesCS2B02G445300	chr2B	638268589	638277420	+	28	42	40	178	208	194	0.619796	0.836413	0.82246	3.12883	3.62737	3.40269	2.15092	3.33195e-26	up	Cytochrome P450
TraesCS5B02G064100	chr5B	72015770	72019543	+	89	105	97	526	514	493	1.55532	1.65082	1.57458	7.29936	7.07668	6.82662	2.14796	2.18438e-68	up	Glucan 1,3-beta-glucosidase
TraesCS6B02G178000	chr6B	196674607	196680153	+	27	36	22	142	161	144	0.427076	0.5123	0.323242	1.78361	2.00634	1.80482	2.14573	2.9339e-20	up	Fatty acid hydroxylase superfamily
TraesCS2D02G028600	chr2D	11774695	11775912	+	57	63	62	327	309	320	2.21088	2.19843	2.23381	10.0718	9.44251	9.83492	2.14339	1.2141e-43	up	12-oxophytodienoate reductase-like protein
TraesCS5D02G513100	chr5D	537221655	537225469	-	13	26	25	95	120	120	0.163469	0.294135	0.29201	0.948609	1.18881	1.19565	2.1425	7.54318e-15	up	Lipoxygenase
TraesCS4A02G291800	chr4A	594700383	594700922	-	3	3	2	14	9	19	0.213977	0.192508	0.132507	0.792948	0.505739	1.07382	2.14174	0.0148171	up	double-stranded-RNA-binding protein 4
TraesCS1A02G084800	chr1A	71059897	71060199	-	1	0	3	5	11	5	0.127115	0	0.354228	0.504705	1.10161	0.503614	2.13839	0.122659	up	Minichromosome maintenance (MCM2/3/5) family protein
TraesCS1A02G049100	chr1A	30771909	30773077	-	13	17	23	85	87	105	0.428321	0.503913	0.70391	2.2239	2.25831	2.74123	2.1379	1.10098e-12	up	BURP domain protein RD22
TraesCS4A02G373000	chr4A	648260941	648261809	+	24	18	30	132	134	111	1.20677	0.814263	1.40119	5.27055	5.30828	4.42246	2.13663	8.27383e-17	up	Senescence-associated protein, putative
TraesCSU02G009100	chrUn	12471730	12473637	-	13	11	15	69	76	59	0.279881	0.213061	0.299975	1.17964	1.28908	1.0065	2.13559	1.11023e-09	up	Cytochrome P450
TraesCS1D02G328900	chr1D	420378924	420379950	-	255	300	312	1528	1555	1444	9.56335	10.1221	10.869	45.5055	45.945	42.9108	2.13538	1.85905e-174	up	Chitinase
TraesCS1B02G080400	chr1B	62719857	62724509	+	10	15	13	62	52	84	0.150688	0.203353	0.181964	0.741893	0.617334	1.00297	2.13442	6.18361e-09	up	Glycosyltransferase
TraesCS5B02G514200	chr5B	679324834	679326656	+	12	11	8	46	50	66	0.253533	0.209087	0.157003	0.771759	0.832264	1.10491	2.13374	1.1517e-07	up	Cytochrome P450
TraesCS5A02G090600	chr5A	122997117	122997986	-	31	20	37	163	159	136	1.37241	0.796584	1.52155	5.73032	5.54569	4.77078	2.12685	1.52555e-19	up	Pathogenesis-related protein 1
TraesCS5D02G388300	chr5D	457775681	457777965	+	5	8	9	36	35	43	0.149867	0.215729	0.250578	0.85686	0.8265	1.02126	2.12659	9.782e-06	up	Auxin-responsive protein
TraesCS3B02G313900	chr3B	504960463	504962109	-	72	61	60	324	343	332	1.75072	1.33443	1.35519	6.25605	6.57078	6.39666	2.1197	9.74497e-44	up	Glycosyltransferase
TraesCS5D02G388200	chr5D	457679910	457681039	-	5	6	8	37	27	34	0.206409	0.222839	0.30677	1.21292	0.878133	1.11216	2.11854	5.40074e-05	up	Auxin-responsive protein
TraesCSU02G074500	chrUn	67019247	67019540	-	4	8	3	35	22	20	0.524026	0.942895	0.365071	3.64109	2.27067	2.07612	2.11491	0.000664134	up	plant/protein (Protein of unknown function, DUF538)
TraesCS5A02G238100	chr5A	454704374	454706225	+	118	99	95	584	539	486	2.87651	2.1712	2.15115	11.3049	10.3517	9.38749	2.11377	8.60787e-61	up	Alpha-amylase
TraesCS6B02G413600	chr6B	687083367	687084626	+	25	21	18	94	144	92	0.831518	0.628393	0.556119	2.48273	3.77339	2.42465	2.11262	2.6724e-13	up	Kinase family protein
TraesCS6A02G222700	chr6A	416648337	416650876	+	18	26	31	127	141	117	0.272947	0.354699	0.436648	1.52926	1.68447	1.4058	2.11228	3.60541e-17	up	Phenylalanine ammonia-lyase
TraesCS6B02G198300	chr6B	237111757	237112365	+	17	24	25	113	123	101	1.07516	1.36557	1.46868	5.67508	6.12866	5.06144	2.10424	2.79411e-15	up	E3 ubiquitin-protein ligase RLIM-like protein
TraesCS4A02G388700	chr4A	666482412	666484666	-	16	11	14	74	74	62	0.539628	0.33377	0.438597	1.98188	1.96627	1.6569	2.10346	8.62977e-10	up	Carbonic anhydrase
TraesCS1A02G402600	chr1A	566123959	566124144	+	5	6	3	29	14	28	1.03537	1.11779	0.577048	4.76865	2.28398	4.59426	2.09334	0.00131075	up	Nodulin MtN3 family protein
TraesCS3A02G095100	chr3A	60611287	60613060	+	16	17	18	91	74	93	0.437992	0.418674	0.457702	1.97814	1.59594	2.01725	2.08915	8.7056e-12	up	Alpha/beta-hydrolase superfamily protein
TraesCS2B02G576300	chr2B	765276335	765279904	+	253	279	276	1416	1312	1359	5.36003	5.31779	5.43149	23.8221	21.8987	22.8137	2.08895	3.19276e-158	up	Cysteine proteinase
TraesCS3B02G456800	chr3B	698194875	698195312	+	12	10	10	60	58	44	1.05523	0.791128	0.816827	4.18975	4.0182	3.06583	2.08765	1.33658e-07	up	Cysteine proteinase inhibitor
TraesCS1D02G429100	chr1D	480972258	480972500	+	0	2	2	6	5	9	0	0.285197	0.294461	0.755189	0.62437	1.13033	2.0843	0.132663	up	Transmembrane protein, putative
TraesCS5D02G407400	chr5D	472568440	472571766	+	261	283	263	1395	1319	1346	4.4918	4.38175	4.20436	19.0645	17.8839	18.355	2.08085	8.61809e-159	up	Cytochrome P450
TraesCS4A02G388900	chr4A	666538625	666540506	-	11	8	8	47	46	43	0.39375	0.257631	0.266	1.33597	1.29725	1.21962	2.07935	1.34675e-06	up	Carbonic anhydrase
TraesCS6B02G446300	chr6B	707442010	707442497	+	2	4	5	29	9	17	0.205418	0.369615	0.477027	2.36525	0.728265	1.38353	2.07861	0.00763211	up	Pathogenesis-related protein PR-4
TraesCS6D02G117700	chr6D	83425503	83427209	+	90	91	96	505	446	440	2.03072	1.84726	2.01206	9.04833	7.92829	7.86664	2.07787	4.98608e-57	up	Protein PLANT CADMIUM RESISTANCE 2
TraesCS5D02G176700	chr5D	276706698	276710733	+	168	164	178	927	805	824	2.53553	2.22681	2.49542	11.1099	9.57179	9.85409	2.07466	9.14583e-95	up	Glucan endo-1,3-beta-glucosidase, putative
TraesCS7D02G451800	chr7D	571704228	571711213	+	356	425	430	2002	2035	2024	4.43743	4.76597	4.97868	19.816	19.9841	19.9904	2.07443	2.49029e-224	up	Alpha-glucosidase
TraesCS5A02G419400	chr5A	606769195	606769849	+	7	9	5	29	34	42	0.411621	0.476126	0.273107	1.35415	1.57513	1.95694	2.07261	3.9191e-05	up	Leguminosin group485 secreted peptide
TraesCS2B02G050000	chr2B	24852462	24854032	+	103	109	108	554	519	527	3.16611	3.01437	3.08373	13.5229	12.5688	12.836	2.07189	4.42132e-68	up	Dirigent protein
TraesCS5A02G500100	chr5A	666306987	666309995	-	13	24	23	97	103	99	0.186901	0.310427	0.307156	1.10741	1.16666	1.1278	2.07103	1.97154e-13	up	Kinase, putative
TraesCS3B02G383400	chr3B	603451614	603453610	-	9	12	20	60	72	72	0.196398	0.23559	0.405405	1.03972	1.23784	1.24497	2.0672	4.09397e-09	up	Ammonium transporter
TraesCS7B02G243100	chr7B	451298060	451299276	-	48	60	58	267	291	268	1.93183	2.1725	2.1683	8.53316	9.22697	8.54659	2.06604	5.17445e-36	up	Neurogenic locus notch homolog protein 1
TraesCS7D02G154700	chr7D	102900419	102902692	-	16	16	13	74	78	72	0.282297	0.253973	0.213056	1.03678	1.08422	1.00658	2.06451	2.1551e-10	up	Polyol transporter
TraesCS6B02G298200	chr6B	535361061	535362403	+	23	28	20	132	119	102	0.797359	0.873303	0.64405	3.63388	3.25021	2.80192	2.06443	2.44412e-15	up	chitin synthase, putative (DUF1218)
TraesCS5D02G501000	chr5D	529256618	529258506	+	51	58	60	275	300	265	1.07516	1.10004	1.17494	4.60368	4.98265	4.42667	2.06378	2.71758e-36	up	UDP-glycosyltransferase
TraesCS6A02G312600	chr6A	549321774	549323424	+	13	20	17	82	86	80	0.303275	0.419763	0.368388	1.51907	1.58063	1.47881	2.06283	2.14129e-11	up	U-box domain-containing protein
TraesCS1B02G287800	chr1B	500539302	500540885	+	19	21	16	95	102	81	0.461997	0.459394	0.361384	1.83434	1.95399	1.56063	2.06124	1.97861e-12	up	HXXXD-type acyl-transferase family protein
TraesCS6B02G295600	chr6B	530850382	530852917	-	36	40	44	195	212	188	0.670814	0.670564	0.761581	2.88539	3.11224	2.7758	2.06019	4.2396e-26	up	Peptide transporter
TraesCS6A02G028800	chr6A	14606554	14610239	-	46	47	51	227	261	226	0.708126	0.650926	0.729267	2.77491	3.16542	2.75671	2.0594	1.20207e-30	up	Subtilisin-like protease
TraesCS3B02G392500	chr3B	618002227	618003379	+	22	30	19	115	124	112	1.05	1.28816	0.842333	4.35848	4.66258	4.2356	2.05686	1.51658e-15	up	Calcium-dependent lipid-binding domain-containing protein
TraesCS5B02G158200	chr5B	291498234	291501584	-	17	20	13	99	70	78	0.537138	0.568522	0.381543	2.48395	1.7425	1.95281	2.05509	1.09538e-10	up	Kynurenine formamidase
TraesCS2A02G076600	chr2A	34293905	34295366	-	53	60	54	274	266	284	1.47071	1.4979	1.3919	6.0377	5.81527	6.24452	2.05315	6.24866e-36	up	L-lactate dehydrogenase
TraesCS1A02G265600	chr1A	461337578	461338417	+	2119	2343	2376	11671	11360	10707	112.109	111.522	116.767	490.329	473.505	448.855	2.0531	0	up	Wound-induced protease inhibitor
TraesCS1B02G374700	chr1B	605432740	605433506	+	7	9	9	46	37	40	0.351514	0.406601	0.419808	1.83431	1.46381	1.5916	2.05035	6.07699e-06	up	WRKY transcription factor
TraesCS3A02G095900	chr3A	61308087	61309033	+	50	59	56	301	275	236	4.55271	4.83317	4.73644	21.7639	19.7274	17.0271	2.04984	6.8258e-33	up	Small proline-rich protein 3
TraesCS6D02G360900	chr6D	452454861	452456403	+	28	42	32	158	182	161	0.757336	1.02202	0.803978	3.39358	3.87828	3.45053	2.04846	1.42857e-21	up	protein kinase family protein
TraesCS7A02G205400	chr7A	167680218	167683798	+	19	18	9	75	73	78	0.461414	0.393269	0.203022	1.44633	1.39668	1.50093	2.04433	5.62908e-10	up	Plastid movement impaired protein
TraesCS4D02G015600	chr4D	6981723	6982845	+	33	45	31	172	183	177	1.13181	1.38852	0.987611	4.68446	4.94481	4.81021	2.03853	5.3502e-23	up	Thaumatin-like protein
TraesCS1B02G194600	chr1B	349571820	349572250	-	4	3	2	20	11	13	0.446561	0.301317	0.207403	1.77305	0.967501	1.14999	2.03616	0.0154315	up	Glutathione S-transferase
TraesCS7B02G107400	chr7B	123857851	123861779	+	16	18	20	80	100	83	0.288915	0.292417	0.335462	1.14712	1.42261	1.18756	2.0343	1.14962e-11	up	MACPF domain-containing protein
TraesCS2B02G066200	chr2B	33384181	33384678	+	23	34	15	105	120	125	1.77885	2.36576	1.07762	6.44868	7.31189	7.66039	2.03313	2.37773e-14	up	18,9 kDa ABA-induced protein
TraesCS5B02G504700	chr5B	670716396	670716758	-	2	2	2	6	10	13	0.212209	0.190917	0.197118	0.50554	0.835933	1.09297	2.02213	0.0611644	up	ATP synthase-coupling factor 6, mitochondrial
TraesCS6D02G010300	chr6D	3926181	3927525	+	31	44	43	209	187	171	1.01616	1.29758	1.30929	5.44025	4.82927	4.44149	2.017	1.89071e-23	up	Na(+)-translocating NADH-quinone reductase subunit A
TraesCS3B02G110600	chr3B	76462313	76464230	+	10	13	18	68	69	60	0.268591	0.314134	0.449084	1.45034	1.46008	1.27695	2.01645	8.00711e-09	up	Alpha/beta-hydrolase superfamily protein
TraesCS4D02G277700	chr4D	449854125	449854385	-	1	4	4	17	15	11	0.147571	0.531056	0.548307	1.99214	1.74393	1.28624	2.01439	0.0175183	up	Cobalt transport protein CbiN
TraesCS7D02G198300	chr7D	154934104	154935896	-	8	12	14	59	49	55	0.17185	0.231911	0.279352	1.00643	0.829266	0.936165	2.01428	1.93535e-07	up	Glycosyltransferase
TraesCS5A02G337400	chr5A	545831177	545832701	-	95	125	121	527	576	523	2.39935	2.84028	2.8387	10.5694	11.4612	10.4665	2.00512	2.71821e-64	up	Ornithine decarboxylase
TraesCS5D02G441500	chr5D	494077502	494079249	-	29	35	23	144	148	123	0.680245	0.738611	0.50114	2.68225	2.73506	2.28614	2.00432	2.51795e-17	up	Glycosyltransferase
TraesCS3B02G197900	chr3B	225257528	225258102	-	8	7	7	33	36	36	0.634007	0.499094	0.515307	2.07677	2.24773	2.26067	2.00307	4.29968e-05	up	VQ motif family protein
TraesCS7D02G085100	chr7D	52232770	52236129	+	14	20	16	82	80	76	0.504418	0.648296	0.535484	2.3461	2.27086	2.16973	2.00297	1.25928e-10	up	Carbonic anhydrase
TraesCS3D02G508700	chr3D	594769919	594770140	+	1	3	3	14	8	11	0.173495	0.468262	0.483473	1.92879	1.09349	1.5122	1.99449	0.0446423	up	Seven transmembrane MLO family protein
TraesCS1B02G048300	chr1B	28373087	28375944	-	15	22	22	82	91	106	0.211085	0.278528	0.287575	0.916325	1.00889	1.18196	1.994	6.88409e-12	up	Phenylalanine ammonia-lyase
TraesCS6B02G132400	chr6B	129296512	129297167	-	246	269	246	1201	1187	1214	17.0106	16.7347	15.801	65.9475	64.6656	66.5171	1.99284	3.62271e-138	up	Glycine rich protein
TraesCS7D02G180700	chr7D	134101113	134103244	+	38	31	35	176	172	145	0.781423	0.573515	0.668551	2.87399	2.78656	2.36266	1.99273	3.01053e-20	up	Glycosyltransferase
TraesCS1A02G425300	chr1A	580433890	580436597	+	4	22	14	81	56	47	0.108343	0.536098	0.352235	1.74219	1.195	1.00871	1.97562	0.00358746	up	Amino acid transporter family protein
TraesCS1D02G189700	chr1D	262016656	262017784	+	13	22	17	84	77	81	0.481912	0.733716	0.585379	2.47272	2.24881	2.37925	1.97187	1.69132e-10	up	Glutathione S-transferase
TraesCSU02G249900	chrUn	381414245	381415905	-	17	20	19	78	96	87	0.394203	0.417235	0.409249	1.43627	1.7538	1.59853	1.97099	2.86536e-11	up	Tryptophan decarboxylase
TraesCS2A02G490700	chr2A	724016963	724018642	-	7	17	13	71	49	51	0.160483	0.350639	0.276846	1.29259	0.885044	0.926469	1.96526	4.01538e-07	up	Agmatine coumaroyltransferase-2
TraesCS1A02G037700	chr1A	20924887	20932614	-	24	31	28	142	128	115	0.372735	0.433142	0.403934	1.75125	1.56616	1.41519	1.96518	5.12374e-16	up	Phenylalanine ammonia-lyase
TraesCS1A02G186400	chr1A	337655367	337656616	+	11	6	4	43	31	24	0.413342	0.202837	0.139618	1.28308	0.917732	0.714591	1.96442	0.000255621	up	Glutathione S-transferase
TraesCS7D02G084900	chr7D	51997908	52001204	+	8	13	14	50	58	54	0.211191	0.308751	0.343302	1.04815	1.20629	1.12956	1.96366	3.21119e-07	up	Peroxidase
TraesCS5A02G012500	chr5A	8233156	8239545	+	47	47	29	199	178	194	0.557858	0.501885	0.319733	1.87564	1.6645	1.82456	1.96333	3.03468e-22	up	ERD (Early-responsive to dehydration stress) family protein
TraesCS3A02G428100	chr3A	671660122	671661463	-	15	8	9	47	49	53	0.430506	0.206566	0.239935	1.07116	1.10795	1.2053	1.96293	1.43046e-06	up	Glycosyltransferase
TraesCS3B02G042800	chr3B	22129256	22130588	-	38	45	42	212	170	196	1.09798	1.16978	1.12726	4.86426	3.86987	4.48741	1.9602	3.86928e-23	up	Basic 7S globulin 2
TraesCS3D02G347500	chr3D	459159864	459160013	-	2	1	0	2	7	5	0.513546	0.231009	0	0.407802	1.41607	1.0173	1.95939	0.261913	up	Cytosine-specific methyltransferase
TraesCS7A02G446200	chr7A	641041188	641042877	+	19	20	12	71	86	79	0.456806	0.432602	0.267993	1.35552	1.62897	1.50499	1.95893	5.53839e-10	up	Intracellular protease 1
TraesCSU02G128500	chrUn	110294249	110295283	-	11	6	13	47	37	55	0.467117	0.229226	0.512791	1.5849	1.23786	1.85066	1.95862	5.50048e-06	up	Germin-like protein
TraesCS4B02G059100	chr4B	50399103	50400454	-	33	37	30	167	149	146	1.07169	1.08103	0.904983	4.30668	3.81223	3.75697	1.95805	3.8112e-19	up	Glutathione S-transferase
TraesCS1A02G239600	chr1A	426880667	426882655	-	12	12	13	58	62	51	0.263357	0.236933	0.265015	1.01079	1.07199	0.886877	1.95784	1.32604e-07	up	Annexin
TraesCS3D02G284200	chr3D	393524475	393526973	+	8	9	9	44	37	39	0.277843	0.281211	0.290345	1.21348	1.01239	1.07326	1.95707	1.45031e-05	up	MADS-box transcription factor
TraesCS5D02G440700	chr5D	493833585	493834659	+	38	40	39	206	169	165	1.68424	1.595	1.60564	7.25034	5.90126	5.79474	1.95645	1.78125e-21	up	Glutathione S-transferase
TraesCS2A02G334200	chr2A	568284105	568286659	+	13	16	13	50	71	71	0.329629	0.364992	0.306189	1.00675	1.41833	1.4265	1.94317	4.411e-08	up	1-deoxy-D-xylulose-5-phosphate synthase
TraesCS3D02G270600	chr3D	375202960	375203765	-	2	7	4	21	9	29	0.108649	0.342115	0.201845	0.905907	0.385189	1.24831	1.94304	0.00901593	up	ATP synthase subunit alpha
TraesCS4B02G205400	chr4B	437747708	437748693	+	9	27	12	73	67	78	0.384732	1.03839	0.476497	2.47804	2.25646	2.64204	1.94189	1.56139e-08	up	NAD(P)H dehydrogenase (Quinone)
TraesCS3B02G529700	chr3B	771170728	771172667	+	12	15	14	69	55	63	0.37094	0.417152	0.401989	1.69372	1.33944	1.54309	1.94081	4.02098e-08	up	Beta-1,3-glucanase
TraesCS7B02G249600	chr7B	461203841	461204782	+	17	18	15	76	75	77	0.695086	0.662129	0.569698	2.46759	2.41595	2.49465	1.93865	7.05357e-10	up	NBS-LRR-like resistance protein
TraesCS2D02G217600	chr2D	181256926	181262484	+	12	21	32	96	92	107	0.180614	0.284361	0.447387	1.14739	1.09093	1.2761	1.93692	2.04317e-11	up	Serine/threonine-protein kinase
TraesCS6A02G103300	chr6A	72440420	72441079	-	193	208	179	884	858	898	13.2035	12.8019	11.3749	48.0236	46.2442	48.6786	1.93618	8.3457e-98	up	Glycine rich protein
TraesCS7B02G444900	chr7B	709081284	709082771	+	31	27	25	125	134	119	0.909363	0.712557	0.681207	2.91176	3.09684	2.766	1.93506	1.26362e-15	up	1-aminocyclopropane-1-carboxylate oxidase 1
TraesCS3B02G038300	chr3B	18502465	18504541	+	43	53	46	202	242	201	0.92318	1.0237	0.917359	3.44381	4.09328	3.41935	1.93414	2.53224e-25	up	Trypsin inhibitor
TraesCS5D02G136600	chr5D	217323856	217326586	+	161	192	173	888	761	739	3.80901	4.08665	3.80186	16.6828	14.1843	13.8535	1.93376	1.01509e-77	up	Purple acid phosphatase
TraesCS7B02G245000	chr7B	453443648	453443898	-	4	4	3	12	17	21	0.802415	0.721904	0.559016	1.91157	2.68674	3.33801	1.93306	0.0112307	up	glyoxalase/bleomycin resistance protein/dioxygenase superfamily protein
TraesCS7A02G387200	chr7A	563476101	563476367	-	40	33	36	163	161	171	5.77018	4.28276	4.82387	18.6718	18.2975	19.5459	1.93099	3.26598e-20	up	transcription factor bHLH155-like protein
TraesCS5D02G312100	chr5D	408218949	408220682	+	43	46	46	214	186	212	1.0068	0.968975	1.00045	3.97886	3.43103	3.93315	1.93076	1.3521e-24	up	Glycosyltransferase
TraesCS2B02G142000	chr2B	108795498	108797770	+	14	31	19	97	95	97	0.424585	0.845822	0.535247	2.33603	2.26985	2.33098	1.93057	1.19122e-11	up	Kinase interacting (KIP1-like) family protein
TraesCS7A02G515600	chr7A	701156437	701156682	-	25	34	41	142	151	159	3.91422	4.78922	5.96283	17.6548	18.626	19.7257	1.92856	3.7699e-18	up	cDNA clone:002-134-A11, full insert sequence
TraesCS5A02G183300	chr5A	382777720	382778535	-	437	496	515	2167	2269	2108	20.6268	21.0626	22.5798	81.2231	84.3767	78.8407	1.9267	1.67606e-206	up	Pathogenesis-related protein 1-1
TraesCS1D02G323400	chr1D	416125454	416125831	+	5	1	3	10	15	16	0.746433	0.134308	0.416012	1.18547	1.76421	1.89265	1.92596	0.0272339	up	F-box protein
TraesCS7B02G353600	chr7B	611553396	611556185	-	13	23	31	91	83	127	0.296452	0.471866	0.656653	1.64787	1.49117	2.2948	1.9229	1.05172e-10	up	choice-of-anchor C domain protein, putative (Protein of unknown function, DUF642)
TraesCS6B02G281000	chr6B	507404337	507405718	+	29	29	24	137	124	109	0.808221	0.727128	0.621308	3.03196	2.72265	2.40707	1.92288	6.97756e-15	up	Ethylene-responsive transcription factor
TraesCS3B02G404000	chr3B	638356399	638359026	-	18	15	20	93	81	65	0.403308	0.302368	0.416254	1.65469	1.42984	1.154	1.92139	1.17692e-09	up	Zinc finger protein
TraesCS5D02G143300	chr5D	229151604	229154019	-	20	16	15	75	76	79	0.562687	0.404983	0.392005	1.67559	1.68457	1.76114	1.92032	9.52523e-10	up	Glycosyltransferase
TraesCS4A02G295400	chr4A	596165884	596166559	-	6	6	8	32	33	25	0.39302	0.353586	0.486762	1.6645	1.703	1.29758	1.9198	0.000312656	up	Acetyltransferase, GNAT family protein, expressed
TraesCS4D02G309900	chr4D	477222185	477225861	-	48	64	67	279	265	257	0.877439	1.05253	1.13766	4.04996	3.81645	3.72253	1.91384	1.96054e-31	up	Cytochrome P450, putative
TraesCS7D02G217800	chr7D	178474995	178476419	+	25	20	20	105	99	87	0.675718	0.486335	0.502133	2.25364	2.10813	1.86326	1.90982	7.29075e-12	up	Glycosyltransferase
TraesCS5B02G007000	chr5B	8185879	8188188	-	27	23	23	110	107	109	0.632561	0.484782	0.50053	2.04645	1.97497	2.02346	1.90691	1.77901e-13	up	Cytochrome P450
TraesCS6A02G181000	chr6A	205114555	205116309	+	138	141	142	640	626	611	3.21743	2.95753	3.07526	11.849	11.4985	11.2876	1.90611	1.05064e-71	up	Cytochrome P450 family protein
TraesCS3B02G141500	chr3B	128363963	128370419	+	19	36	31	131	140	111	0.374707	0.638735	0.567889	2.05154	2.17522	1.73457	1.90571	1.13218e-14	up	Protein kinase-related protein
TraesCS4D02G236800	chr4D	398902851	398905458	+	22	28	29	127	112	111	0.501391	0.574106	0.613925	2.29841	2.01099	2.0045	1.89907	3.28733e-14	up	Branched-chain-amino-acid aminotransferase
TraesCS6A02G383000	chr6A	602131433	602132400	+	8	11	7	41	33	41	0.356629	0.441164	0.28986	1.45138	1.15899	1.44824	1.89688	3.98978e-05	up	Germin-like protein 1-1
TraesCS7B02G232900	chr7B	436603299	436603697	+	6	0	7	19	22	17	0.579187	0	0.627667	1.45644	1.67312	1.30031	1.89649	0.00900929	up	DUF4228 domain protein
TraesCS6B02G351600	chr6B	617037929	617039659	+	9	12	8	52	40	36	0.27446	0.329229	0.226616	1.25925	0.961025	0.8699	1.89363	1.62648e-05	up	2-oxoglutarate (2OG) and Fe(II)-dependent oxygenase superfamily protein
TraesCS2D02G452300	chr2D	561907597	561909424	-	16	28	25	96	119	89	0.356217	0.560832	0.517009	1.69721	2.08727	1.57005	1.89312	8.77748e-12	up	Purine permease family protein
TraesCS7A02G083700	chr7A	48436869	48437597	+	35	21	32	125	134	130	1.84919	0.998188	1.57046	5.24437	5.5777	5.44234	1.88971	4.96615e-15	up	Glutathione S-transferase
TraesCS2A02G026600	chr2A	12287484	12289174	+	37	58	57	235	214	219	0.903671	1.27443	1.29314	4.55771	4.11775	4.23821	1.88915	1.91869e-25	up	12-oxophytodienoate reductase-like protein
TraesCS7D02G425600	chr7D	545660021	545662231	+	22	25	26	125	98	98	0.383243	0.391807	0.420716	1.72915	1.34498	1.35272	1.88748	1.20734e-12	up	Leucine-rich repeat receptor-like protein kinase family protein
TraesCS4B02G023200	chr4B	16894955	16895287	-	63	83	81	328	348	319	7.2868	8.63684	8.70251	30.1259	31.7112	29.2359	1.88368	4.11859e-38	up	VQ motif-containing protein
TraesCS5D02G407500	chr5D	472626769	472628770	+	71	76	82	348	344	312	1.43249	1.37952	1.53678	5.5755	5.46803	4.98791	1.88245	2.65173e-38	up	Cytochrome P450
TraesCS2B02G519100	chr2B	713938837	713940486	-	48	65	70	284	261	256	1.12046	1.36506	1.51781	5.26435	4.79993	4.73507	1.88223	2.81911e-30	up	Agmatine coumaroyltransferase-2
TraesCS2B02G294200	chr2B	410941340	410941537	-	8	7	6	26	34	32	1.5562	1.22505	1.08415	4.01623	5.21065	4.93236	1.87881	0.000322484	up	RNA-binding (RRM/RBD/RNP motifs) family protein
TraesCS4A02G015100	chr4A	9484246	9484772	+	2	3	6	14	18	16	0.14617	0.197257	0.407328	0.812509	1.03643	0.926573	1.87871	0.0154701	up	Cysteine proteinase inhibitor
TraesCS7A02G072700	chr7A	38138230	38138469	-	15	10	12	67	53	42	2.40724	1.44381	1.78885	8.53836	6.70105	5.34082	1.87634	1.7006e-06	up	Serine/threonine-protein phosphatase 2A 55 kDa regulatory subunit B alpha isoform
TraesCS7A02G349400	chr7A	512169425	512169814	-	8	13	7	36	41	45	0.79007	1.15505	0.642151	2.82324	3.19005	3.52142	1.87617	2.72092e-05	up	VQ motif family protein
TraesCS5A02G140400	chr5A	312506681	312507322	+	7	3	3	25	13	19	0.591253	0.22797	0.235375	1.67682	0.86508	1.27162	1.87378	0.0090337	up	Arginine--tRNA ligase
TraesCS4A02G034500	chr4A	26544251	26546511	-	259	286	267	1218	1183	1133	6.37828	6.33651	6.10771	23.8189	22.9523	22.1087	1.87188	3.77946e-122	up	3-hydroxybenzoate 6-hydroxylase
TraesCS3B02G485900	chr3B	732438947	732442621	-	60	60	51	233	265	246	1.9601	1.76343	1.54761	6.04439	6.8204	6.36783	1.87014	2.52893e-28	up	Thiamin pyrophosphokinase 1
TraesCS5B02G336200	chr5B	519231188	519232830	-	20	24	31	117	106	102	0.468849	0.506168	0.675038	2.17801	1.9577	1.89467	1.867	7.92314e-13	up	Ornithine decarboxylase
TraesCS3B02G601600	chr3B	822039201	822039541	+	3	2	4	10	7	22	0.487543	0.292417	0.603831	1.29051	0.896247	2.83299	1.86367	0.0438912	up	Metallothionein
TraesCS5D02G165700	chr5D	257161424	257167536	-	14	15	11	54	64	55	0.69667	0.671539	0.508459	2.13385	2.50909	2.16866	1.86191	3.18052e-07	up	Kynurenine formamidase
TraesCS2D02G420900	chr2D	534737568	534738302	+	5	4	3	16	21	15	0.366818	0.264011	0.20444	0.932119	1.21377	0.871971	1.86174	0.011107	up	Pathogenesis-related protein 1
TraesCS1D02G391100	chr1D	462134623	462134946	+	2	1	3	10	12	4	0.237753	0.106949	0.331269	0.943986	1.12387	0.376778	1.86166	0.109378	up	DUF4228 domain protein
TraesCS4A02G250400	chr4A	561105537	561106061	-	155	191	214	857	787	767	14.047	15.5727	18.0148	61.6741	56.1906	55.0778	1.85793	2.66707e-77	up	Protein phosphatase 2C family protein
TraesCS3B02G038600	chr3B	18558602	18559871	-	105	97	145	519	478	495	3.76903	3.13251	4.83473	14.7938	13.5178	14.0791	1.85379	1.32466e-47	up	Trypsin inhibitor
TraesCS2B02G347400	chr2B	494263874	494267128	+	19	21	29	104	94	98	0.536512	0.533489	0.760655	2.33201	2.09118	2.19271	1.85195	1.09784e-11	up	1-deoxy-D-xylulose-5-phosphate synthase
TraesCS7B02G370900	chr7B	636940381	636940671	+	9	7	12	45	37	38	1.19121	0.833539	1.47534	4.72966	3.85822	3.9853	1.84831	3.78919e-05	up	SAUR-like auxin-responsive protein family
TraesCS4B02G178500	chr4B	391157882	391158706	+	10	16	7	48	49	44	0.46686	0.672027	0.303562	1.7795	1.80227	1.62768	1.84777	7.50299e-06	up	VQ motif family protein, expressed
TraesCS4B02G023500	chr4B	17044627	17044830	-	4	8	7	32	19	30	0.755214	1.35888	1.22764	4.79767	2.82619	4.48809	1.84757	0.00126742	up	double-stranded-RNA-binding protein 4
TraesCS5A02G397900	chr5A	592122205	592125380	+	45	34	55	177	183	214	0.840959	0.571639	0.954748	2.62667	2.69433	3.16888	1.84663	3.95135e-20	up	Cytochrome P450
TraesCS6D02G302300	chr6D	411615155	411617983	-	77	83	75	353	331	321	2.02163	1.96051	1.82909	7.35962	6.84661	6.67798	1.84637	1.11483e-37	up	12-oxophytodienoate reductase-like protein
TraesCS1D02G028400	chr1D	11200656	11202233	-	14	22	25	86	83	91	0.813308	1.14982	1.34906	3.9673	3.79877	4.18888	1.845	2.77394e-10	up	Chymotrypsin inhibitor
TraesCS3A02G446600	chr3A	686834648	686839665	+	406	476	446	1849	1878	1939	5.60282	5.90973	5.71714	20.2623	20.418	21.2025	1.84386	1.5144e-181	up	Potassium transporter
TraesCS6D02G069000	chr6D	34540596	34541467	-	14	13	10	61	57	40	0.788338	0.658579	0.523056	2.72762	2.5287	1.78474	1.8423	2.61185e-06	up	Ubiquitin-conjugating enzyme E2
TraesCS2A02G545700	chr2A	754448621	754452155	+	218	199	217	947	921	835	4.57823	3.75988	4.23316	15.7929	15.2384	13.895	1.84029	5.93645e-85	up	Cysteine proteinase
TraesCS4B02G299300	chr4B	585695106	585696106	-	3	9	6	28	33	15	0.115432	0.311551	0.214448	0.855529	1.00036	0.457327	1.83586	0.00281607	up	Ethylene-responsive transcription factor
TraesCS7A02G479300	chr7A	671937328	671938269	+	12	15	10	51	58	48	0.490649	0.551774	0.379798	1.65588	1.86834	1.55511	1.83569	1.66723e-06	up	Ferredoxin--NADP reductase 2
TraesCS1A02G414100	chr1A	573691416	573691889	+	20	19	18	74	83	85	1.62514	1.38898	1.35862	4.7749	5.31346	5.47281	1.83468	1.04054e-09	up	Flagellar biosynthesis protein flhA
TraesCS7B02G290000	chr7B	526385849	526386115	-	13	17	26	76	76	85	1.87531	2.20627	3.4839	8.70589	8.63735	9.71578	1.83386	3.58724e-09	up	CELLULOSE SYNTHASE INTERACTIVE 3
TraesCS5D02G488500	chr5D	523451905	523454959	-	95	103	105	440	415	427	2.06142	2.01076	2.11639	7.58167	7.0946	7.34175	1.83121	1.44466e-47	up	Cytochrome P450
TraesCS5A02G189400	chr5A	391998137	392000722	-	88	79	113	419	402	362	1.84107	1.48694	2.19598	6.96099	6.62598	6.00102	1.82799	8.9827e-39	up	Major facilitator superfamily transporter
TraesCS4D02G003400	chr4D	1405006	1407207	-	41	59	64	249	237	205	1.13772	1.47293	1.64966	5.48682	5.18128	4.50749	1.82787	2.75255e-24	up	Short-chain dehydrogenase/reductase family protein
TraesCS3D02G350100	chr3D	461313111	461313719	-	6	9	4	29	25	26	0.379467	0.51209	0.234989	1.45644	1.24566	1.30295	1.82621	0.00123217	up	Zinc finger protein, putative
TraesCS4A02G311600	chr4A	603481988	603482257	-	2	8	1	20	14	12	0.285303	1.02671	0.132507	2.26557	1.57341	1.3564	1.82609	0.0281631	up	Histone H2B
TraesCS3B02G565600	chr3B	798232329	798232565	+	9	11	13	45	52	42	1.46263	1.60829	1.96245	5.80731	6.65783	5.40843	1.8257	8.1742e-06	up	Expressed protein-RZ53
TraesCS2B02G464700	chr2B	659001604	659003923	-	15	25	29	109	92	89	0.27433	0.411341	0.492656	1.58299	1.32558	1.28974	1.82553	7.28748e-11	up	Major facilitator superfamily protein
TraesCS6B02G041200	chr6B	25554365	25558336	-	569	661	636	2600	2666	2595	8.29193	8.66613	8.60922	30.0876	30.6084	29.9647	1.82549	3.97935e-238	up	Subtilisin-like protease
TraesCS3B02G152200	chr3B	144056907	144058325	-	151	154	175	684	691	645	4.63419	4.25204	4.98883	16.6695	16.7075	15.6851	1.82297	2.45221e-70	up	Glutathione S-transferase
TraesCS6B02G029700	chr6B	17958982	17960617	+	62	80	65	317	274	279	2.22345	2.58111	2.16527	9.02746	7.74149	7.92812	1.82295	3.63266e-31	up	L-lactate dehydrogenase
TraesCS3A02G025300	chr3A	13409567	13411244	+	288	385	329	1433	1417	1359	7.50006	9.02014	7.95851	29.6339	29.0723	28.0428	1.82272	2.54554e-128	up	GDSL esterase/lipase
TraesCS6D02G284200	chr6D	391693078	391696042	+	52	52	56	220	239	214	0.976037	0.878106	0.97637	3.27911	3.53426	3.18278	1.82192	2.55575e-25	up	Laccase
TraesCS2B02G494800	chr2B	691780485	691780943	-	9	10	6	33	32	40	0.755214	0.754932	0.467673	2.19893	2.11551	2.65961	1.81998	0.000157262	up	Leguminosin group485 secreted peptide
TraesCS1B02G007600	chr1B	4219905	4221185	+	21	27	25	95	112	99	0.631409	0.730357	0.698224	2.26822	2.65306	2.35861	1.81879	6.62723e-12	up	APOLLO
TraesCS3B02G023000	chr3B	9922993	9923391	-	3	2	5	18	16	8	0.289593	0.173691	0.448333	1.37978	1.21682	0.61191	1.81875	0.0336665	up	RING/U-box superfamily protein
TraesCS5A02G004700	chr5A	3194780	3197691	-	179	203	203	831	818	800	3.94639	4.02646	4.15726	14.5485	14.2082	13.9755	1.81621	1.60342e-86	up	Cytochrome P450-like protein
TraesCS5D02G012000	chr5D	6454884	6457877	+	317	334	337	1362	1418	1355	6.60332	6.25937	6.52074	22.5295	23.2711	22.3652	1.81503	2.90863e-137	up	Cytochrome P450-like protein
TraesCS4D02G178100	chr4D	309627052	309628857	+	27	37	38	158	138	130	0.649956	0.801314	0.849704	3.02028	2.6172	2.47967	1.81463	7.91447e-16	up	serine-rich protein-like protein
TraesCS2B02G558400	chr2B	752784988	752788155	+	23	16	18	95	67	77	0.498799	0.312175	0.362605	1.63603	1.14475	1.32318	1.81427	6.87516e-09	up	Chalcone synthase
TraesCS1B02G237400	chr1B	424523897	424524750	+	13	15	13	50	55	66	0.651962	0.676785	0.6056	1.99122	2.1731	2.62273	1.81068	7.18222e-07	up	Late embryogenesis-abundant protein
TraesCS6D02G292200	chr6D	402879865	402881229	+	20	18	25	76	96	91	0.564336	0.456942	0.655256	1.70291	2.13411	2.0346	1.81053	4.70295e-10	up	U-box domain-containing protein
TraesCS7B02G103900	chr7B	119246729	119248058	-	14	20	23	79	85	73	0.405431	0.521074	0.6187	1.81671	1.9393	1.6751	1.80833	3.05457e-09	up	Leucine-rich repeat receptor-like protein kinase family protein
TraesCS5B02G500700	chr5B	667838313	667840235	+	49	69	61	244	248	252	1.01412	1.28476	1.1727	4.01009	4.04374	4.13261	1.80754	1.37883e-27	up	UDP-glycosyltransferase
TraesCS2A02G527700	chr2A	747086930	747090056	+	21	23	34	88	115	121	0.469161	0.462287	0.705579	1.56119	2.02413	2.14199	1.80524	1.65727e-11	up	Chalcone synthase
TraesCS4D02G063400	chr4D	39336120	39336712	+	564	485	541	2311	2247	2060	46.0233	35.6058	41.0071	149.751	144.457	133.197	1.80243	4.34714e-54	up	SNF2 domain-containing protein / helicase domain-containing protein / zinc finger protein-like protein
TraesCS2D02G155000	chr2D	98672356	98673614	-	23	25	28	105	102	108	0.703627	0.688074	0.795676	2.55079	2.4584	2.61799	1.80167	3.08879e-12	up	Glycine rich protein 3
TraesCS5D02G519100	chr5D	539999946	540001448	-	14	15	14	55	61	62	0.358764	0.345822	0.333252	1.11922	1.23154	1.25893	1.79924	3.32976e-07	up	Zinc finger family protein
TraesCS3B02G436300	chr3B	674666937	674667586	+	10	15	13	47	54	56	0.592553	0.799648	0.71554	2.21154	2.52092	2.62933	1.7992	2.2307e-06	up	Legume-specific protein
TraesCS2B02G192000	chr2B	167475903	167476871	-	14	24	18	87	80	64	0.556474	0.858239	0.664588	2.74604	2.50521	2.0157	1.79824	1.10915e-08	up	calmodulin-binding protein (DUF1645)
TraesCS5D02G012300	chr5D	6482884	6485823	-	110	140	96	464	484	482	2.16161	2.4751	1.75234	7.24057	7.4932	7.50518	1.79819	1.14987e-47	up	Cytochrome P450-like protein
TraesCS2D02G356900	chr2D	459309617	459314058	+	13	21	15	70	66	66	0.390567	0.567613	0.418608	1.67002	1.56219	1.57118	1.79664	5.51152e-08	up	Adenine phosphoribosyltransferase
TraesCS4D02G265200	chr4D	435410559	435411128	-	18	15	21	86	72	65	1.21629	0.911879	1.3181	4.6146	3.83297	3.48024	1.79465	1.73026e-08	up	Auxin-induced in root cultures 12-like protein
TraesCS3D02G352900	chr3D	463533565	463539875	+	18	25	18	93	68	90	0.317876	0.397196	0.295271	1.30418	0.946087	1.25938	1.79316	2.60486e-09	up	Hydroxyproline-rich glycoprotein-like
TraesCS5D02G233800	chr5D	341053422	341054840	+	14	19	9	52	72	49	0.583575	0.712529	0.348477	1.72124	2.3645	1.61843	1.793	1.86067e-06	up	2-oxoglutarate (2OG) and Fe(II)-dependent oxygenase superfamily protein
TraesCS6A02G150000	chr6A	133755943	133761869	+	62	49	43	197	218	221	1.0675	0.759016	0.687712	2.69346	2.95712	3.01506	1.79237	4.60071e-22	up	Fatty acid hydroxylase superfamily
TraesCS2D02G362900	chr2D	468856174	468857658	+	53	56	60	238	239	219	1.37464	1.30672	1.44554	4.90186	4.88371	4.50078	1.79203	1.06788e-25	up	Ammonium transporter
TraesCS6D02G246400	chr6D	348860611	348863201	+	53	70	76	280	261	276	0.980944	1.16559	1.30661	4.11525	3.8058	4.04769	1.78969	3.26462e-29	up	Peptide transporter
TraesCS7A02G407600	chr7A	593376195	593378323	+	34	41	28	134	145	144	0.821544	0.891284	0.628454	2.57115	2.76031	2.75705	1.78838	1.08138e-15	up	Benzyl alcohol O-benzoyltransferase
TraesCS2A02G551000	chr2A	758055390	758056137	-	20	29	25	117	102	84	1.02984	1.34344	1.19576	4.78404	4.13787	3.42727	1.78637	5.43753e-11	up	Pathogenesis-related protein PR-4
TraesCS7D02G084800	chr7D	51951886	51954143	-	37	44	52	184	184	177	1.01719	1.08827	1.32791	4.01689	3.98527	3.85572	1.78603	4.08096e-20	up	Carbonic anhydrase
TraesCS5B02G048500	chr5B	54702253	54703409	+	112	133	107	449	499	494	4.66355	4.98231	4.13853	14.8462	16.3696	16.2988	1.78488	3.34443e-49	up	Germin-like protein
TraesCS3A02G087900	chr3A	56734766	56735470	+	7	5	7	27	25	26	0.382428	0.245755	0.355233	1.17135	1.07604	1.12552	1.78479	0.00158983	up	RING/U-box superfamily protein
TraesCS7A02G328500	chr7A	477808444	477817588	-	39	31	38	152	142	149	0.740326	0.52942	0.670047	2.29125	2.12366	2.24117	1.78404	2.20267e-16	up	O-glucosyltransferase rumi like
TraesCS1B02G313400	chr1B	537320953	537329530	+	85	92	86	360	376	341	1.75919	1.71302	1.65332	5.91653	6.13083	5.59214	1.78374	1.15713e-38	up	Cytochrome P450-like protein
TraesCS2D02G075200	chr2D	32150745	32152171	-	16	19	20	83	66	76	0.465098	0.496888	0.54003	1.9159	1.51149	1.75052	1.78371	1.13093e-08	up	L-lactate dehydrogenase
TraesCS6D02G008300	chr6D	3420603	3421512	-	23	27	15	103	80	83	1.07901	1.13957	0.65366	3.83711	2.95682	3.08535	1.78308	1.26848e-09	up	Senescence-associated protein DIN1
TraesCS6B02G364600	chr6B	636392631	636397024	+	24	30	27	119	108	104	0.417894	0.469956	0.436699	1.6454	1.48155	1.43489	1.78211	1.52004e-12	up	Nitrite reductase
TraesCS7A02G216000	chr7A	182561465	182562874	+	29	16	37	126	112	98	0.792171	0.393207	0.938829	2.73314	2.41033	2.12118	1.78067	4.50449e-11	up	Glycosyltransferase
TraesCS7A02G281200	chr7A	303964181	303967313	+	115	151	135	585	531	520	3.12145	3.68736	3.40373	12.6091	11.3551	11.1838	1.78041	2.73645e-54	up	Carboxypeptidase
TraesCS7D02G016700	chr7D	7444673	7446041	+	15	7	19	58	55	55	0.517687	0.217347	0.609107	1.58955	1.49547	1.50407	1.78029	2.41476e-06	up	WAT1-related protein
TraesCS7D02G161800	chr7D	111746502	111747406	-	13	19	14	58	55	74	0.553267	0.727488	0.553456	1.96015	1.84413	2.49548	1.77587	3.7509e-07	up	Zinc-finger protein
TraesCS5A02G144700	chr5A	320743279	320743662	+	4	1	7	15	15	19	0.401207	0.090238	0.652185	1.19473	1.18533	1.51005	1.7752	0.0218319	up	Serine incorporator 1
TraesCS2D02G539100	chr2D	619700233	619704224	+	23	22	30	82	107	116	0.274602	0.236308	0.332706	0.777428	1.00646	1.0974	1.77322	8.46697e-11	up	Serine/threonine-protein kinase
TraesCS6D02G091800	chr6D	57466836	57467544	-	217	250	257	938	993	1004	13.9765	14.4864	15.3757	47.9747	50.3879	51.2392	1.77	8.11989e-96	up	Glycine rich protein
TraesCS5A02G003100	chr5A	2406435	2408514	-	13	7	8	41	35	38	0.438832	0.212585	0.250847	1.09903	0.930809	1.01641	1.76925	0.000118298	up	Vesicle-associated membrane protein, putative
TraesCS1D02G440500	chr1D	486014059	486015243	+	7	10	5	37	27	25	0.315704	0.405754	0.209467	1.32512	0.959365	0.893413	1.76839	0.000929767	up	Pathogen-related protein
TraesCS7D02G395700	chr7D	510449944	510450853	+	7	14	10	41	42	42	0.296276	0.533098	0.393154	1.37801	1.40051	1.40857	1.76636	4.23449e-05	up	VQ motif family protein
TraesCS2A02G149900	chr2A	97548515	97549396	-	21	19	30	100	88	95	0.917046	0.746459	1.2169	3.4677	3.02756	3.28719	1.76508	1.99368e-10	up	Fibroin heavy chain
TraesCS2D02G491000	chr2D	589627845	589629690	+	163	172	169	655	705	677	3.66497	3.4793	3.52966	11.6948	12.4885	12.0615	1.76463	1.39035e-69	up	Cytochrome P450 family protein
TraesCS7A02G199600	chr7A	162509074	162509304	-	18	21	25	96	83	79	3.00124	3.15013	3.87197	12.7107	10.903	10.4372	1.76245	1.16609e-09	up	NADH dehydrogenase subunit 5
TraesCS2A02G575900	chr2A	770248356	770251227	-	14	22	8	55	53	69	0.839911	1.18743	0.445819	2.62022	2.50506	3.28008	1.76098	2.12087e-06	up	Transmembrane emp24 domain-containing protein
TraesCS5B02G504600	chr5B	670693977	670694936	-	9	3	9	31	22	32	0.361087	0.108286	0.335409	0.987646	0.695392	1.0173	1.76026	0.00159196	up	Glucuronoxylan 4-O-methyltransferase 1
TraesCS3A02G244400	chr3A	457490249	457491134	+	12	13	10	52	47	42	0.588029	0.573115	0.455178	2.02345	1.81448	1.63079	1.75996	1.19498e-05	up	S-adenosylmethionine-dependent methyltransferase
TraesCS2A02G033900	chr2A	15011079	15012919	-	11	10	17	53	42	58	0.32894	0.269033	0.472212	1.25855	0.98949	1.3743	1.75959	7.29424e-06	up	Dirigent protein
TraesCS5D02G064000	chr5D	59222671	59225874	-	78	106	92	366	388	355	1.6525	2.02038	1.8105	6.15741	6.47613	5.95943	1.7584	2.31573e-38	up	Glucan 1,3-beta-glucosidase
TraesCS5D02G479400	chr5D	517599978	517600481	-	5	14	11	35	46	39	0.490024	1.2344	1.00139	2.72387	3.55176	3.0286	1.75709	9.68512e-05	up	Wound-induced protease inhibitor
TraesCS2D02G315200	chr2D	404794302	404799102	-	19	22	16	88	65	76	0.304031	0.316714	0.23782	1.11819	0.819436	0.963624	1.75684	1.8373e-08	up	transmembrane protein
TraesCS7A02G049400	chr7A	22975903	22976996	-	12	25	20	80	71	77	0.464981	0.871514	0.719859	2.46158	2.16745	2.36415	1.75553	1.87348e-08	up	Glutathione S-transferase
TraesCS3A02G402700	chr3A	648109446	648110230	+	38	34	40	161	142	147	1.86446	1.50082	1.82303	6.27288	5.48904	5.71502	1.75524	2.71357e-16	up	Legume-specific protein
TraesCS6D02G169700	chr6D	156428671	156429144	-	2	3	5	21	10	9	0.162514	0.219313	0.377395	1.35504	0.640176	0.579474	1.75458	0.0477701	up	Lysine--tRNA ligase
TraesCS2B02G146000	chr2B	111668601	111669643	-	20	26	27	105	99	88	0.809158	0.946362	1.01468	3.37336	3.15556	2.82108	1.75178	8.08389e-11	up	NAD(P)H dehydrogenase (Quinone)
TraesCS1A02G342800	chr1A	531645592	531645996	+	24	27	27	113	107	91	2.28242	2.31009	2.38513	8.53364	8.01691	6.85735	1.74581	2.21488e-11	up	Short-chain dehydrogenase/reductase family protein
TraesCS1A02G287000	chr1A	483861632	483862357	+	20	23	20	93	90	68	1.06104	1.09777	0.985592	3.91793	3.7617	2.85853	1.74459	4.17746e-09	up	SacI domain-containing protein / WW domain-containing protein isoform 4
TraesCS5A02G433200	chr5A	617095687	617097491	-	44	29	51	193	143	159	0.938892	0.556726	1.01087	3.27032	2.40401	2.68838	1.74377	3.80656e-15	up	Glycosyltransferase
TraesCS5A02G427400	chr5A	612158055	612159662	+	79	85	96	344	329	362	1.89226	1.8317	2.13594	6.54309	6.20852	6.87057	1.7434	1.31037e-35	up	Alpha/beta-Hydrolases superfamily protein
TraesCS6B02G257100	chr6B	461847169	461848374	-	11	16	9	45	51	47	0.351306	0.45972	0.266993	1.14124	1.28322	1.18938	1.74178	1.28642e-05	up	MYB
TraesCS7D02G044500	chr7D	22623632	22624738	-	42	37	48	174	172	159	1.62743	1.28984	1.72766	5.35394	5.25073	4.88181	1.74019	6.42465e-18	up	Glutathione S-transferase
TraesCS4A02G389800	chr4A	667062760	667063644	+	15	12	17	49	62	64	1.06398	0.765777	1.12009	2.75999	3.46473	3.59708	1.73967	1.28059e-06	up	Gamma-aminobutyric acid receptor subunit gamma-2
TraesCS6A02G172900	chr6A	184739127	184740681	-	6	9	9	36	23	36	0.214573	0.289566	0.298972	1.02234	0.648023	1.02013	1.73845	0.000694978	up	GDSL esterase/lipase
TraesCS5A02G004900	chr5A	3281861	3294536	+	233	251	230	910	948	975	3.21541	3.11627	2.9483	9.97223	10.3069	10.6614	1.73811	6.44454e-91	up	Terpene cyclase/mutase family member
TraesCS3B02G144400	chr3B	132904195	132906317	-	26	28	30	125	101	107	0.560388	0.542943	0.600621	2.13942	1.71504	1.82738	1.73748	5.34518e-12	up	Glycosyltransferase
TraesCS3A02G373000	chr3A	623223121	623224028	+	7	12	4	29	35	27	0.296929	0.457948	0.157608	0.976839	1.16966	0.907503	1.73728	0.00100729	up	Zinc finger family protein
TraesCS5D02G427800	chr5D	485918241	485929139	+	18	12	26	63	78	81	1.33581	0.801188	1.7923	3.71265	4.56042	4.76308	1.73454	9.27942e-08	up	Leguminosin group485 secreted peptide
TraesCS2D02G348800	chr2D	446651954	446653265	-	281	287	303	1072	1223	1153	8.83508	8.11833	8.84933	26.7651	30.2948	28.7252	1.73431	9.77679e-100	up	Chitinase
TraesCS6B02G014300	chr6B	8780943	8782484	-	18	23	22	89	81	79	0.515072	0.592112	0.584765	2.02235	1.82607	1.79123	1.73428	2.50041e-09	up	Mov34/MPN/PAD-1 family protein
TraesCS5D02G469600	chr5D	510613412	510614361	+	12	14	14	60	49	49	0.723304	0.759186	0.783847	2.87185	2.32688	2.34027	1.73283	3.97687e-06	up	LURP-one-like protein
TraesCS1A02G272300	chr1A	465495668	465497672	+	55	49	57	208	231	198	1.61955	1.2981	1.55909	4.86369	5.35898	4.61985	1.73258	5.61632e-22	up	Ethylene-responsive transcription factor
TraesCS2B02G582100	chr2B	769490817	769491311	-	2	4	9	23	13	23	0.15562	0.280011	0.650491	1.42113	0.796923	1.41805	1.73235	0.0137077	up	Pathogenesis-related protein PR-4
TraesCS2D02G162200	chr2D	106649581	106650516	-	13	13	12	59	44	47	0.534943	0.481269	0.45868	1.92791	1.42644	1.53247	1.7304	8.81446e-06	up	Calcium-binding family protein
TraesCS2D02G442700	chr2D	553251322	553253682	-	44	43	43	153	175	185	0.784584	0.68982	0.712227	2.16645	2.45846	2.61389	1.72941	6.59517e-18	up	Major facilitator superfamily protein
TraesCS2B02G377500	chr2B	540703774	540707743	+	9	14	6	49	30	35	0.387311	0.542033	0.239846	1.67449	1.01713	1.19348	1.72817	0.000250674	up	Adenine phosphoribosyltransferase
TraesCS6B02G332700	chr6B	584080533	584081294	-	118	119	129	483	474	484	6.63486	6.01973	6.73757	21.5659	20.9974	21.5638	1.72675	3.88666e-49	up	Glycine rich protein
TraesCS5A02G465400	chr5A	644297855	644298184	+	7	4	8	18	33	24	0.817004	0.420017	0.867321	1.66828	3.03444	2.21956	1.7261	0.00376639	up	Peptide chain release factor 1
TraesCS1A02G351600	chr1A	536067155	536068747	-	31	38	38	150	130	140	0.749525	0.826587	0.853438	2.87996	2.47631	2.68215	1.72416	5.45212e-15	up	Cytochrome P450 family protein, expressed
TraesCS3A02G309000	chr3A	547233557	547235075	-	35	41	47	177	151	154	0.956747	1.00831	1.19341	3.84214	3.25195	3.33565	1.72164	1.01919e-16	up	Glutathione S-transferase
TraesCS5A02G230000	chr5A	445232350	445233000	-	12	13	13	52	58	39	1.10045	1.07254	1.10738	3.78673	4.19041	2.83391	1.72105	1.20884e-05	up	Beta purothionin
TraesCS7B02G433200	chr7B	700735737	700736174	-	0	6	1	11	8	8	0	0.737264	0.126869	1.19304	0.860833	0.865787	1.71933	0.136833	up	Calcium-binding protein
TraesCS2A02G145800	chr2A	90594216	90597197	-	91	114	123	456	413	413	1.26532	1.42609	1.58865	5.03496	4.52427	4.5503	1.71841	2.33227e-41	up	4-coumarate-CoA ligase
TraesCS5A02G004600	chr5A	3175334	3177753	+	86	121	118	439	405	425	1.76003	2.22785	2.24319	7.13437	6.53	6.89191	1.71788	4.01077e-41	up	Cytochrome P450-like protein
TraesCS1D02G359100	chr1D	442525529	442527124	+	22	36	22	112	114	86	0.530921	0.78161	0.493167	2.14633	2.16745	1.64451	1.71686	1.76993e-10	up	Cytochrome P450 family protein, expressed
TraesCS4B02G059300	chr4B	50443190	50444425	+	164	196	213	762	774	702	6.01582	6.46826	7.25762	22.1961	22.3681	20.4041	1.71684	2.21811e-68	up	Glutathione S-transferase
TraesCS1D02G345500	chr1D	433511491	433512988	+	25	24	28	92	102	107	0.682906	0.589811	0.710465	1.99563	2.19512	2.31598	1.71606	6.5674e-11	up	Oxidative stress 3
TraesCS5B02G421500	chr5B	596972486	596973232	+	5	14	7	35	42	24	0.257804	0.649424	0.33526	1.43304	1.70611	0.98053	1.71562	0.000776679	up	Vegetative cell wall protein gp1
TraesCS2B02G471800	chr2B	668170836	668171919	-	148	156	161	626	603	584	5.25863	4.98673	5.31374	17.6626	16.8798	16.442	1.71297	9.02502e-60	up	Methyl esterase
TraesCS2B02G483100	chr2B	680521970	680522596	+	63	76	54	235	256	260	3.87002	4.20017	3.08127	11.4633	12.3894	12.6554	1.71066	4.47619e-25	up	Collagen alpha-1(IV) chain
TraesCS2B02G437400	chr2B	629117508	629126977	+	38	44	46	144	193	161	0.390087	0.40636	0.438631	1.17384	1.56089	1.30958	1.71042	1.76126e-16	up	SHR5-receptor-like kinase
TraesCS7A02G398900	chr7A	578717288	578719197	+	119	135	132	507	500	492	2.45232	2.50291	2.52679	8.29677	8.11781	8.03389	1.70781	1.02165e-50	up	Cytochrome P450 family cinnamate 4-hydroxylase
TraesCS3D02G124200	chr3D	81811610	81816263	+	31	43	40	147	145	150	0.60486	0.754818	0.724965	2.27762	2.22894	2.31907	1.7072	1.12782e-15	up	Protein kinase-related protein
TraesCS6B02G449400	chr6B	708710481	708712559	-	18	14	14	75	62	42	0.622899	0.435867	0.450025	2.06099	1.69034	1.15166	1.70674	3.96593e-06	up	O-methyltransferase
TraesCS2A02G058300	chr2A	24409415	24413606	-	26	24	43	111	123	127	0.266121	0.221003	0.408826	0.902193	0.991857	1.03001	1.70664	5.77787e-12	up	Leucine-rich repeat receptor-like protein kinase family protein
TraesCS2D02G021200	chr2D	9862741	9870288	-	9	11	18	55	50	42	0.32186	0.353914	0.597944	1.56192	1.40874	1.19016	1.70392	1.86894e-05	up	Anthranilate synthase component 1
TraesCS3A02G326900	chr3A	572107009	572107329	-	4	6	5	19	26	13	0.503476	0.679439	0.584592	1.89908	2.57828	1.29656	1.70323	0.0132022	up	DUF4228 domain protein
TraesCS2A02G179500	chr2A	138133652	138134089	-	2	7	4	13	18	19	0.175872	0.553789	0.326731	0.907778	1.24703	1.32388	1.70212	0.0230608	up	IgA FC receptor
TraesCS6D02G332500	chr6D	434811674	434812738	+	5	5	5	23	17	18	0.356629	0.320846	0.331269	1.3027	0.955285	1.0173	1.7008	0.0111819	up	Dehydrin
TraesCS3B02G389000	chr3B	612103703	612104329	-	7	16	16	55	40	55	0.430002	0.884246	0.91297	2.68291	1.93584	2.6771	1.70026	1.9806e-05	up	Zinc finger protein, putative
TraesCS5A02G472300	chr5A	649365039	649367155	+	160	183	190	673	675	708	3.15059	3.24193	3.47527	10.5234	10.4716	11.0467	1.69834	2.88392e-66	up	Cytochrome P450
TraesCS3A02G280000	chr3A	509375867	509377717	-	16	18	22	67	73	76	0.410016	0.414987	0.523682	1.36341	1.47381	1.54321	1.69828	6.01384e-08	up	Glycosyltransferase
TraesCS1D02G098100	chr1D	84875439	84876365	+	87	108	117	408	399	395	3.61476	4.03706	4.51554	13.4614	13.0608	13.0043	1.69737	1.20982e-39	up	1-aminocyclopropane-1-carboxylate oxidase
TraesCS7D02G442500	chr7D	561952431	561955341	+	48	46	60	174	213	207	1.17756	1.01526	1.36727	3.38969	4.11678	4.02384	1.69679	2.2675e-19	up	transmembrane protein, putative (Protein of unknown function, DUF642)
TraesCS7D02G455800	chr7D	574763867	574764151	-	2	2	9	20	19	11	0.270287	0.243168	1.1298	2.14633	2.02296	1.17793	1.69653	0.0309553	up	SAUR-like auxin-responsive protein family
TraesCS2D02G173300	chr2D	117124309	117125742	-	49	47	61	217	208	179	1.31609	1.13572	1.52189	4.6283	4.40141	3.80955	1.69326	1.05144e-19	up	calmodulin-binding protein (DUF1645)
TraesCS2D02G543300	chr2D	621264905	621265417	-	6	5	3	13	22	19	0.450479	0.337733	0.209222	0.775062	1.30132	1.13033	1.69323	0.0174592	up	Blue copper protein
TraesCS6D02G008400	chr6D	3445034	3445988	-	10	12	10	33	46	44	0.448903	0.484635	0.416981	1.17635	1.62685	1.56508	1.69287	9.37634e-05	up	Rhodanese-related sulfurtransferase
TraesCS6B02G207200	chr6B	261584140	261585902	+	10	13	14	52	50	40	0.247214	0.289132	0.321488	1.02081	0.973824	0.783543	1.69209	2.15717e-05	up	transmembrane protein, putative (Protein of unknown function, DUF642)
TraesCS1B02G276500	chr1B	484297163	484298026	+	680	767	879	3073	3057	2796	36.2252	36.7602	43.4965	129.997	128.303	118.024	1.69157	1.8176e-69	up	Wound-induced protease inhibitor
TraesCS4B02G069900	chr4B	63994114	63998592	-	405	430	358	1546	1523	1515	10.5756	10.1018	8.6835	32.0574	31.3318	31.3466	1.6913	2.24874e-122	up	Calcineurin B-like protein
TraesCS4A02G288400	chr4A	593287935	593290233	-	25	11	21	64	83	73	0.418833	0.165796	0.326802	0.851435	1.09551	0.969067	1.69066	2.49763e-07	up	Nodulin-like / Major Facilitator Superfamily protein
TraesCS4D02G265100	chr4D	435230622	435231838	-	105	132	130	500	448	458	3.32307	3.75841	3.8217	12.5658	11.1703	11.4854	1.68941	1.26977e-44	up	Auxin-induced in root cultures protein 12
TraesCS1B02G001700	chr1B	1423557	1426829	-	40	55	50	196	175	184	0.830084	1.02685	0.96382	3.2299	2.86113	3.02559	1.6887	6.53016e-19	up	Cytochrome P450
TraesCS4A02G428800	chr4A	699887515	699889113	-	28	27	24	103	89	111	0.998561	0.866285	0.795045	2.91692	2.5006	3.13667	1.6883	1.45926e-10	up	Short-chain dehydrogenase/reductase family protein
TraesCS6D02G072100	chr6D	36628312	36629168	-	98	104	97	406	362	376	4.40439	4.20507	4.04944	14.4896	12.8176	13.3899	1.68573	2.65814e-37	up	Basic secretory protease
TraesCS2B02G445500	chr2B	638629387	638634352	-	56	59	68	217	253	230	0.760004	0.720378	0.857236	2.33861	2.70512	2.47335	1.68542	2.89097e-23	up	Ent-copalyl diphosphate synthase
TraesCS5D02G240100	chr5D	348346856	348352006	+	86	100	96	368	338	372	1.17794	1.23227	1.22141	4.00261	3.64737	4.03736	1.6854	1.27848e-35	up	Potassium transporter
TraesCS2B02G445600	chr2B	638751575	638753852	+	212	223	248	895	876	841	4.6054	4.3583	5.00434	15.4392	14.9925	14.4763	1.6852	1.06644e-79	up	Cytochrome P450
TraesCS4D02G187000	chr4D	325101253	325102157	+	12	11	10	46	42	38	0.653736	0.539131	0.50604	1.98998	1.80264	1.64034	1.68125	7.01845e-05	up	NAD(P)-binding Rossmann-fold superfamily protein
TraesCS3D02G061700	chr3D	26813932	26815973	-	23	47	33	140	127	124	0.64054	1.1776	0.853681	3.09611	2.7865	2.73634	1.6803	1.06868e-12	up	Cytochrome P450
TraesCS5B02G336300	chr5B	519451017	519452895	+	32	28	32	108	120	123	0.655939	0.516359	0.609294	1.75795	1.9379	1.99778	1.68002	3.17352e-12	up	Agmatine coumaroyltransferase-2
TraesCS2A02G573900	chr2A	769144844	769146212	+	115	155	164	546	555	550	3.23545	3.92328	4.28592	12.1983	12.3018	12.2611	1.67994	7.79106e-51	up	Peroxidase
TraesCS4D02G303800	chr4D	472165969	472169733	-	8	22	12	69	44	46	0.211191	0.522502	0.294259	1.44645	0.915114	0.962216	1.67983	2.85501e-05	up	Alcohol dehydrogenase, putative
TraesCS4A02G059800	chr4A	56260273	56262853	+	24	36	26	107	119	101	0.52225	0.704774	0.525538	1.84893	2.0401	1.74148	1.67934	2.88116e-11	up	Branched-chain-amino-acid aminotransferase
TraesCS4B02G044400	chr4B	32178206	32180311	-	10	6	10	31	34	34	0.586239	0.316451	0.544551	1.44314	1.57033	1.57937	1.67479	0.000600056	up	Microsomal glutathione S-transferase 3
TraesCS5B02G301200	chr5B	486034914	486035156	-	19	17	14	64	73	53	3.01153	2.42417	2.06123	8.05535	9.1158	6.6564	1.67341	9.71831e-07	up	Ral GTPase-activating protein subunit beta
TraesCS3B02G285700	chr3B	457207449	457208981	+	28	31	41	126	124	129	0.703487	0.700713	0.956854	2.51385	2.45447	2.56813	1.67309	5.31886e-13	up	Kelch repeat-containing F-box-like protein
TraesCS5B02G154200	chr5B	283986866	283988973	+	34	33	44	154	144	123	1.36127	1.18867	1.63637	4.89617	4.54219	3.90212	1.67296	7.34509e-14	up	30S ribosomal protein S10
TraesCS4D02G180100	chr4D	313885675	313886435	-	12	7	7	36	29	34	0.607347	0.318738	0.329092	1.44687	1.15636	1.36353	1.6729	0.000687559	up	VQ motif family protein, expressed
TraesCS1B02G111000	chr1B	127024780	127025708	-	8	9	7	24	33	34	0.361652	0.366036	0.293943	0.861554	1.17531	1.21789	1.67251	0.00115028	up	Myb/SANT-like DNA-binding domain protein
TraesCS3A02G356100	chr3A	603813281	603814217	-	8	8	12	38	36	32	0.328845	0.29585	0.45819	1.24038	1.16585	1.04227	1.67085	0.000357092	up	Zinc finger protein, putative
TraesCS2B02G305900	chr2B	436237047	436242826	-	304	305	305	1154	1171	1136	3.46723	3.12961	3.23127	10.4517	10.5221	10.2664	1.6701	6.20918e-104	up	Potassium transporter
TraesCS7B02G294600	chr7B	531611612	531612181	-	51	69	64	227	232	236	3.44616	4.19464	4.01707	12.1804	12.3507	12.6359	1.66929	2.25919e-23	up	Sec14p-like phosphatidylinositol transfer family protein
TraesCS6B02G177100	chr6B	194859541	194862676	+	65	71	73	273	262	255	0.798321	0.784518	0.832819	2.66255	2.53515	2.48161	1.6686	1.45874e-26	up	Plant/T31B5-30 protein
TraesCS2D02G011700	chr2D	5668870	5674210	+	9	11	7	32	34	36	0.432224	0.475269	0.312268	1.22036	1.28642	1.36993	1.66798	0.000467651	up	WRKY transcription factor
TraesCS3B02G471900	chr3B	720263004	720263974	+	65	66	57	262	234	214	2.57831	2.3553	2.10019	8.25264	7.31265	6.72612	1.66624	1.56598e-22	up	Glutathione S-transferase
TraesCS3D02G518200	chr3D	600819763	600820839	-	55	54	58	219	197	214	1.96692	1.7374	1.92671	6.21926	5.55045	6.06413	1.66494	4.57108e-21	up	Peroxidase
TraesCS5B02G405300	chr5B	580843465	580845047	+	89	110	120	392	422	387	2.57932	2.86806	3.23043	9.02135	9.63531	8.88702	1.66404	6.00552e-38	up	Peroxidase
TraesCS3D02G390900	chr3D	505997491	505999384	-	30	31	29	124	111	104	1.43005	1.32945	1.28408	4.69376	4.16859	3.92819	1.66288	1.16185e-11	up	DUF1685 family protein
TraesCS7A02G523800	chr7A	706343518	706345848	-	88	118	96	370	375	388	1.9106	2.30488	1.93607	6.37909	6.41439	6.67495	1.65934	2.58013e-36	up	Cytochrome P450
TraesCS3D02G254300	chr3D	355746750	355747286	+	8	2	12	28	36	19	0.573794	0.129055	0.799486	1.59476	2.03426	1.07982	1.65835	0.00487889	up	Serine/threonine-protein kinase
TraesCS2D02G385200	chr2D	489667140	489668160	+	17	24	26	91	80	80	0.765814	0.972671	1.08796	3.25526	2.83924	2.85558	1.65816	9.31374e-09	up	Metallothiol transferase fosB
TraesCS3A02G516900	chr3A	734127800	734131501	+	38	46	57	161	186	181	0.619122	0.674266	0.862644	2.083	2.3875	2.33669	1.65624	4.10693e-17	up	Beta-fructofuranosidase, insoluble protein
TraesCS3B02G036400	chr3B	17865175	17866543	+	113	124	138	429	488	487	5.97023	5.89407	6.7726	17.9987	20.3128	20.3879	1.65488	1.04282e-42	up	Trypsin inhibitor
TraesCSU02G250200	chrUn	382348279	382349228	+	24	26	19	100	73	85	0.973034	0.948354	0.71554	3.21949	2.33172	2.73065	1.65254	1.23134e-08	up	Pheromone-binding protein Gp-9
TraesCS1A02G431400	chr1A	583604338	583605519	+	12	12	21	68	51	49	0.534943	0.481269	0.86958	2.40716	1.79116	1.73082	1.65147	9.14987e-06	up	Pathogen-related protein
TraesCS6A02G127700	chr6A	100651845	100653577	-	65	96	74	276	302	298	1.44462	1.91952	1.5277	4.87103	5.28794	5.24793	1.6509	1.63467e-27	up	Plant cadmium resistance protein
TraesCS4A02G390100	chr4A	667330919	667331413	+	24	28	40	97	114	132	5.50227	5.77523	8.51833	17.6593	20.5908	23.9792	1.65001	8.76571e-11	up	Gamma-aminobutyric acid receptor subunit gamma-2
TraesCS1D02G394500	chr1D	463471615	463478025	-	19	38	41	142	114	108	0.483357	0.869718	0.968862	2.86862	2.28485	2.17705	1.64947	6.73359e-11	up	Core-2/I-branching beta-1,6-N-acetylglucosaminyltransferase family protein, putative
TraesCS5A02G163400	chr5A	350235884	350238460	-	328	407	374	1395	1376	1361	7.63337	8.52152	8.08495	25.7802	25.2289	25.0975	1.64898	5.17144e-118	up	Cinnamoyl-CoA reductase
TraesCS3B02G391400	chr3B	616889274	616896185	+	17	17	21	79	63	63	0.303697	0.273225	0.348477	1.1207	0.886686	0.891789	1.64817	3.61382e-07	up	Hydroxyproline-rich glycoprotein-like
TraesCS1B02G308200	chr1B	530778348	530781185	-	22	29	21	94	75	99	0.407576	0.483353	0.361384	1.38288	1.09467	1.45329	1.64796	5.61697e-09	up	WRKY transcription factor
TraesCS3A02G110500	chr3A	77548371	77549124	+	5	10	6	26	33	19	0.286577	0.515646	0.319438	1.18335	1.49012	0.862888	1.64779	0.00409033	up	Citrate-binding protein
TraesCS4D02G245200	chr4D	410402571	410413185	+	20	13	13	66	52	54	0.636101	0.37198	0.384064	1.6669	1.30298	1.36088	1.64762	5.27692e-06	up	MADS box transcription factor
TraesCS1A02G037800	chr1A	20935423	20938081	+	32	38	35	125	127	139	0.483148	0.516171	0.490864	1.49868	1.51068	1.66293	1.64758	2.48592e-13	up	Phenylalanine ammonia-lyase
TraesCS7B02G325900	chr7B	578716034	578717257	+	5	7	9	27	21	30	0.253728	0.319578	0.424233	1.08801	0.839567	1.20628	1.64619	0.00347655	up	Receptor protein kinase-like protein
TraesCS5A02G545200	chr5A	700372271	700373331	+	9	14	12	38	43	49	0.376377	0.526731	0.46615	1.26193	1.41673	1.6237	1.6461	7.58214e-05	up	Germin-like protein
TraesCS3A02G133200	chr3A	110151139	110152022	-	79	71	70	267	304	249	3.82256	3.09077	3.14622	10.2591	11.5888	9.54677	1.64587	4.34399e-25	up	Late embryogenesis abundant protein
TraesCS7B02G251100	chr7B	463533196	463539853	+	261	287	270	1028	1031	985	6.91379	6.83972	6.6436	21.6242	21.5165	20.6748	1.64586	1.45757e-91	up	Peroxidase
TraesCS1D02G250900	chr1D	343177945	343186167	-	27	41	33	123	122	130	0.418314	0.571483	0.474916	1.51326	1.48914	1.59592	1.64542	1.19778e-12	up	Oxidoreductase, 2OG-Fe(II) oxygenase family protein
TraesCS7A02G070400	chr7A	36308204	36308449	+	6	4	8	24	21	22	0.939413	0.563437	1.16348	2.98392	2.59037	2.72934	1.64393	0.00732065	up	Avr9/Cf-9 rapidly elicited protein
TraesCS7D02G239500	chr7D	204092638	204094309	-	18	20	17	58	73	73	0.507159	0.50697	0.444923	1.29769	1.62044	1.62976	1.64084	3.79903e-07	up	Caffeoyl-CoA O-methyltransferase 2
TraesCSU02G048500	chrUn	38669255	38671581	-	17	30	22	82	84	89	0.359172	0.570237	0.431758	1.37574	1.3982	1.48996	1.63993	1.04131e-08	up	Cytochrome P450
TraesCS4B02G251500	chr4B	517622558	517623667	+	20	17	15	64	68	61	0.94056	0.71926	0.655256	2.39005	2.51943	2.27309	1.63932	7.49656e-07	up	B3 domain-containing protein
TraesCS3A02G326800	chr3A	572043536	572043868	-	11	8	9	30	38	36	1.2723	0.832466	0.966946	2.75542	3.46272	3.29935	1.6393	0.000517682	up	DUF4228 domain protein
TraesCS3A02G421700	chr3A	663175914	663178597	+	150	161	167	608	589	573	5.36433	5.18001	5.54759	17.2663	16.595	16.2371	1.63875	3.13804e-55	up	Ras family protein
TraesCS4A02G389100	chr4A	666811761	666813786	+	25	32	26	100	103	104	0.79447	0.914888	0.767493	2.52353	2.57877	2.61879	1.6383	1.38135e-10	up	Carbonic anhydrase
TraesCS2B02G413100	chr2B	588887494	588888314	+	7	13	15	55	36	38	0.328394	0.548682	0.65366	2.04894	1.33057	1.41257	1.63755	0.000153437	up	RING/U-box superfamily protein, putative
TraesCS7D02G388200	chr7D	501900062	501900262	-	62	58	61	241	206	223	11.8805	9.99891	10.8577	36.6717	31.0992	33.8594	1.63707	2.28035e-21	up	Sec14p-like phosphatidylinositol transfer family protein
TraesCS1D02G202300	chr1D	285441422	285444291	+	75	61	69	230	271	258	1.12884	0.826001	0.964679	2.74896	3.21349	3.07694	1.63557	2.7118e-23	up	S-adenosyl-L-methionine-dependent methyltransferases superfamily protein
TraesCS4B02G305600	chr4B	594359019	594363636	-	20	34	19	85	96	88	0.52367	0.800916	0.46211	1.76733	1.98033	1.82574	1.6352	6.98405e-09	up	Alcohol dehydrogenase, putative
TraesCS6A02G240700	chr6A	451988299	451989276	-	57	67	79	245	255	249	2.90782	3.07502	3.74355	9.92498	10.2488	10.0652	1.63462	4.64432e-24	up	Cytochrome b5
TraesCS7A02G069300	chr7A	35395600	35397741	-	340	342	363	1287	1290	1280	6.11364	5.53258	6.06305	18.3768	18.2746	18.2373	1.63333	2.00203e-110	up	Arginine decarboxylase
TraesCS7D02G201400	chr7D	160534128	160535018	+	124	119	130	486	468	423	5.36024	4.62796	5.21999	16.6828	15.9385	14.4888	1.63326	3.75803e-41	up	Pathogenesis-related protein 1
TraesCS3A02G441400	chr3A	683448686	683450242	-	17	13	19	74	51	56	0.420533	0.289318	0.436585	1.45363	0.993939	1.09766	1.63316	3.95233e-06	up	3'-N-debenzoyl-2'-deoxytaxol N-benzoyltransferase
TraesCS2D02G165800	chr2D	109901630	109902556	+	272	326	367	1263	1184	1106	18.8763	20.3538	23.6579	69.6019	64.7346	60.818	1.63219	1.41762e-82	up	Chymotrypsin inhibitor
TraesCS2B02G439800	chr2B	631700441	631701056	+	94	97	109	396	360	349	6.80544	6.31802	7.33025	22.7664	20.5338	20.0209	1.63095	5.79753e-34	up	cysteine-rich/transmembrane domain A-like protein
TraesCS7D02G188400	chr7D	140810881	140811609	+	9	12	13	42	41	42	0.475505	0.570393	0.637999	1.76211	1.70661	1.7583	1.63039	0.000104661	up	Glutathione S-transferase
TraesCS2B02G441600	chr2B	633692461	633693395	-	17	12	10	59	31	54	0.700289	0.444724	0.382642	1.92997	1.00607	1.76259	1.62971	0.000108733	up	transmembrane protein, putative (Protein of unknown function, DUF599)
TraesCS5D02G483900	chr5D	520347457	520348065	-	9	2	12	32	31	22	0.569201	0.113798	0.704966	1.6071	1.54462	1.10249	1.62807	0.00411443	up	LURP-one-like protein
TraesCS5B02G403100	chr5B	580073175	580075433	+	11	18	21	63	55	65	0.22032	0.32435	0.390701	1.00201	0.867883	1.03158	1.62595	2.46131e-06	up	Cytochrome P450
TraesCS1D02G214600	chr1D	299809481	299811605	-	26	30	25	100	103	94	0.619687	0.643281	0.553481	1.89265	1.93408	1.77524	1.62475	3.86206e-10	up	QWRF motif protein (DUF566)
TraesCS5A02G171900	chr5A	365091023	365095558	+	249	269	277	1000	966	945	3.33465	3.24104	3.44584	10.6346	10.1922	10.028	1.62262	2.72725e-85	up	Glucan endo-1,3-beta-glucosidase, putative
TraesCS6B02G205900	chr6B	258006117	258012949	+	524	568	591	1922	2086	2154	4.27592	4.16991	4.47971	12.4544	13.4107	13.9275	1.62241	7.71174e-142	up	Pleiotropic drug resistance ABC transporter
TraesCS2D02G317800	chr2D	407224064	407225140	+	503	550	548	2066	1967	1822	20.1388	19.8111	20.3802	65.685	62.0451	57.8021	1.62085	1.4549e-134	up	Pathogenesis-related protein 1
TraesCS6B02G156100	chr6B	159128328	159130087	+	38	54	54	178	176	179	0.831594	1.06317	1.0977	3.09327	3.03444	3.10392	1.62076	2.71762e-17	up	Plant cadmium resistance protein
TraesCS7D02G202700	chr7D	161186995	161187237	-	12	13	15	48	42	56	1.90202	1.85378	2.20846	6.04151	5.2447	7.03318	1.61851	3.11507e-05	up	Transcription-repair-coupling factor
TraesCS7D02G087300	chr7D	53502544	53505444	-	42	39	51	157	153	172	0.557624	0.465841	0.628965	1.65525	1.60037	1.80947	1.61778	1.85294e-15	up	Leucine-rich repeat receptor-like protein kinase family protein
TraesCS3D02G303300	chr3D	418230819	418235744	+	56	65	52	207	191	233	1.58478	1.65492	1.36694	4.65182	4.25847	5.22478	1.61737	1.77545e-19	up	Transmembrane protein 56
TraesCS7B02G305000	chr7B	546246267	546254856	-	77	86	78	282	316	281	1.69277	1.70092	1.59281	4.92295	5.47307	4.89488	1.61684	1.25581e-27	up	Eukaryotic aspartyl protease family protein, putative
TraesCS4A02G169500	chr4A	427882937	427884088	-	15	7	13	41	47	40	0.572586	0.240396	0.460952	1.24281	1.41346	1.20987	1.614	0.000147518	up	Protein MID1-COMPLEMENTING ACTIVITY 1
TraesCS7D02G466700	chr7D	580478154	580479470	-	13	27	16	63	68	72	0.380188	0.710393	0.434648	1.46307	1.56676	1.66846	1.61354	9.14805e-07	up	Pleiotropic drug resistance protein 1
TraesCS6D02G283000	chr6D	390024588	390025350	+	86	87	80	312	337	272	4.8215	4.38817	4.16617	13.8902	14.8851	12.0832	1.61299	3.46897e-27	up	Glycine rich protein
TraesCS3D02G506400	chr3D	593244355	593246079	+	86	103	98	341	357	345	1.92021	2.06904	2.03255	6.04611	6.27996	6.1038	1.6125	3.75653e-33	up	Serine/threonine-protein kinase
TraesCS2D02G182000	chr2D	126899204	126899986	-	270	274	331	1122	1038	1020	18.6702	17.0458	21.2607	61.6096	56.5484	55.8876	1.61152	1.20719e-78	up	B12D protein
TraesCS5A02G008700	chr5A	6287359	6290472	-	23	30	38	113	94	123	0.446505	0.523963	0.685245	1.742	1.43769	1.89205	1.61117	2.58018e-10	up	Cytochrome P450
TraesCS7B02G179900	chr7B	267239583	267243265	-	101	117	104	391	396	381	2.01456	2.09954	1.92688	6.19306	6.22287	6.02161	1.60938	9.04045e-37	up	Carboxypeptidase
TraesCS2A02G345900	chr2A	584143334	584144280	+	9	10	5	33	26	28	0.366044	0.365907	0.188897	1.0658	0.833108	0.902357	1.60738	0.0022537	up	Leucine-rich repeat receptor-like protein kinase
TraesCS3D02G269100	chr3D	373832596	373834766	-	8	8	13	35	28	42	0.245129	0.220534	0.370009	0.851615	0.675929	1.01973	1.60711	0.000741728	up	Transmembrane protein, putative
TraesCS7D02G067600	chr7D	38509115	38509354	-	0	5	2	10	8	7	0	0.721904	0.298142	1.27438	1.01148	0.890137	1.60537	0.171997	up	Avr9/Cf-9 rapidly elicited protein
TraesCS2B02G454500	chr2B	649475798	649478584	+	158	166	165	618	590	561	4.05972	3.83731	3.9381	12.6095	11.9434	11.4217	1.60479	1.24735e-52	up	Xyloglucan endotransglucosylase/hydrolase
TraesCS3A02G111200	chr3A	78710172	78711132	+	19	30	24	76	94	93	0.761501	1.08173	0.893494	2.4188	2.96813	2.95345	1.60217	1.31311e-08	up	WRKY transcription factor
TraesCS4B02G199700	chr4B	428190800	428192680	+	21	20	26	74	84	84	0.772526	0.661918	0.888445	2.1617	2.4345	2.44851	1.60211	3.74288e-08	up	Glutathione-S-transferase
TraesCS1D02G288700	chr1D	386949389	386950155	+	28	19	24	84	92	81	1.57437	0.961134	1.2535	3.75059	4.07545	3.60881	1.60166	1.86676e-08	up	Eukaryotic translation initiation factor 3 subunit A
TraesCS7B02G493700	chr7B	745044049	745045638	+	49	48	70	206	193	203	1.50621	1.32743	1.99872	5.02837	4.67395	4.94442	1.60001	3.16451e-18	up	Chitinase
TraesCS4A02G106300	chr4A	120569614	120572791	+	821	1027	889	3376	3245	3231	23.8653	26.8581	24.0043	77.9287	74.3151	74.4203	1.59962	6.05335e-195	up	Ascorbate peroxidase
TraesCS3B02G552100	chr3B	786775625	786776775	+	5	9	8	19	32	28	0.316743	0.512932	0.47075	0.955786	1.59707	1.40548	1.59826	0.00452184	up	GPI-anchored protein LORELEI
TraesCS2A02G394800	chr2A	645910401	645911020	+	4	2	2	2	17	10	0.358288	0.161169	0.166405	0.142257	1.19966	0.709744	1.59607	0.162944	up	cytochrome P450, family 71, subfamily A, polypeptide 25
TraesCS5B02G142100	chr5B	267777723	267779485	-	19	18	20	66	79	60	0.494795	0.421721	0.4838	1.36485	1.62083	1.23809	1.59529	6.78379e-07	up	NAC domain protein
TraesCS3D02G286600	chr3D	395641840	395643010	+	5	12	9	33	37	23	0.183935	0.397151	0.307539	0.964002	1.07234	0.670427	1.59526	0.0019894	up	NBS-LRR-like resistance protein
TraesCS1B02G115800	chr1B	136167712	136169611	+	24	20	23	70	82	89	0.665981	0.4993	0.592847	1.54248	1.79268	1.95691	1.59446	5.9321e-08	up	Peroxidase
TraesCS1B02G282300	chr1B	491231072	491233471	+	96	88	101	330	359	335	2.57309	2.12201	2.5146	7.02373	7.58081	7.11473	1.59375	4.55789e-31	up	Ethylene-responsive transcription factor
TraesCS2D02G033100	chr2D	12875568	12877603	+	494	588	542	1981	2009	1832	13.3055	14.2483	13.5602	42.3701	42.6306	39.0985	1.59295	6.99021e-138	up	Chitinase
TraesCS1B02G045300	chr1B	25112830	25113940	-	10	9	8	30	43	24	0.346678	0.280704	0.25762	0.825882	1.17444	0.659276	1.59218	0.00156287	up	Cysteine-rich receptor-kinase-like protein
TraesCS7A02G373600	chr7A	546635398	546636192	+	25	26	27	94	104	81	1.21119	1.13325	1.21507	3.61636	3.96958	3.10948	1.58827	4.41292e-09	up	ESAT-6 secretion machinery protein EssB
TraesCS5A02G249900	chr5A	464633547	464638852	+	19	15	32	89	77	70	0.285303	0.20264	0.446341	1.06124	0.910922	0.832877	1.58751	3.30111e-07	up	ABC transporter G family member
TraesCS4D02G227300	chr4D	386549132	386551073	+	31	28	28	111	104	96	0.733411	0.59597	0.615329	2.08535	1.93846	1.79965	1.58614	3.90163e-10	up	UDP-glycosyltransferase
TraesCS6B02G305300	chr6B	548114619	548116318	-	19	12	10	55	47	45	0.567289	0.322339	0.277341	1.30402	1.10557	1.06462	1.58585	5.5667e-05	up	Groundhog protein 7
TraesCS6A02G063800	chr6A	34039340	34039600	-	19	14	28	64	83	71	2.80384	1.8587	3.83815	7.49981	9.64974	8.3021	1.58535	7.45705e-07	up	indeterminate(ID)-domain 11
TraesCS5A02G185500	chr5A	385546281	385555174	-	56	60	81	229	209	264	0.449072	0.432872	0.60336	1.45826	1.32042	1.6775	1.58417	1.72182e-19	up	Pleiotropic drug resistance ABC transporter
TraesCS7A02G090100	chr7A	54961506	54962325	-	84	97	108	378	288	363	6.74029	7.00247	8.04983	24.0858	18.2066	23.08	1.58358	1.09964e-26	up	Gamma-aminobutyric acid receptor subunit gamma-2
TraesCS5D02G342000	chr5D	429978698	429980332	-	117	123	116	453	390	426	2.75619	2.6068	2.53831	8.47405	7.2381	7.95174	1.58354	1.00359e-36	up	Ornithine decarboxylase
TraesCS5A02G543700	chr5A	699534569	699535009	-	7	12	10	42	31	30	0.611364	0.942895	0.81127	2.91287	2.13305	2.07612	1.58287	0.000906044	up	Germin-like protein
TraesCS5B02G090200	chr5B	116305821	116308965	-	25	27	30	105	91	96	1.35049	1.31218	1.50534	4.50412	3.87284	4.10915	1.58271	1.42464e-09	up	Ribonucleoside-diphosphate reductase
TraesCS1A02G102800	chr1A	99071008	99072331	+	29	33	29	116	108	100	0.907361	0.928916	0.842838	2.88211	2.66222	2.4792	1.58241	1.50974e-10	up	Glutathione S-transferase
TraesCS3D02G095300	chr3D	48405135	48406893	+	14	7	16	54	39	39	0.3742	0.168327	0.397246	1.14615	0.821256	0.825982	1.58018	0.00020719	up	Alpha/beta-hydrolase superfamily protein
TraesCS3A02G025400	chr3A	13412673	13414123	-	96	128	130	435	429	391	2.70485	3.24461	3.40235	9.73266	9.52285	8.72928	1.5781	6.24409e-36	up	GDSL esterase/lipase
TraesCS3D02G337900	chr3D	450478118	450483417	-	26	42	47	129	116	162	0.453539	0.65913	0.761558	1.7869	1.59418	2.23916	1.57808	2.15489e-11	up	Kinase family protein
TraesCS7D02G536900	chr7D	628603361	628606830	-	440	497	477	1613	1724	1679	11.9513	12.1451	12.035	34.7912	36.8926	36.1364	1.5771	7.76705e-131	up	2-oxoglutarate (2OG) and Fe(II)-dependent oxygenase superfamily protein
TraesCS6A02G177500	chr6A	198178715	198180285	-	14	12	16	56	37	56	0.387095	0.298505	0.410935	1.22955	0.805988	1.22689	1.57583	5.71403e-05	up	transmembrane protein, putative (Protein of unknown function, DUF642)
TraesCS4D02G029500	chr4D	13060206	13065244	-	47	64	54	210	191	183	0.681313	0.834659	0.72712	2.41734	2.18132	2.10199	1.57562	6.69004e-18	up	Hedgehog-interacting-like protein
TraesCS4B02G117200	chr4B	135812176	135815013	+	18	18	25	71	78	67	0.602858	0.54237	0.777761	1.8883	2.05814	1.77806	1.57407	3.785e-07	up	F-box protein-like
TraesCS3D02G301400	chr3D	415681109	415684129	-	107	149	183	533	519	498	1.78794	2.23994	2.84043	7.0724	6.83242	6.59369	1.57354	3.75153e-37	up	Protein DETOXIFICATION
TraesCS5D02G144200	chr5D	230413142	230421384	-	39	51	37	143	145	161	0.653096	0.768357	0.575543	1.9016	1.91301	2.13633	1.57331	6.13286e-14	up	Long-Chain Acyl-CoA Synthetase
TraesCS3B02G376300	chr3B	592608698	592613654	-	36	40	32	133	116	133	0.663115	0.662867	0.54752	1.9454	1.68338	1.94119	1.57262	4.75522e-12	up	Kinase family protein
TraesCS3A02G297100	chr3A	531701236	531702644	-	100	124	108	387	399	387	2.90467	3.2404	2.91396	8.92644	9.13077	8.90713	1.57206	1.48143e-35	up	Peroxidase
TraesCS5B02G402900	chr5B	579590858	579594489	+	65	56	68	227	215	227	1.3994	1.08467	1.35989	3.88084	3.64675	3.87245	1.57193	2.14419e-20	up	Cytochrome P450
TraesCS5B02G468300	chr5B	641822078	641824730	+	56	66	63	238	207	208	0.853201	0.904665	0.891595	2.87946	2.48468	2.51106	1.57053	7.20089e-20	up	Phenylalanine ammonia-lyase
TraesCS4A02G349700	chr4A	626284731	626285914	-	11	22	23	64	69	64	0.567929	1.02189	1.10304	2.62393	2.80665	2.61825	1.57006	1.98799e-06	up	Glutathione S-transferase
TraesCS4D02G015800	chr4D	7035307	7036544	+	1056	1145	1133	4132	3737	3902	32.8536	32.0483	32.7426	102.082	91.5968	96.1915	1.57	4.8835e-206	up	Thaumatin like protein
TraesCS5D02G478200	chr5D	517054084	517055294	+	12	17	17	53	59	50	0.381661	0.486436	0.502237	1.33857	1.47838	1.26007	1.56862	1.44116e-05	up	Acetyl-coenzyme A carboxylase carboxyl transferase subunit alpha
TraesCS1B02G005100	chr1B	3171426	3176156	-	47	49	41	154	178	151	0.662367	0.621265	0.536721	1.72342	1.97633	1.68619	1.56691	8.25095e-15	up	E3 ubiquitin-protein ligase SINA-like 10
TraesCS1D02G350100	chr1D	436085585	436087356	-	23	20	30	89	83	85	0.499924	0.391099	0.605705	1.53616	1.42132	1.46395	1.56487	2.79439e-08	up	Glycosyltransferase
TraesCS6B02G392800	chr6B	667894971	667895851	+	4	10	12	30	31	30	0.19651	0.441982	0.547607	1.17035	1.19984	1.16782	1.56419	0.00232424	up	Coatomer, beta subunit
TraesCS2A02G161200	chr2A	113309228	113312068	-	92	91	120	370	347	348	2.63651	2.34619	3.19438	8.42002	7.83444	7.90224	1.56334	3.75362e-30	up	Trehalose 6-phosphate phosphatase
TraesCS6B02G271900	chr6B	490564636	490566076	-	32	48	41	153	137	134	0.855315	1.15425	1.01794	3.24742	2.88493	2.83799	1.56211	4.67154e-13	up	DUF241 domain protein (DUF241)
TraesCS2A02G219100	chr2A	206404026	206406512	+	29	33	30	98	113	112	0.515679	0.52793	0.495526	1.38382	1.58306	1.57808	1.56205	2.39312e-10	up	Isocitrate lyase
TraesCS5B02G403000	chr5B	579807347	579810406	+	181	213	215	709	717	708	3.75209	3.97242	4.13997	11.6711	11.7099	11.6294	1.55997	1.2034e-61	up	Cytochrome P450
TraesCS1D02G048900	chr1D	28569318	28572143	+	17	26	17	66	78	66	0.306972	0.42238	0.285143	0.946376	1.10964	0.944329	1.55991	8.01651e-07	up	Receptor-like protein kinase
TraesCS7A02G453100	chr7A	646956019	646958877	-	57	49	64	208	190	198	1.41093	1.09121	1.47155	4.0885	3.70529	3.88352	1.55828	7.43523e-18	up	transmembrane protein, putative (Protein of unknown function, DUF642)
TraesCS2B02G010500	chr2B	5684671	5689444	-	14	8	9	34	33	42	0.615551	0.316451	0.367572	1.18709	1.14311	1.46324	1.55766	0.000747827	up	WRKY transcription factor
TraesCS7A02G132000	chr7A	85120707	85121750	-	10	10	12	42	36	34	0.402886	0.362462	0.449084	1.3437	1.14267	1.0854	1.55723	0.00048043	up	Glutathione S-transferase
TraesCS1B02G194900	chr1B	349830457	349831844	+	108	179	161	550	501	511	3.30661	4.93052	4.57877	13.3719	12.0847	12.3968	1.55682	5.52759e-38	up	Glutathione s-transferase, putative
TraesCS3B02G445200	chr3B	685038013	685039263	-	16	24	19	60	64	82	0.49261	0.664775	0.543376	1.46691	1.55239	2.00045	1.55679	1.42445e-06	up	Basic 7S globulin 2
TraesCS1D02G363300	chr1D	445039290	445040625	-	15	14	19	61	59	48	0.432439	0.363113	0.508805	1.39648	1.34006	1.09649	1.55669	1.29641e-05	up	WRKY transcription factor
TraesCS1D02G272600	chr1D	366475114	366476973	-	70	54	67	232	218	219	2.77378	1.92508	2.46611	7.30016	6.80563	6.87619	1.55552	1.31728e-19	up	Ethylene-responsive transcription factor
TraesCS5B02G119100	chr5B	210167304	210168098	-	24	28	23	95	82	85	1.16274	1.22043	1.03506	3.65483	3.12986	3.26304	1.5552	1.84232e-08	up	Tryptophan synthase
TraesCS7D02G329300	chr7D	420782294	420783189	+	10	8	10	33	41	24	0.429865	0.309387	0.399297	1.12646	1.38853	0.817473	1.55442	0.00168841	up	VQ motif family protein
TraesCS2A02G178200	chr2A	137229356	137229915	+	28	25	28	97	99	87	1.9258	1.54694	1.78885	5.29779	5.36445	4.74134	1.55318	4.5623e-09	up	IgA FC receptor
TraesCS1D02G225800	chr1D	314334269	314335243	+	25	31	40	125	103	106	1.08312	1.20832	1.60976	4.3005	3.51571	3.63893	1.55088	4.28217e-10	up	Late embryogenesis-abundant protein
TraesCSU02G009000	chrUn	12467631	12469313	+	84	115	96	308	337	380	1.92236	2.36774	2.04076	5.59728	6.07608	6.8908	1.5491	1.21867e-27	up	Glycosyltransferase
TraesCS7B02G299500	chr7B	536639152	536641136	+	99	107	129	409	396	360	1.92095	1.86786	2.32505	6.30193	6.05359	5.53493	1.54858	2.78791e-32	up	Cytochrome P450 family cinnamate 4-hydroxylase
TraesCS1A02G374700	chr1A	549708527	549712807	+	24	27	33	102	89	101	0.458523	0.464081	0.585635	1.54746	1.33961	1.52898	1.54855	3.27722e-09	up	Protein kinase family protein
TraesCS6B02G403400	chr6B	679240796	679243736	+	314	351	330	1136	1201	1122	10.112	10.1694	9.87158	29.0508	30.4712	28.6307	1.54775	1.37222e-92	up	Calcineurin B-like protein
TraesCS6A02G063900	chr6A	34070738	34071396	-	44	47	58	179	171	167	2.57162	2.47134	3.14881	8.30765	7.87388	7.73395	1.5453	1.0452e-15	up	Glutamine--fructose-6-phosphate aminotransferase [isomerizing]
TraesCS1B02G158000	chr1B	268286158	268287297	+	27	30	26	88	104	96	0.912219	0.911879	0.815967	2.36096	2.76826	2.57002	1.54472	3.7472e-09	up	Chitinase
TraesCS4A02G128100	chr4A	165354674	165356110	+	18	35	27	109	93	74	0.683041	1.19488	0.951704	3.28451	2.78032	2.22503	1.54243	6.39665e-08	up	WRKY transcription factor
TraesCS2D02G415800	chr2D	529551354	529560467	+	34	48	58	150	163	170	0.37045	0.470514	0.587006	1.29781	1.39919	1.46767	1.53954	5.22077e-14	up	SHR5-receptor-like kinase
TraesCS1A02G186700	chr1A	337703103	337704240	-	54	61	70	251	192	196	2.02518	2.05816	2.43855	7.47505	5.67295	5.82446	1.53947	3.28619e-17	up	Glutathione S-transferase
TraesCS4B02G226700	chr4B	473866797	473868871	+	42	43	42	151	126	162	0.91913	0.846597	0.853769	2.62407	2.17238	2.80913	1.53909	5.81563e-13	up	UDP-glycosyltransferase
TraesCS4A02G454800	chr4A	718848586	718850423	+	158	163	138	576	519	492	5.74105	5.32847	4.65776	16.6199	14.8573	14.1654	1.53885	6.33507e-41	up	Glutathione S-transferase
TraesCS7A02G123100	chr7A	79613886	79618095	+	34	31	24	111	100	97	0.90563	0.742872	0.593809	2.34782	2.0985	2.04726	1.5388	1.86319e-09	up	Alpha/beta-Hydrolases superfamily protein
TraesCS5A02G074000	chr5A	86663536	86667502	-	209	231	238	714	830	794	3.6001	3.57982	3.80811	9.76646	11.2638	10.8372	1.53608	7.84962e-60	up	Heparanase
TraesCS5A02G011000	chr5A	7189904	7195842	+	43	34	29	119	126	121	0.859463	0.611389	0.538419	1.88876	1.98411	1.91635	1.5339	6.029e-11	up	Ankyrin repeat protein-like
TraesCS7A02G187000	chr7A	142643182	142644579	-	183	212	225	750	702	681	6.73201	7.01633	7.68847	21.9091	20.3455	19.8505	1.53355	9.28091e-57	up	Sphingoid base hydroxylase 2
TraesCS5A02G280700	chr5A	489843261	489844766	+	15	15	8	51	46	34	0.433738	0.390218	0.214877	1.17105	1.04793	0.779013	1.53335	0.000278924	up	L-threonine 3-dehydrogenase
TraesCS3A02G344400	chr3A	593999825	594004169	-	68	90	80	266	270	282	1.14271	1.36066	1.24876	3.54959	3.5746	3.75495	1.53297	3.42098e-24	up	Kinase family protein
TraesCS4B02G176300	chr4B	386491244	386492123	+	19	32	35	98	104	93	0.929863	1.40895	1.5911	3.80857	4.00993	3.60644	1.53248	5.99538e-09	up	serine-rich protein-like protein
TraesCS1D02G020600	chr1D	8836433	8837400	+	7	8	8	29	25	25	0.415426	0.427136	0.441011	1.36667	1.16889	1.17562	1.53096	0.00487889	up	Trypsin inhibitor
TraesCS6D02G246500	chr6D	349030668	349033236	+	25	35	24	106	87	95	0.465168	0.585893	0.414806	1.5662	1.27534	1.40063	1.52989	8.4985e-09	up	Peptide transporter
TraesCS5B02G080400	chr5B	98664967	98668888	-	90	80	98	281	325	315	1.64286	1.3138	1.66168	4.07319	4.67389	4.55615	1.52923	1.53821e-25	up	Heparanase
TraesCS5A02G004800	chr5A	3215100	3218868	-	43	53	49	152	157	188	1.1984	1.32889	1.2685	3.36392	3.44722	4.15164	1.52846	1.71364e-14	up	Hydroxysteroid dehydrogenase, putative
TraesCS3B02G601700	chr3B	822067206	822068221	+	18	12	11	45	52	44	0.760183	0.455939	0.431521	1.50914	1.73016	1.47241	1.52634	0.000113089	up	Metallothionein
TraesCS3A02G474400	chr3A	705931181	705933380	-	2	1	4	9	5	10	0.273163	0.122877	0.507475	0.976122	0.538021	1.08223	1.52626	0.195545	up	beta-mannosyltransferase-like protein
TraesCS7B02G377100	chr7B	641805844	641807414	-	17	21	19	69	55	71	0.416786	0.463195	0.432695	1.34333	1.06234	1.37928	1.52593	3.02627e-06	up	Aspartic proteinase nepenthesin-1
TraesCS5A02G024100	chr5A	18948857	18950202	-	54	76	54	207	220	202	2.00953	2.54445	1.86663	6.11703	6.45001	5.95636	1.52544	3.75876e-18	up	Glutathione S-transferase
TraesCS2D02G481600	chr2D	584533176	584534915	+	549	592	585	2025	1928	1951	16.4044	15.9144	16.237	48.0488	45.3871	46.1928	1.52426	3.15846e-141	up	Anthocyanidin reductase
TraesCS6A02G271100	chr6A	497729046	497730723	+	41	48	45	178	144	136	1.01815	1.07238	1.03802	3.51009	2.81727	2.67607	1.52408	4.20446e-13	up	chitin synthase, putative (DUF1218)
TraesCS1D02G036900	chr1D	17236484	17237755	-	17	17	21	70	59	59	0.514757	0.463108	0.590658	1.68315	1.40748	1.41558	1.5232	4.41826e-06	up	Cysteine-rich receptor-kinase-like protein
TraesCS1B02G194700	chr1B	349595182	349596291	-	26	29	34	94	112	98	0.998419	1.00188	1.21278	2.86641	3.3884	2.98191	1.52265	2.4177e-09	up	Glutathione S-transferase
TraesCS1D02G422000	chr1D	477499555	477500518	-	43	62	44	183	144	181	1.71803	2.22862	1.63298	5.8061	4.53277	5.73022	1.52245	5.94905e-14	up	Glycerol-3-phosphate dehydrogenase [NAD(+)], cytoplasmic
TraesCS4D02G349300	chr4D	502425338	502426194	-	27	20	36	88	101	95	1.21345	0.808667	1.50288	3.1406	3.57617	3.38308	1.52244	2.08621e-08	up	Cysteine-rich receptor-kinase-like protein
TraesCS7A02G059400	chr7A	28967500	28967805	-	6	3	5	14	15	19	0.755214	0.33972	0.584592	1.39932	1.48747	1.89497	1.52148	0.0417567	up	Tyrosine decarboxylase
TraesCS2D02G377200	chr2D	481599475	481602192	+	153	176	149	551	597	481	2.25093	2.32951	2.0362	6.43713	6.91963	5.60719	1.51908	7.46599e-40	up	Phenylalanine ammonia-lyase
TraesCS3D02G220800	chr3D	301420590	301421316	-	7	6	9	30	21	24	0.370855	0.285981	0.442907	1.26211	0.876522	1.0075	1.51866	0.00756039	up	Octicosapeptide/Phox/Bem1p (PB1) domain-containing protein / tetratricopeptide repeat (TPR)-containing protein
TraesCS4D02G195700	chr4D	339539405	339543141	+	94	105	135	407	379	350	2.61219	2.62511	3.48477	8.98135	8.29763	7.70681	1.51714	5.92358e-29	up	2-oxoglutarate (2OG) and Fe(II)-dependent oxygenase superfamily protein
TraesCS5B02G435000	chr5B	609598699	609600689	+	35	57	64	193	174	162	0.960839	1.40779	1.63202	4.20737	3.76331	3.52393	1.51625	2.85423e-14	up	Glutathione S-transferase
TraesCS3D02G217400	chr3D	295140911	295145225	-	51	49	64	211	181	166	0.500717	0.432811	0.583668	1.64503	1.40003	1.2914	1.51618	2.40987e-15	up	Pentatricopeptide repeat-containing protein
TraesCS3D02G113200	chr3D	67350958	67351930	+	18	29	27	88	81	82	0.712525	1.03278	0.992784	2.76618	2.5261	2.572	1.51581	8.30784e-08	up	WRKY transcription factor
TraesCS3B02G352700	chr3B	562401630	562405038	+	40	37	37	141	122	125	0.52474	0.436683	0.450868	1.46884	1.2609	1.29934	1.51563	1.20011e-11	up	Serine/threonine-protein kinase
TraesCS5D02G173900	chr5D	272354579	272358172	+	64	77	60	228	233	222	1.72862	1.87108	1.50534	4.89019	4.95809	4.7512	1.51531	5.25443e-20	up	Indole-3-glycerol phosphate synthase
TraesCS4D02G213900	chr4D	366691812	366692177	-	8	8	9	25	34	26	0.841878	0.757408	0.879762	2.08915	2.81888	2.16802	1.51466	0.00388117	up	Transmembrane protein
TraesCS3B02G358200	chr3B	571019940	571024010	+	32	30	46	117	120	130	0.61718	0.520552	0.824107	1.79192	1.8234	1.98671	1.51447	1.00161e-10	up	Serine/Threonine-kinase WNK (WNK)-like protein
TraesCS3A02G124700	chr3A	100841262	100844726	-	54	56	61	191	185	205	1.35673	1.2658	1.42361	3.81067	3.66191	4.08114	1.51444	3.3747e-17	up	Glycosyltransferase
TraesCS2D02G135700	chr2D	79873391	79878660	+	38	46	77	167	191	188	0.440314	0.479532	0.828769	1.53662	1.74361	1.7261	1.51434	1.94271e-13	up	Carboxypeptidase
TraesCS3A02G279000	chr3A	508385271	508386292	-	15	22	17	57	64	62	0.565302	0.745921	0.595117	1.70583	1.90023	1.85145	1.51322	6.2825e-06	up	Late embryogenesis abundant hydroxyproline-rich glycoprotein family, putative
TraesCS4B02G176700	chr4B	386749723	386751143	-	18	24	17	71	63	66	0.662798	0.795061	0.581462	2.07605	1.82762	1.92567	1.51289	2.17516e-06	up	WRKY transcription factor
TraesCS7D02G070200	chr7D	41259496	41260293	+	114	117	130	420	422	383	6.0899	5.62304	6.45078	17.8166	17.7605	16.2119	1.51241	4.45481e-34	up	Senescence-associated protein, putative
TraesCS6B02G406200	chr6B	680809098	680814154	+	71	58	67	228	220	218	1.9547	1.43658	1.71341	4.98457	4.77181	4.75564	1.51215	4.0237e-19	up	Alcohol dehydrogenase, putative
TraesCS3B02G257400	chr3B	415045360	415046051	+	8	10	5	23	30	25	0.445271	0.500743	0.258504	1.01656	1.31551	1.10256	1.51189	0.00651802	up	multimeric translocon complex in the outer envelope membrane 132
TraesCS6D02G353700	chr6D	449247402	449253649	+	23	13	21	67	63	64	0.600587	0.305402	0.509368	1.38929	1.29606	1.32421	1.51181	4.96637e-06	up	Alcohol dehydrogenase, putative
TraesCS7D02G536500	chr7D	628212584	628215083	-	28	34	23	92	96	100	0.823241	0.899349	0.628146	2.14796	2.22371	2.32969	1.51103	8.1773e-09	up	Ser/Thr-rich protein T10 in DGCR region
TraesCS7A02G317500	chr7A	457682821	457685495	+	1113	1293	1252	4172	4218	3983	18.6627	19.5056	19.5006	55.5513	55.7216	52.9199	1.50897	3.10235e-230	up	L-gulonolactone oxidase
TraesCS7B02G105300	chr7B	121496003	121496779	+	20	24	24	69	80	81	0.991401	1.07031	1.10508	2.71606	3.12426	3.18152	1.50894	3.05771e-07	up	Pathogenesis-related protein 1
TraesCS6D02G191500	chr6D	264440893	264443247	+	30	37	38	120	118	117	0.490649	0.544417	0.577293	1.55848	1.52044	1.51623	1.5088	7.01721e-11	up	Lectin receptor kinase
TraesCS1B02G455700	chr1B	670714243	670715458	-	22	15	19	53	72	65	0.696834	0.427443	0.559016	1.33307	1.79671	1.63136	1.5079	7.29304e-06	up	Late embryogenesis abundant hydroxyproline-rich glycoprotein family, putative
TraesCS1B02G252600	chr1B	445427024	445429368	-	22	22	24	80	86	64	0.381689	0.343392	0.386778	1.10217	1.1755	0.879827	1.50729	4.68624e-07	up	ABC transporter G family member
TraesCS4B02G259400	chr4B	526735697	526740310	-	63	103	82	277	283	276	1.16212	1.70934	1.40504	4.05751	4.11277	4.03412	1.5071	9.00075e-23	up	Endo-1,4-beta-xylanase
TraesCS6B02G383600	chr6B	658530539	658531483	+	16	8	14	42	52	35	0.738915	0.332388	0.600573	1.54026	1.89197	1.28077	1.50637	0.000402606	up	Dehydrin
TraesCS7B02G445600	chr7B	709323188	709323997	+	2	9	9	32	20	15	0.095101	0.385016	0.397522	1.2083	0.749243	0.565166	1.50618	0.021194	up	Chaperone protein dnaJ
TraesCS7D02G479500	chr7D	590652125	590653108	+	10	15	16	47	40	51	0.391422	0.528223	0.58174	1.46088	1.23351	1.58178	1.5044	0.000146911	up	transmembrane protein, putative (DUF679)
TraesCS6A02G071000	chr6A	38758958	38759492	+	3	4	4	18	9	10	0.263207	0.31573	0.325986	1.25406	0.622094	0.695193	1.5029	0.0912988	up	Inhibitor protein
TraesCS3A02G045500	chr3A	24509826	24511331	-	18	14	19	60	59	53	0.547187	0.382888	0.536514	1.44839	1.41304	1.27664	1.5014	1.55899e-05	up	Trypsin inhibitor
TraesCS6D02G387700	chr6D	464495035	464497129	-	29	23	43	115	99	106	0.563837	0.402313	0.776583	1.77551	1.51645	1.63302	1.50092	5.93585e-09	up	Cytochrome P450
TraesCS2D02G267100	chr2D	326350344	326351968	+	58	67	56	208	203	198	2.70779	2.81411	2.4285	7.71117	7.46655	7.32456	1.50083	6.9986e-18	up	Plant/T7H20-70 protein
TraesCS4B02G131500	chr4B	171652540	171663159	-	154	168	161	563	501	560	2.69857	2.64851	2.62061	7.83414	6.91653	7.77554	1.49966	4.96112e-43	up	Protein ZINC INDUCED FACILITATOR-LIKE 1
TraesCS2A02G571300	chr2A	768265704	768267120	-	78	68	89	244	260	287	2.12014	1.66288	2.24711	5.2666	5.56777	6.18133	1.49938	3.5189e-21	up	Peroxidase
TraesCS5D02G033000	chr5D	30618434	30620412	+	4	5	5	13	13	21	0.372134	0.418495	0.432089	0.960403	0.952842	1.54806	1.49887	0.0482028	up	Senescence/dehydration-associated-like protein
TraesCS1D02G434300	chr1D	483520814	483530254	+	76	107	108	327	325	324	2.06287	2.6129	2.72299	7.04816	6.94991	6.96839	1.4986	6.535e-27	up	Amino acid transporter family protein
TraesCS2B02G040000	chr2B	18177103	18178722	-	133	177	146	515	511	504	3.41508	4.08887	3.4823	10.5009	10.3373	10.2544	1.49831	2.01848e-41	up	12-oxophytodienoate reductase-like protein
TraesCS5B02G267800	chr5B	453876920	453881981	+	25	28	31	90	101	91	0.618432	0.623147	0.712323	1.76793	1.96839	1.7837	1.49768	1.1867e-08	up	Auxin efflux carrier family protein, putative
TraesCS3B02G495700	chr3B	739599647	739601767	-	247	236	263	857	824	826	9.82793	8.44807	9.72041	27.078	25.8303	26.042	1.49764	3.46575e-64	up	Methyl esterase
TraesCS4A02G202000	chr4A	491713131	491713403	-	1	3	2	4	7	9	0.141084	0.380785	0.262103	0.448134	0.778061	1.00612	1.49491	0.254978	up	Expressed protein-RZ53
TraesCS4B02G317500	chr4B	607287454	607288456	-	13	22	9	38	51	58	0.499209	0.760051	0.32103	1.15876	1.54293	1.76481	1.49386	0.000203393	up	dipeptide transport ATP-binding protein
TraesCS2D02G396700	chr2D	507828166	507835364	-	82	107	110	331	342	327	1.09058	1.28028	1.35893	3.49575	3.58348	3.44603	1.49372	7.04963e-28	up	SPX domain-containing family protein
TraesCS2B02G097800	chr2B	57679415	57682721	-	33	29	38	104	110	121	0.748984	0.592157	0.801135	1.8744	1.96693	2.17607	1.49278	6.87707e-10	up	MLO-like protein
TraesCS5A02G104600	chr5A	168863548	168865504	-	37	55	50	154	171	149	0.80468	1.07613	1.01008	2.65958	2.92992	2.56766	1.49184	1.4156e-13	up	Plant calmodulin-binding protein-like protein
TraesCS2A02G186700	chr2A	148603983	148607263	+	148	147	147	496	492	489	2.3931	2.13844	2.2079	6.3687	6.2676	6.26523	1.4897	6.49045e-41	up	vacuolar sorting-associated protein (DUF946)
TraesCS1A02G102900	chr1A	99138834	99140074	+	13	18	20	52	72	46	0.52157	0.649714	0.745354	1.6567	2.27583	1.46237	1.48914	3.96493e-05	up	Glutathione S-transferase
TraesCS1A02G383400	chr1A	554041771	554042121	+	7	7	7	28	21	21	0.768124	0.691054	0.713502	2.43984	1.81547	1.82592	1.48656	0.0113553	up	Prefoldin chaperone subunit family protein
TraesCS7D02G078700	chr7D	46523286	46524478	+	98	94	91	323	322	298	3.16392	2.73029	2.72901	8.28081	8.19018	7.62335	1.48511	3.44852e-26	up	Glutathione S-transferase
TraesCS1D02G344700	chr1D	433213314	433216933	-	201	206	212	731	679	651	2.1956	2.02444	2.15108	6.34082	5.8434	5.63467	1.48488	1.69807e-52	up	Receptor-like protein kinase
TraesCS1D02G027700	chr1D	11091137	11091352	-	2	1	3	6	9	5	0.356629	0.160423	0.496903	0.849588	1.26435	0.706458	1.48283	0.256161	up	Chymotrypsin inhibitor
TraesCS4A02G425200	chr4A	696078970	696079182	-	9	5	10	29	26	25	1.62743	0.813413	1.67967	4.16418	3.70401	3.58204	1.48269	0.00658477	up	NAC domain containing protein 50
TraesCS3A02G437900	chr3A	681395986	681396889	+	30	29	34	91	102	116	1.27818	1.1116	1.3456	3.07882	3.42381	3.91615	1.48153	5.07793e-09	up	Glutathione S-transferase
TraesCS5A02G433900	chr5A	617204472	617205032	+	18	25	14	63	51	75	1.2358	1.54418	0.892831	3.4347	2.75858	4.08008	1.48151	1.49274e-05	up	Acetyltransferase, GNAT family protein, expressed
TraesCS3B02G462700	chr3B	705587746	705590740	+	94	111	91	325	331	326	2.05477	2.18292	1.84773	5.64142	5.70033	5.64653	1.48066	1.81003e-27	up	lysine ketoglutarate reductase trans-splicing-like protein, putative (DUF707)
TraesCS4D02G104000	chr4D	82567068	82567595	+	23	60	54	144	158	148	1.67778	3.93766	3.65901	8.34141	9.08032	8.55456	1.48032	3.74231e-05	up	Dirigent protein
TraesCS4B02G398800	chr4B	672956835	672958388	-	11	18	13	46	52	41	0.272635	0.401368	0.299293	0.905352	1.01538	0.805198	1.47997	0.000170256	up	Cytochrome P450
TraesCS6A02G276300	chr6A	503425229	503428047	+	28	25	38	116	101	85	0.539763	0.433576	0.680444	1.77571	1.53392	1.29836	1.47987	2.2029e-08	up	Protein kinase
TraesCS5A02G475100	chr5A	650505106	650505336	+	7	6	9	29	18	26	1.16715	0.900036	1.39391	3.83969	2.3645	3.43504	1.4798	0.0108875	up	Chymotrypsin inhibitor
TraesCS2A02G028700	chr2A	13013184	13015074	+	251	278	288	941	849	917	5.33232	5.31334	5.68327	15.8746	14.2098	15.4362	1.47883	3.58134e-66	up	Glycosyltransferase
TraesCS3D02G439200	chr3D	549623291	549628498	+	532	633	637	1859	2031	2073	7.12217	7.62403	7.92143	19.7629	21.4214	21.9902	1.47769	3.37929e-117	up	Potassium transporter
TraesCS3B02G036200	chr3B	17788586	17789611	-	13	15	21	49	52	61	0.528172	0.548282	0.792529	1.58088	1.66446	1.96377	1.47655	4.55744e-05	up	Trypsin inhibitor
TraesCS4D02G232700	chr4D	393635704	393637967	+	40	24	39	120	103	119	0.811716	0.438163	0.735144	1.93373	1.64672	1.91347	1.47652	2.7245e-09	up	Glutamate decarboxylase
TraesCS5B02G236300	chr5B	417338338	417343111	-	82	98	87	307	290	286	2.38183	2.56096	2.34736	7.08118	6.6364	6.58253	1.47646	9.06409e-25	up	Mitochondrial carrier family
TraesCS5A02G475300	chr5A	650553736	650555137	-	25	32	32	106	105	83	0.686803	0.790902	0.816594	2.31243	2.27258	1.80676	1.4756	1.55769e-08	up	rRNA N-glycosidase
TraesCS5A02G459200	chr5A	639306150	639307856	-	50	58	63	215	167	183	1.83235	1.91226	2.14458	6.25672	4.82161	5.31396	1.47555	3.98636e-15	up	Chaperonin-like RbcX protein
TraesCS2B02G119100	chr2B	85175914	85178065	-	15	38	21	102	69	72	0.380843	0.867998	0.495265	2.05648	1.3802	1.4485	1.4749	3.80795e-06	up	NAC domain protein
TraesCS2B02G312800	chr2B	448251427	448252385	+	12	10	10	25	43	38	0.554851	0.415983	0.429496	0.917922	1.5664	1.39222	1.47451	0.0017494	up	RING/U-box superfamily protein
TraesCS6D02G033000	chr6D	13974910	13978618	+	169	211	226	697	660	643	2.78171	3.12455	3.45539	9.11019	8.55867	8.3862	1.47448	2.23399e-49	up	Subtilisin-like protease
TraesCS4B02G064400	chr4B	57523896	57524483	+	159	200	228	653	661	622	12.9199	14.6208	17.2092	42.1352	42.3157	40.0481	1.4737	2.81977e-46	up	CBL-interacting protein kinase 3
TraesCS4A02G498000	chr4A	743680277	743680807	-	936	1087	1014	3304	3532	3189	67.8925	70.9342	68.3199	190.308	201.839	183.286	1.47358	2.58905e-174	up	Thaumatin-like protein
TraesCS3B02G258400	chr3B	416134974	416136059	-	8	18	23	55	49	57	0.283727	0.574333	0.757708	1.54897	1.36913	1.60183	1.47322	8.35672e-05	up	Zinc finger family protein
TraesCS5D02G087700	chr5D	93066007	93070521	-	139	147	139	476	450	477	2.46942	2.34952	2.29382	6.71519	6.29841	6.71474	1.47274	4.25812e-38	up	Heparanase
TraesCS6B02G095200	chr6B	71308235	71309436	-	23	27	34	85	99	93	0.856737	0.904824	1.17642	2.51425	2.90531	2.74494	1.47258	3.5529e-08	up	Ubiquitin-conjugating enzyme E2
TraesCS5A02G268000	chr5A	478895295	478895684	+	17	28	24	68	92	67	1.6789	2.48779	2.20166	5.3328	7.15816	5.24301	1.47159	1.54658e-06	up	DUF538 family protein (Protein of unknown function, DUF538)
TraesCS4B02G035900	chr4B	26071514	26072384	-	16	16	18	57	67	41	0.707526	0.636535	0.739364	2.00155	2.33418	1.4366	1.47158	5.87699e-05	up	Pheromone-binding protein Gp-9
TraesCS3A02G276200	chr3A	506227271	506231195	-	151	184	172	588	582	498	1.51851	1.66471	1.6067	4.69558	4.61108	3.96827	1.46928	1.58674e-40	up	Receptor-like protein kinase
TraesCS3A02G061600	chr3A	36920265	36922495	+	367	445	465	1422	1393	1384	7.90567	8.62409	9.30442	24.3244	23.6408	23.6232	1.46885	1.49234e-95	up	Cytochrome P450
TraesCS3D02G260300	chr3D	362423416	362424679	-	695	804	743	2430	2531	2414	21.1777	22.0409	21.0303	58.799	60.7607	58.2855	1.46846	1.89396e-159	up	Chitinase
TraesCS1D02G223000	chr1D	310774108	310775837	+	14	17	14	48	57	43	0.410055	0.447965	0.380896	1.11642	1.31531	0.997959	1.46815	0.000103779	up	Matrix metalloproteinase
TraesCS5D02G011800	chr5D	6377964	6391459	-	276	377	320	1034	1069	1091	4.66245	5.72964	5.02133	13.8706	14.2272	14.6036	1.46737	9.99919e-73	up	Terpene cyclase/mutase family member
TraesCSU02G145600	chrUn	156734981	156735574	+	5	9	4	17	19	23	0.324208	0.525021	0.240923	0.875333	0.970611	1.18171	1.46686	0.025949	up	Germin-like protein
TraesCS2A02G124200	chr2A	73182560	73183486	-	26	23	23	74	87	76	1.20507	0.959064	0.990218	2.72359	3.17685	2.79115	1.46657	4.00985e-07	up	NAD(P)H dehydrogenase (Quinone)
TraesCS6B02G416100	chr6B	688469491	688471692	+	42	56	51	172	157	160	0.859548	1.03107	0.969515	2.79524	2.53138	2.5946	1.46657	6.03991e-14	up	Cytochrome P450
TraesCS3A02G368200	chr3A	617073276	617075237	+	27	19	14	74	71	53	0.530036	0.335564	0.25529	1.15357	1.09809	0.824417	1.46623	1.43596e-05	up	Cytochrome P450, expressed
TraesCS3D02G394200	chr3D	509228440	509231408	+	263	363	298	1025	994	1009	6.04397	7.50505	6.36131	18.7051	17.9966	18.3733	1.46506	1.16033e-68	up	pfkB-like carbohydrate kinase family protein
TraesCS7B02G065700	chr7B	71275338	71276584	-	50	41	48	132	163	162	1.54434	1.1393	1.37714	3.23756	3.96642	3.96478	1.46429	2.09462e-12	up	Zinc-finger protein
TraesCS3D02G048400	chr3D	18610844	18612910	-	15	18	22	63	58	59	0.304233	0.328449	0.414478	1.01467	0.926789	0.948194	1.46203	1.35747e-05	up	Receptor-like kinase
TraesCS5D02G228900	chr5D	336223123	336224301	+	37	43	45	137	143	129	1.20873	1.26379	1.36553	3.554	3.68044	3.33923	1.46094	8.01639e-12	up	S-adenosylmethionine decarboxylase proenzyme
TraesCS5D02G238700	chr5D	346688696	346689494	-	55	75	60	202	212	207	2.65128	3.25263	2.68663	7.73242	8.05132	7.90667	1.46053	2.5147e-17	up	Calcium-binding protein
TraesCS1D02G265800	chr1D	361802498	361803272	+	1547	1697	1737	5750	5426	5122	89.1978	88.0291	93.0309	263.27	246.48	234.009	1.46049	1.94973e-197	up	Wound-induced protease inhibitor
TraesCS5A02G007400	chr5A	4691284	4697125	+	25	30	19	73	79	90	1.41395	1.52649	0.998184	3.27858	3.52012	4.03335	1.45967	4.94492e-07	up	DNA-directed RNA polymerase subunit beta, putative (DUF630 and DUF632)
TraesCS1D02G189800	chr1D	262036136	262037287	+	12	32	32	94	80	73	0.442712	1.06211	1.09661	2.75384	2.32524	2.13399	1.45937	1.78993e-06	up	Glutathione S-transferase
TraesCS2D02G164500	chr2D	109030066	109032328	+	23	24	27	82	87	73	0.391457	0.367492	0.426858	1.10826	1.16658	0.984483	1.45925	3.08202e-07	up	Glycosyltransferase
TraesCS5B02G183500	chr5B	334050458	334061336	-	124	145	129	420	413	467	0.921114	0.969036	0.890113	2.47749	2.41701	2.74877	1.45838	9.31e-34	up	Pleiotropic drug resistance ABC transporter
TraesCS6B02G371700	chr6B	645490447	645491435	-	26	36	34	94	115	104	1.10899	1.38145	1.34709	3.18384	3.86445	3.51492	1.45718	5.31706e-09	up	Lipid transfer protein
TraesCS2B02G218700	chr2B	207598095	207600444	-	42	58	54	176	170	156	0.721851	0.896823	0.862096	2.40205	2.30189	2.12448	1.45711	5.02797e-14	up	Polyol transporter
TraesCS2A02G000600	chr2A	389168	391345	+	41	54	59	168	174	160	1.15099	1.36383	1.53852	3.74512	3.84834	3.55907	1.45684	5.1902e-14	up	Reductase 1
TraesCS3A02G122300	chr3A	96682449	96685033	-	49	44	45	169	152	130	0.96339	0.778286	0.82183	2.63854	2.35444	2.02525	1.45654	3.81514e-12	up	Protein kinase-related protein
TraesCS1D02G288600	chr1D	386944007	386944195	-	2	4	2	11	7	8	0.407576	0.733363	0.378593	1.78009	1.12387	1.29181	1.4561	0.184131	up	Taxoid 14-beta-hydroxylase
TraesCS7D02G328700	chr7D	420415163	420416040	+	20	29	17	80	78	57	0.877356	1.14452	0.692721	2.7868	2.69574	1.9813	1.45608	4.51814e-06	up	DUF4228 domain protein
TraesCS5D02G342100	chr5D	430163871	430165658	+	106	109	111	365	352	346	2.28338	2.11242	2.22106	6.24361	5.97383	5.9058	1.4548	4.77158e-29	up	Agmatine coumaroyltransferase-2
TraesCS5A02G004500	chr5A	3166841	3174284	+	23	24	22	74	80	71	0.462111	0.43382	0.410586	1.18065	1.26633	1.13033	1.45465	8.21587e-07	up	Cytochrome P450-like protein
TraesCS5D02G041400	chr5D	41933293	41934139	-	6	8	6	26	20	19	0.331082	0.397151	0.307539	1.13928	0.869466	0.830746	1.45233	0.0179216	up	Cold-regulated protein
TraesCS2B02G294300	chr2B	410943005	410943196	+	15	15	13	34	49	57	3.00906	2.70714	2.4224	5.41612	7.74413	9.06032	1.45157	0.000298264	up	DnaJ / Sec63 Brl domains-containing protein
TraesCS7D02G401000	chr7D	518089340	518091287	-	139	136	152	469	443	477	2.88454	2.53911	2.93001	7.72868	7.24275	7.84351	1.45105	3.97638e-36	up	Benzyl alcohol O-benzoyltransferase
TraesCS7D02G339700	chr7D	433892237	433893451	-	5	15	19	41	38	47	0.201654	0.544263	0.711794	1.31308	1.20742	1.50198	1.4509	0.000877987	up	Neurogenic locus notch-like protein
TraesCS7D02G457300	chr7D	575690331	575692422	-	15	18	32	66	86	59	0.558742	0.603216	1.10722	1.95224	2.52381	1.74141	1.45083	1.21178e-05	up	Homeodomain-like superfamily protein
TraesCS3D02G361200	chr3D	474654689	474656317	+	20	28	26	84	77	79	0.472878	0.595604	0.571026	1.57713	1.43433	1.48005	1.44993	3.72742e-07	up	Cytochrome P450, expressed
TraesCS2B02G171200	chr2B	144431947	144434082	-	132	215	170	574	549	551	2.61797	3.83628	3.13187	9.0401	8.5783	8.65909	1.44973	5.49267e-37	up	4-coumarate-CoA ligase
TraesCS1D02G427900	chr1D	480359999	480361372	+	16	11	16	46	47	47	0.448511	0.277413	0.416617	1.02396	1.03798	1.04395	1.44951	0.000191304	up	Transmembrane protein, putative
TraesCS7D02G156900	chr7D	104740560	104741795	+	14	10	11	43	43	28	0.436264	0.280351	0.318404	1.06405	1.05567	0.691369	1.44916	0.00127239	up	Ornithine decarboxylase
TraesCSU02G020100	chrUn	22053269	22058323	-	39	53	55	188	163	125	0.564071	0.689645	0.738917	2.15922	1.85735	1.43255	1.44799	1.60689e-11	up	ABC transporter G family member
TraesCS6B02G095100	chr6B	71301680	71302226	+	20	20	17	70	52	63	1.69301	1.52314	1.33672	4.70541	3.46793	4.22571	1.44772	1.54713e-05	up	Inhibitor protein
TraesCS3A02G131200	chr3A	107755822	107757335	-	29	33	25	102	88	92	0.737755	0.755281	0.59077	2.06056	1.76374	1.85452	1.4468	3.69443e-08	up	Alpha/beta-Hydrolases superfamily protein
TraesCS7D02G457500	chr7D	575772430	575774607	-	10	14	15	34	49	43	0.519783	0.654682	0.724231	1.40337	2.00658	1.77101	1.44412	0.000548042	up	Homeodomain-like superfamily protein
TraesCS2A02G438300	chr2A	689709322	689710689	-	102	133	112	355	384	382	2.8718	3.36889	2.92911	7.93694	8.51772	8.52211	1.44338	2.07687e-29	up	Ubiquinol oxidase
TraesCS2D02G169200	chr2D	112927925	112935014	+	13	17	18	51	59	45	0.339923	0.399914	0.437194	1.05896	1.21542	0.932352	1.4429	8.74935e-05	up	Glycosyltransferase
TraesCS2B02G193500	chr2B	169864360	169865163	+	8	9	9	31	27	26	0.383243	0.387889	0.400489	1.17928	1.01903	0.986932	1.44245	0.00557475	up	Ring finger protein, putative
TraesCS2D02G431500	chr2D	543843599	543846240	+	175	203	195	625	643	582	5.26174	5.49121	5.44615	14.9225	15.2314	13.8658	1.44156	6.13174e-47	up	Xyloglucan endotransglucosylase/hydrolase
TraesCS6B02G297300	chr6B	534088783	534091284	+	69	70	84	260	226	234	1.88616	1.7215	2.13291	5.64382	4.86716	5.06845	1.44093	6.01651e-19	up	3-ketodihydrosphingosine reductase
TraesCS3B02G480000	chr3B	728199078	728200527	+	30	28	19	73	74	102	0.796881	0.66913	0.468802	1.5398	1.54861	2.14685	1.4406	1.15426e-06	up	Phosphotyrosine protein phosphatases superfamily protein
TraesCS3D02G061900	chr3D	27058938	27061263	-	563	721	681	2130	2130	2073	12.1414	13.9886	13.6417	36.4761	36.189	35.4232	1.4405	3.06791e-126	up	Cytochrome P450
TraesCS4D02G060400	chr4D	36441405	36449880	+	26	34	39	95	106	118	0.597502	0.702952	0.83252	1.73365	1.91915	2.14871	1.4402	7.14506e-09	up	Serine carboxypeptidase family protein, expressed
TraesCS3D02G536700	chr3D	610190340	610190684	+	2	7	1	10	13	9	0.325029	1.02346	0.150958	1.29051	1.66446	1.15895	1.43888	0.14949	up	Metallothionein
TraesCS5A02G466500	chr5A	644919918	644923274	-	7	12	14	43	26	37	0.464847	0.716925	0.863583	2.26752	1.36026	1.9469	1.43886	0.00233637	up	Wound-induced protease inhibitor
TraesCS2B02G047300	chr2B	23575924	23578715	+	71	87	72	247	247	247	1.45925	1.60868	1.37457	4.03123	3.9995	4.02251	1.4388	2.80089e-20	up	Chitinase
TraesCS1B02G459800	chr1B	673784592	673786441	+	53	69	71	207	206	208	1.42951	1.67433	1.77883	4.43356	4.37741	4.44534	1.43794	4.98254e-17	up	Amino acid transporter family protein
TraesCS5A02G184000	chr5A	383875859	383876920	+	8	8	16	38	30	35	0.325372	0.292726	0.604469	1.22728	0.961279	1.12795	1.43788	0.00247906	up	transmembrane protein, putative (Protein of unknown function, DUF599)
TraesCS7D02G463300	chr7D	578493771	578497353	-	78	88	108	289	300	293	0.861802	0.874734	1.10841	2.5356	2.61139	2.56514	1.43751	5.07197e-23	up	Receptor-kinase, putative
TraesCS2D02G039400	chr2D	14394564	14396714	-	29	40	33	112	109	107	0.519276	0.644377	0.54888	1.59253	1.53767	1.51815	1.43725	2.08245e-09	up	Receptor lectin kinase
TraesCS1B02G409600	chr1B	636801067	636801444	+	9	3	9	31	22	15	0.917046	0.275011	0.851833	2.50831	1.76607	1.21107	1.43688	0.0241096	up	Glutamate-1-semialdehyde 2,1-aminomutase
TraesCS3D02G444600	chr3D	553739728	553741922	-	23	32	30	94	89	90	0.499643	0.625406	0.605364	1.62155	1.52321	1.54919	1.43578	6.01384e-08	up	Heavy metal transport/detoxification superfamily protein, putative
TraesCS1B02G232700	chr1B	418105335	418106892	-	20	15	19	67	48	59	0.537932	0.362969	0.474695	1.43101	1.01713	1.25742	1.43523	4.03097e-05	up	Homeobox-leucine zipper family protein
TraesCS6D02G370100	chr6D	456431936	456433533	+	7	11	11	32	24	37	0.338708	0.478851	0.494406	1.22955	0.914905	1.4186	1.43523	0.00414408	up	Cytochrome c1, heme protein
TraesCS7D02G457400	chr7D	575741272	575743835	-	32	45	43	145	125	115	1.00695	1.27395	1.25687	3.62324	3.09889	2.86739	1.43461	2.05742e-10	up	Homeodomain-like superfamily protein
TraesCS7D02G229200	chr7D	189310292	189311249	-	3	23	8	40	35	32	0.120614	0.831923	0.298764	1.27704	1.10861	1.01942	1.43415	0.111158	up	Decaprenyl-phosphate N-acetylglucosaminephosphotransferase
TraesCS3B02G522000	chr3B	765059574	765061085	+	13	27	11	60	43	60	0.539555	1.00818	0.424081	1.97749	1.40604	1.97321	1.4332	0.000175942	up	Leucine-rich repeat receptor-like kinase
TraesCS2B02G279200	chr2B	385560644	385562606	+	102	104	105	332	321	346	2.08526	1.91282	1.99394	5.38974	5.17014	5.60487	1.43308	1.23541e-26	up	Cytochrome P450
TraesCS3B02G044600	chr3B	22665916	22667524	-	15	8	23	45	57	46	0.359067	0.172288	0.511418	0.855396	1.07497	0.872513	1.43193	0.000336465	up	Disease resistance protein RGA2
TraesCS7D02G101400	chr7D	60591886	60592822	-	26	47	28	97	112	114	1.06874	1.73812	1.06911	3.16623	3.62707	3.71309	1.43185	1.52339e-08	up	S-locus lectin protein kinase family protein
TraesCS2D02G383200	chr2D	487493419	487493907	+	4	6	5	17	17	14	0.315059	0.425171	0.365818	1.06329	1.05492	0.873754	1.43085	0.0513707	up	SAUR-like auxin-responsive family protein
TraesCS3D02G448700	chr3D	557497994	557500988	-	15	13	15	42	48	48	0.546584	0.426176	0.507715	1.2153	1.37798	1.38591	1.4303	0.000235514	up	Methyl esterase
TraesCS1A02G186600	chr1A	337677452	337678504	-	51	74	86	225	259	190	2.03135	2.65171	3.18182	7.1165	8.12739	5.99649	1.42903	4.07159e-15	up	Glutathione S-transferase
TraesCS4D02G181800	chr4D	317542193	317542483	+	3	3	4	14	7	11	0.397071	0.357231	0.49178	1.47145	0.729933	1.15364	1.42886	0.138509	up	Transmembrane protein, putative
TraesCS7D02G077600	chr7D	45703437	45704315	+	10	7	12	29	25	39	0.486312	0.306262	0.542076	1.11991	0.95784	1.50283	1.42862	0.00465169	up	Sphingoid base hydroxylase 2
TraesCS3A02G365600	chr3A	614708196	614709100	+	105	96	113	347	303	356	4.4687	3.67573	4.46718	11.7271	10.1595	12.0053	1.42853	1.1263e-24	up	Soul heme-binding family protein
TraesCS6D02G161200	chr6D	139563400	139573142	+	51	77	79	224	232	205	0.462082	0.627654	0.664875	1.61164	1.65606	1.47175	1.42848	7.31964e-17	up	ABC transporter B family protein
TraesCS1D02G364000	chr1D	445246543	445247789	+	9	6	9	21	35	21	0.330451	0.198197	0.306952	0.612286	1.01244	0.610962	1.42706	0.0122373	up	Protein kinase-like protein
TraesCS3D02G405900	chr3D	520190552	520192020	-	19	32	13	78	54	72	0.498164	0.75483	0.316611	1.62399	1.11545	1.49583	1.42699	2.6415e-05	up	Basic 7S globulin 2
TraesCS4B02G344200	chr4B	637722285	637725028	-	31	34	26	91	114	86	0.482227	0.475827	0.375687	1.12409	1.39712	1.06003	1.42632	5.96368e-08	up	Zinc finger (C3HC4-type RING finger) family protein
TraesCS6D02G159900	chr6D	137528733	137528948	+	13	30	19	63	60	74	2.31809	4.81269	3.14705	8.92067	8.42899	10.4556	1.42513	1.77983e-05	up	E3 ubiquitin-protein ligase RLIM-like protein
TraesCS2D02G407300	chr2D	522689327	522691000	+	21	20	15	60	64	55	0.483175	0.413995	0.320582	1.09624	1.16012	1.00271	1.42438	2.45318e-05	up	Glycosyltransferase
TraesCS5A02G232600	chr5A	447631004	447631721	+	48	39	36	130	131	132	2.57488	1.88218	1.79383	5.5377	5.53637	5.61073	1.42253	1.09538e-10	up	Ribose-5-phosphate isomerase A
TraesCS4A02G109200	chr4A	130501873	130506195	-	67	67	61	204	216	202	1.88363	1.69463	1.59299	4.55429	4.78422	4.49988	1.42236	7.82409e-17	up	2-oxoglutarate (2OG) and Fe(II)-dependent oxygenase superfamily protein
TraesCS7A02G352100	chr7A	515226452	515227559	+	31	39	45	131	123	112	1.07761	1.21968	1.45304	3.61611	3.36855	3.08495	1.42209	5.26061e-10	up	Ring finger protein, putative
TraesCS1B02G299600	chr1B	520468925	520469119	+	2	1	2	3	7	6	0.395035	0.177699	0.366944	0.470541	1.08928	0.939046	1.42176	0.345164	up	cytochrome P450, family 98, subfamily A, polypeptide 8
TraesCS7D02G108900	chr7D	65599420	65601414	-	63	79	79	224	240	239	1.56852	1.76953	1.82701	4.42862	4.70759	4.71496	1.42094	7.64587e-19	up	GDSL esterase/lipase
TraesCS3A02G101800	chr3A	66062348	66064683	+	71	75	82	263	258	205	1.17065	1.11252	1.25587	3.44345	3.35139	2.67825	1.42085	9.68087e-18	up	Lectin receptor kinase
TraesCS3A02G401900	chr3A	647497851	647499861	-	53	60	58	202	169	173	1.88838	1.9233	1.91958	5.71526	4.74394	4.88417	1.42027	2.10433e-14	up	Tropinone reductase-like protein
TraesCS5A02G368700	chr5A	569217168	569219804	-	41	34	43	130	116	130	0.865289	0.64556	0.842965	2.17867	1.92874	2.17396	1.41998	2.97801e-10	up	Protein DETOXIFICATION
TraesCS5B02G069800	chr5B	79802213	79803397	+	14	13	11	38	39	44	0.710439	0.593502	0.518507	1.53127	1.5592	1.76922	1.41904	0.000728881	up	Octanoyltransferase
TraesCS6A02G178500	chr6A	200247388	200254291	+	574	641	590	1764	1972	1996	4.55462	4.57593	4.34867	11.115	12.3278	12.5496	1.41709	1.29427e-105	up	Pleiotropic drug resistance ABC transporter
TraesCS1B02G355900	chr1B	585203288	585204430	+	21	19	28	82	58	76	0.707642	0.576007	0.876427	2.19421	1.53978	2.02926	1.41708	6.07028e-06	up	Short-chain dehydrogenase/reductase family protein
TraesCS2A02G101800	chr2A	54816645	54819153	-	45	52	50	152	167	147	0.918991	0.955394	0.948489	2.46498	2.68691	2.37873	1.41501	9.8137e-13	up	Ricin B lectin domain-containing protein
TraesCS5B02G086700	chr5B	110119653	110119889	+	26	20	35	97	77	83	4.22538	2.92417	5.28352	12.518	9.85872	10.6881	1.41413	7.34213e-07	up	tRNA (guanine-N(7)-)-methyltransferase
TraesCS3B02G275600	chr3B	445578361	445588532	-	11	15	17	48	43	45	0.400071	0.490813	0.574324	1.3863	1.23211	1.29684	1.41379	0.000314349	up	Methyltransferase-related family protein
TraesCS3B02G166500	chr3B	166653262	166655109	-	30	29	22	79	92	86	0.625258	0.543772	0.425917	1.30748	1.51065	1.42026	1.41379	3.20416e-07	up	Cationic amino acid transporter
TraesCS2D02G491100	chr2D	589683347	589684978	-	24	34	35	95	106	93	0.566411	0.721904	0.767276	1.78039	1.9709	1.73913	1.41307	3.39814e-08	up	Agmatine coumaroyltransferase-2
TraesCS7D02G208300	chr7D	165944467	165948343	+	17	25	21	72	61	66	0.432192	0.571805	0.495919	1.45355	1.22179	1.32954	1.41231	8.35902e-06	up	Plastid movement impaired protein
TraesCS4A02G484700	chr4A	738815309	738816883	+	17	22	19	64	55	64	0.415727	0.48402	0.431596	1.24283	1.05964	1.24014	1.40949	2.0379e-05	up	inter-alpha-trypsin inhibitor heavy chain-like protein
TraesCS3A02G456200	chr3A	693449156	693450603	-	12	25	18	58	56	59	0.36393	0.682114	0.507076	1.3968	1.33802	1.41781	1.40923	4.95947e-05	up	Methyl esterase 1, putative
TraesCS3D02G421300	chr3D	533724301	533726300	+	144	178	170	518	532	502	3.25487	3.61969	3.5693	9.2976	9.47371	8.99092	1.40872	3.85568e-39	up	lysine ketoglutarate reductase trans-splicing-like protein, putative (DUF707)
TraesCS6B02G257200	chr6B	461902087	461903840	-	14	16	15	59	49	34	0.307425	0.31609	0.305961	1.02881	0.847705	0.591588	1.4085	0.000402606	up	MYB
TraesCS6B02G353200	chr6B	618942386	618945171	-	245	266	269	793	860	809	6.53943	6.38758	6.66945	16.8081	18.0847	17.1101	1.40827	2.99316e-59	up	12-oxophytodienoate reductase-like protein
TraesCS1D02G123400	chr1D	125067983	125080769	-	699	830	751	2503	2386	2293	11.535	12.3225	11.5118	32.7998	31.0204	29.9829	1.40644	7.41504e-131	up	Malic enzyme
TraesCS7D02G443400	chr7D	563526506	563529389	-	107	112	105	349	328	344	3.63422	3.42236	3.31269	9.41289	8.77685	9.25796	1.40555	1.82971e-26	up	Carbonic anhydrase
TraesCS4A02G459200	chr4A	724782475	724784317	+	26	43	53	132	146	105	0.656235	0.976416	1.24258	2.64564	2.9032	2.09993	1.40531	5.81841e-09	up	MYB transcription factor
TraesCS2B02G040100	chr2B	18196545	18197934	-	75	89	82	286	252	236	2.47108	2.63813	2.50959	7.48277	6.5413	6.16123	1.40467	2.08392e-19	up	2-oxoglutarate (2OG) and Fe(II)-dependent oxygenase superfamily protein, putative
TraesCS3A02G239200	chr3A	448701854	448703022	+	13	17	19	43	58	53	0.428321	0.503913	0.581491	1.12503	1.50554	1.38367	1.40387	0.000143976	up	Acidic endochitinase
TraesCS2A02G051600	chr2A	20273325	20275162	-	25	26	16	73	71	67	0.706455	0.660995	0.41998	1.63809	1.58067	1.5002	1.40361	5.86942e-06	up	O-methyltransferase
TraesCS1A02G239700	chr1A	426886834	426888858	+	25	20	23	69	60	85	0.61292	0.441138	0.523788	1.34333	1.15892	1.65125	1.40133	7.07752e-06	up	Annexin
TraesCS2A02G491600	chr2A	724397862	724398945	+	11	7	8	18	27	37	0.390844	0.223764	0.264037	0.507872	0.75581	1.0417	1.40106	0.0119009	up	G-box regulating factor 6
TraesCS7B02G193400	chr7B	332255154	332256030	-	15	14	13	53	46	33	0.977561	0.820845	0.786973	2.74283	2.36183	1.70411	1.40036	0.000640473	up	Glycine-rich protein GRP5
TraesCS3B02G563200	chr3B	796305387	796316199	+	24	22	25	66	86	71	0.401905	0.331448	0.38888	0.877661	1.13462	0.942108	1.39942	2.9989e-06	up	Protein DETOXIFICATION
TraesCS2A02G083600	chr2A	38321535	38324905	-	48	52	52	150	158	168	1.11237	1.08416	1.11938	2.76039	2.88472	3.08495	1.39693	8.51905e-13	up	MLO-like protein
TraesCSU02G221100	chrUn	326756910	326757547	-	41	38	39	104	160	106	2.47516	2.06388	2.187	4.98567	7.60987	5.07055	1.39615	1.27839e-08	up	IgA FC receptor
TraesCS2D02G540400	chr2D	620198940	620199481	+	14	12	11	46	42	28	1.32162	1.01916	0.964576	3.44833	3.12368	2.09444	1.39568	0.00165509	up	Heavy metal transport/detoxification superfamily protein
TraesCS7B02G058500	chr7B	61077536	61079173	-	17	22	17	60	59	56	0.4238	0.493418	0.393663	1.18777	1.15878	1.10619	1.39524	3.57191e-05	up	Mannitol transporter, putative, expressed
TraesCS1B02G251900	chr1B	444686709	444688750	+	8	17	19	35	45	57	0.217144	0.415133	0.479044	0.754391	0.962295	1.22592	1.3952	0.000757938	up	Annexin
TraesCS1D02G237500	chr1D	326908117	326912452	-	416	533	456	1480	1467	1438	10.3305	11.9079	10.5186	29.1851	28.701	28.2955	1.39383	6.52408e-91	up	'putative beta-1,3-glucanase
TraesCS2A02G218700	chr2A	205910871	205911831	+	42	71	54	173	188	159	1.68332	2.56009	2.01036	5.50596	5.93625	5.04945	1.3929	8.0521e-13	up	Glutathione S-transferase
TraesCS4D02G353900	chr4D	504097765	504100105	-	19	29	12	66	60	61	1.10544	1.51796	0.648526	3.04928	2.75024	2.81217	1.39275	4.39906e-05	up	cyclin-dependent kinase inhibitor SMR1-like protein
TraesCS4A02G401300	chr4A	675283030	675285827	-	153	180	192	547	560	531	2.19722	2.3256	2.56122	6.23791	6.33588	6.04235	1.3926	6.11502e-40	up	Phenylalanine ammonia-lyase
TraesCS5D02G205000	chr5D	310677597	310679802	-	27	38	20	92	93	80	0.637994	0.807824	0.438982	1.72628	1.7313	1.49786	1.3923	5.70639e-07	up	Homeobox protein, putative
TraesCS3A02G102800	chr3A	66353465	66355276	+	25	34	37	109	95	95	0.555946	0.680224	0.764289	1.92482	1.66438	1.67396	1.39166	4.26649e-08	up	Sugar transporter, putative
TraesCS2A02G212900	chr2A	197564051	197566174	-	96	84	87	296	265	273	1.74083	1.37039	1.46544	4.26234	3.7859	3.92264	1.39104	1.26541e-20	up	Phenylalanine ammonia-lyase
TraesCS2B02G442700	chr2B	636092682	636093246	+	39	55	60	171	151	157	3.09078	3.92145	4.41691	10.7614	9.42798	9.85901	1.39016	3.01376e-12	up	Pathogenesis-related protein 1
TraesCS5B02G229600	chr5B	406556705	406558015	-	85	100	87	307	271	269	2.49722	2.64313	2.37422	7.1622	6.27256	6.2621	1.38955	3.82326e-21	up	Transmembrane protein 45B
TraesCS2A02G129000	chr2A	77263376	77266187	-	36	28	34	95	109	102	1.44435	1.01067	1.2671	3.02666	3.44535	3.24264	1.38954	2.96944e-08	up	E3 ubiquitin-protein ligase
TraesCS6B02G204500	chr6B	255203632	255211466	-	26	31	32	89	91	97	0.643169	0.689912	0.735301	1.74828	1.7735	1.90131	1.38909	9.98366e-08	up	Cytochrome P450 family protein
TraesCS4B02G036100	chr4B	26157557	26158574	-	13	19	14	48	47	48	0.491854	0.646735	0.492022	1.44213	1.40097	1.43901	1.38886	0.000250658	up	cysteine-rich repeat secretory-like protein (DUF26)
TraesCS2D02G031000	chr2D	12556606	12558415	+	94	107	109	323	330	312	2.38504	2.44249	2.56897	6.50791	6.5966	6.27268	1.38883	7.67422e-25	up	Glycosyltransferase
TraesCS1A02G234600	chr1A	410152902	410157058	+	286	343	325	1037	951	980	7.08852	7.64828	7.48232	20.4098	18.5698	19.2462	1.38867	3.05018e-66	up	'putative beta-1,3-glucanase
TraesCS7B02G233400	chr7B	436838688	436839071	+	10	11	5	29	30	22	1.00302	0.992618	0.465846	2.30982	2.37065	1.74848	1.38799	0.0107772	up	VQ motif family protein
TraesCS1D02G439300	chr1D	485546946	485548946	+	61	43	56	170	165	164	1.24311	0.788365	1.06006	2.75105	2.64911	2.64821	1.38695	1.65289e-12	up	ATP-dependent zinc metalloprotease FtsH
TraesCS6B02G363700	chr6B	634639596	634642685	+	46	68	61	185	189	169	1.08695	1.44558	1.33889	3.47132	3.51846	3.16424	1.38658	6.67902e-14	up	Mannan endo-1,4-beta-mannosidase 4
TraesCS5A02G419700	chr5A	606786894	606787379	+	7	6	4	18	23	12	0.554756	0.427795	0.294461	1.13278	1.43605	0.753555	1.38633	0.0508001	up	Leguminosin group485 secreted peptide
TraesCS5B02G228600	chr5B	405562263	405563193	-	23	27	27	96	74	69	1.26915	1.34038	1.38392	4.20655	3.21702	3.01692	1.38527	2.04502e-06	up	Beta purothionin
TraesCS3B02G481800	chr3B	729204692	729210096	+	288	329	278	923	901	954	3.70989	3.81281	3.32642	9.4415	9.1439	9.7375	1.38441	2.86104e-62	up	Potassium transporter
TraesCS1A02G186500	chr1A	337657366	337658581	-	60	57	71	193	204	187	1.90046	1.62428	2.08895	4.85439	5.09067	4.6933	1.38438	5.20644e-15	up	Glutathione S-transferase
TraesCS1A02G186300	chr1A	337653975	337655149	-	15	16	18	52	50	50	0.658767	0.632181	0.734306	1.81349	1.73001	1.73997	1.38344	0.000146389	up	Glutathione S-transferase
TraesCS2D02G186700	chr2D	131129109	131136909	+	72	81	73	237	237	227	4.46561	4.51975	4.20567	11.6726	11.5807	11.1559	1.38331	2.69748e-18	up	IgA FC receptor
TraesCS6B02G022500	chr6B	14126103	14127816	+	180	209	184	623	619	531	4.27955	4.47046	4.06356	11.7621	11.5945	10.0034	1.38011	6.63883e-39	up	Chalcone synthase
TraesCS5D02G473800	chr5D	513893897	513895092	+	8	14	13	34	36	38	0.31733	0.499608	0.478992	1.07095	1.12502	1.19436	1.37998	0.002104	up	Beta purothionin
TraesCS6D02G292400	chr6D	403054570	403060220	+	25	33	18	80	77	78	0.579361	0.688024	0.387477	1.47221	1.40585	1.4323	1.3798	2.4127e-06	up	RNA helicase
TraesCS7B02G136100	chr7B	167749538	167751019	-	41	50	51	152	143	144	1.13201	1.24199	1.30798	3.33258	3.11057	3.15035	1.37969	1.1259e-11	up	Caffeoyl-CoA O-methyltransferase 2
TraesCS5D02G148500	chr5D	236448935	236450252	+	11	10	10	32	27	37	0.500798	0.409591	0.422896	1.15689	0.968437	1.33475	1.37927	0.00425039	up	Glutathione S-transferase
TraesCS7B02G071100	chr7B	78239902	78245101	-	37	44	42	119	129	132	1.06589	1.14036	1.12388	2.72224	2.92777	3.01309	1.37818	3.35068e-10	up	Receptor-like protein kinase
TraesCS1D02G251700	chr1D	344131866	344133176	+	66	95	104	299	267	251	1.93902	2.51097	2.83815	6.97556	6.17997	5.84307	1.3779	1.72828e-18	up	Eukaryotic aspartyl protease family protein, putative
TraesCS1D02G323500	chr1D	416126389	416128772	+	35	40	38	126	131	92	0.586112	0.602633	0.591098	1.67553	1.72831	1.22076	1.37726	1.07701e-08	up	NB-ARC domain-containing disease resistance protein
TraesCS2D02G223000	chr2D	190032131	190035528	-	39	39	32	105	122	113	0.646073	0.581249	0.492415	1.38126	1.59226	1.48329	1.37659	5.08898e-09	up	Protein kinase
TraesCS1D02G327000	chr1D	419462373	419466203	+	151	170	172	517	509	495	2.76948	2.80511	2.93031	7.52977	7.3549	7.19376	1.37586	1.53563e-37	up	Cysteine protease family protein
TraesCS7A02G525700	chr7A	708115087	708116416	-	11	16	10	33	43	38	0.500798	0.655346	0.422896	1.19304	1.54233	1.37083	1.37546	0.00168269	up	Glutathione S-transferase
TraesCS1A02G298600	chr1A	493500538	493503348	-	35	38	33	120	96	111	0.639193	0.62435	0.559811	1.74026	1.38125	1.60626	1.37528	1.29153e-08	up	WRKY transcription factor
TraesCS4D02G083100	chr4D	56946795	56950730	-	92	97	93	280	290	300	1.81437	1.72104	1.70367	4.38497	4.50582	4.68802	1.37498	3.67965e-22	up	Transmembrane protein, putative
TraesCS2D02G264200	chr2D	323074622	323078172	+	271	388	370	1036	1055	1074	5.68818	7.32684	7.21389	17.2677	17.4459	17.8623	1.37457	2.71272e-60	up	Sugar transporter, putative
TraesCS2B02G395300	chr2B	560435169	560436499	+	9	11	4	31	24	19	0.837303	0.920689	0.345672	2.29019	1.75909	1.40063	1.37443	0.0189531	up	Calcium-dependent lipid-binding (CaLB domain) family protein
TraesCS2B02G396200	chr2B	562977331	562978219	+	35	38	35	111	114	108	1.51637	1.48116	1.40854	3.81884	3.89118	3.70759	1.37436	4.71884e-09	up	Leguminosin group485 secreted peptide
TraesCS4D02G178400	chr4D	309702955	309704347	-	19	25	20	71	63	63	0.738449	0.874152	0.722038	2.19127	1.92906	1.94016	1.3738	1.37381e-05	up	WRKY transcription factor
TraesCS3D02G481400	chr3D	579429244	579430735	+	333	418	390	1204	1196	1112	9.1417	10.3238	9.94514	26.247	25.8673	24.189	1.37368	1.40218e-73	up	Beta-1,3-glucanase
TraesCS1D02G312800	chr1D	408526319	408530346	+	152	191	182	548	521	547	3.55028	4.01359	3.94871	10.1641	9.58727	10.1236	1.37368	9.96058e-39	up	'putative beta-1,3-glucanase
TraesCS5D02G519600	chr5D	540284819	540286431	+	27	23	34	93	88	78	0.644718	0.494099	0.754134	1.76343	1.65549	1.47581	1.37313	6.67777e-07	up	Serine/threonine-protein kinase
TraesCSU02G238700	chrUn	354551652	354553683	-	16	20	16	59	53	48	0.368133	0.413995	0.341955	1.07797	0.960724	0.875096	1.37268	0.000117574	up	Protein kinase family protein
TraesCS3A02G510900	chr3A	730655537	730657018	-	116	134	145	454	353	407	3.01474	3.13312	3.50045	9.36954	7.22777	8.3814	1.37124	1.50438e-25	up	Peroxidase
TraesCS6B02G052300	chr6B	31574555	31578063	-	14	20	24	67	53	58	0.353126	0.453849	0.56231	1.34198	1.05321	1.1592	1.37114	5.70821e-05	up	Glycerol-3-phosphate acyltransferase
TraesCS3A02G000600	chr3A	177219	179017	-	44	46	41	127	148	128	1.66801	1.56886	1.44376	3.82314	4.42024	3.84491	1.37042	1.66709e-10	up	basic helix-loop-helix (bHLH) DNA-binding superfamily protein
TraesCS5A02G129100	chr5A	289890734	289893486	+	321	418	394	1196	1137	1142	7.55722	8.85347	8.61622	22.3593	21.089	21.3036	1.36913	6.64873e-72	up	Purple acid phosphatase
TraesCS4B02G246000	chr4B	510302918	510306705	+	73	102	98	269	298	270	1.26823	1.59425	1.58148	3.71105	4.07876	3.71679	1.36886	2.74723e-20	up	GDP-mannose transporter
TraesCS2B02G229100	chr2B	224580810	224589649	+	38	45	48	118	132	152	0.66923	0.712992	0.785229	1.65023	1.83148	2.12112	1.36872	3.65896e-10	up	Protein DETOXIFICATION
TraesCS5D02G360600	chr5D	440247266	440248354	-	72	76	74	190	252	240	2.75935	2.6204	2.63433	5.78227	7.60874	7.28812	1.36855	8.36704e-16	up	11S globulin seed storage protein 2
TraesCS6D02G159800	chr6D	137501292	137501498	+	26	38	29	94	112	79	4.83775	6.36113	5.01224	13.8889	16.4182	11.6473	1.36815	3.11801e-07	up	auxin transport protein (BIG)
TraesCS2D02G547700	chr2D	623955737	623958560	-	51	61	49	172	172	150	1.14872	1.2361	1.02519	3.0764	3.05218	2.6771	1.36807	1.40924e-12	up	Cytochrome P450 family protein, expressed
TraesCS2B02G536500	chr2B	732038730	732042160	-	32	31	37	102	105	100	0.544876	0.474887	0.585212	1.37917	1.40856	1.3492	1.36755	2.74075e-08	up	Kinase, putative
TraesCS1D02G190000	chr1D	262252623	262253700	+	36	46	23	106	108	108	1.42213	1.63484	0.84397	3.32516	3.36122	3.38056	1.36734	5.59806e-08	up	Glutathione S-transferase
TraesCS1D02G203300	chr1D	287456848	287468338	-	12	8	23	42	50	40	0.335407	0.201169	0.597149	0.932203	1.10103	0.885892	1.36649	0.00129043	up	MADS-box transcription factor
TraesCS7B02G441100	chr7B	706159712	706162097	-	224	260	226	727	737	712	4.47256	4.67048	4.1916	11.5269	11.5935	11.2647	1.36627	4.69227e-51	up	Cytochrome P450
TraesCS2B02G242500	chr2B	246260787	246264214	-	52	78	58	214	186	175	0.771505	1.04114	0.799332	2.52127	2.17413	2.05733	1.36614	1.31008e-13	up	Protein kinase
TraesCS2B02G224000	chr2B	214280956	214283508	+	206	274	268	782	765	741	3.10783	3.71895	3.75567	9.36843	9.09261	8.85804	1.3654	5.31841e-50	up	Phenylalanine ammonia-lyase
TraesCS6A02G224300	chr6A	421367786	421368746	+	12	11	4	40	30	13	0.480948	0.396634	0.148916	1.27306	0.947275	0.412848	1.36529	0.0244205	up	MYB
TraesCS3A02G269400	chr3A	495499546	495501454	-	9	8	16	38	37	26	0.344919	0.275832	0.569584	1.15645	1.11716	0.789546	1.36375	0.00473095	up	Transmembrane protein, putative
TraesCS1D02G379800	chr1D	455765521	455767361	-	162	162	147	486	465	490	5.90869	5.31584	4.98032	14.0761	13.3619	14.1613	1.36222	4.49459e-34	up	Lipid phosphate phosphatase-like protein
TraesCS7D02G019400	chr7D	8432580	8433523	-	12	12	11	44	28	35	0.550883	0.49561	0.469067	1.60399	1.01268	1.27314	1.36172	0.00296551	up	Glutathione S-transferase
TraesCS3B02G478300	chr3B	726621717	726622121	+	50	45	36	130	136	135	4.75505	3.85016	3.18018	9.81746	10.1897	10.173	1.36139	3.36492e-10	up	VQ motif family protein
TraesCS5D02G271500	chr5D	375069698	375074337	+	15	7	26	49	56	42	0.361087	0.1516	0.581376	0.93667	1.06205	0.801123	1.36053	0.0010344	up	Serine carboxypeptidase family protein, expressed
TraesCS2B02G277600	chr2B	383363528	383371254	-	34	27	44	108	107	106	0.614231	0.438831	0.738362	1.54934	1.52291	1.51736	1.36037	3.5183e-08	up	Nitrate transporter 1.2
TraesCS3A02G347300	chr3A	596499542	596501239	+	33	42	47	110	132	130	0.748543	0.857102	0.990294	1.98137	2.35893	2.33655	1.36018	1.77669e-09	up	Plant cadmium resistance protein
TraesCS7D02G230900	chr7D	192020155	192031842	-	58	61	58	195	166	179	1.18826	1.12433	1.10376	3.1724	2.67934	2.9058	1.35903	1.39117e-13	up	Protein DETOXIFICATION
TraesCS5B02G475000	chr5B	648129775	648135970	-	60	66	52	208	163	172	1.6566	1.63942	1.33362	4.56037	3.54561	3.76291	1.35903	8.16282e-13	up	Glycosyltransferase
TraesCS5D02G014100	chr5D	7964211	7966925	-	20	23	18	77	55	54	0.363873	0.376468	0.304197	1.11245	0.788351	0.778472	1.35899	5.38811e-05	up	Cytochrome P450
TraesCS5A02G269100	chr5A	480040450	480042878	-	28	33	25	83	87	92	0.778661	0.825629	0.645794	1.8329	1.90611	2.02725	1.35753	4.5872e-07	up	Dihydroflavonol-4-reductase
TraesCS5B02G109900	chr5B	157015092	157046641	+	32	41	48	134	111	123	0.510567	0.588528	0.71139	1.69777	1.39529	1.55503	1.35706	2.81195e-09	up	Quinolinate synthase A
TraesCS1B02G288600	chr1B	503351112	503353694	+	13	13	20	59	36	45	0.430901	0.387666	0.615783	1.55295	0.940101	1.18189	1.35669	0.00074877	up	Zinc finger protein LSD1
TraesCS5A02G229800	chr5A	445210184	445210834	-	8	3	3	18	9	16	0.728433	0.245755	0.253738	1.3015	0.645625	1.15438	1.35664	0.101656	up	Beta purothionin
TraesCS2A02G365000	chr2A	608871057	608872541	+	84	95	73	269	231	267	2.17868	2.21676	1.75873	5.54034	4.72023	5.48725	1.35597	6.11098e-18	up	Ammonium transporter
TraesCS4B02G217100	chr4B	457770322	457771413	+	47	42	41	133	127	136	1.65774	1.33275	1.34328	3.72511	3.52906	3.8009	1.35499	3.05238e-10	up	Fantastic four-like protein
TraesCS5B02G088600	chr5B	113822777	113823463	-	7	5	9	23	25	16	0.392448	0.252194	0.468694	1.02396	1.10423	0.710777	1.35497	0.0301293	up	Pathogenesis-related thaumatin family protein
TraesCS2A02G288000	chr2A	493832187	493834351	+	62	85	74	255	233	183	1.9196	2.36766	2.12821	6.26946	5.68347	4.48953	1.35489	1.62459e-14	up	Ethylene-responsive transcription factor
TraesCS1A02G251900	chr1A	443703298	443704605	-	39	35	38	116	105	120	1.14841	0.927216	1.03939	2.71244	2.4359	2.79991	1.35469	6.88628e-09	up	Eukaryotic aspartyl protease family protein, putative
TraesCS7A02G199700	chr7A	162513177	162513425	-	26	35	23	95	87	73	4.02174	4.87068	3.3047	11.669	10.6022	8.94733	1.35375	1.38878e-06	up	gibberellic acid methyltransferase 2
TraesCS2D02G150400	chr2D	92919084	92921251	-	42	42	38	115	144	112	0.830852	0.747488	0.698267	1.80652	2.24427	1.75559	1.35309	3.02493e-09	up	4-coumarate-CoA ligase
TraesCSU02G049700	chrUn	39535113	39536829	-	18	18	11	50	59	34	0.573438	0.515902	0.325515	1.26489	1.48082	0.858268	1.35274	0.000772207	up	Amino acid permease
TraesCS3B02G307300	chr3B	493584595	493585290	+	29	36	21	96	72	93	1.60483	1.79231	1.07948	4.21864	3.13907	4.07797	1.35261	1.708e-06	up	VQ motif-containing protein
TraesCS2B02G184300	chr2B	159299697	159300526	+	12	37	31	86	76	79	1.32055	3.66315	3.16882	7.51521	6.58906	6.88857	1.35142	1.08777e-05	up	Chymotrypsin inhibitor
TraesCS3B02G006800	chr3B	3628392	3629152	-	11	17	7	28	37	41	0.556735	0.774079	0.329092	1.12534	1.47535	1.64426	1.35118	0.00409364	up	Transmembrane protein, putative
TraesCS2B02G534000	chr2B	730298365	730302983	-	61	62	51	176	195	157	1.04794	0.958246	0.813839	2.40098	2.63923	2.13715	1.35009	1.04539e-12	up	AP2-like ethylene-responsive transcription factor
TraesCS4A02G384900	chr4A	662325114	662326655	+	20	13	16	53	39	57	0.499558	0.292132	0.371227	1.05124	0.767464	1.12813	1.34967	0.000431402	up	Sugar transporter, putative
TraesCS2D02G081400	chr2D	34999904	35003326	-	52	44	50	160	156	127	1.10531	0.841425	0.987224	2.70068	2.61243	2.13902	1.34886	1.04372e-10	up	MLO-like protein
TraesCS4A02G098900	chr4A	110909421	110910381	-	23	26	17	67	79	54	1.00098	1.01801	0.687242	2.31549	2.70871	1.86218	1.34875	3.23761e-05	up	NAD(P)H dehydrogenase (Quinone)
TraesCS1A02G416200	chr1A	574665507	574669595	-	56	58	55	176	169	167	1.28234	1.19488	1.16988	3.20035	3.04887	3.03013	1.34863	4.1972e-13	up	Kinase family protein
TraesCS2B02G574500	chr2B	763877369	763878865	+	45	46	45	141	140	131	1.32915	1.22237	1.23464	3.30714	3.25783	3.06594	1.34843	1.09538e-10	up	Glutathione S-transferase
TraesCS1D02G190100	chr1D	262287825	262288532	+	26	43	39	119	106	101	1.41443	2.10453	1.97077	5.14072	4.54308	4.3537	1.34814	3.17405e-08	up	Glutathione S-transferase
TraesCS6A02G381700	chr6A	601210566	601212044	-	25	34	28	91	82	90	0.801747	0.980972	0.834102	2.31744	2.0718	2.28702	1.34813	5.02392e-07	up	Cinnamoyl CoA reductase
TraesCS7A02G395700	chr7A	574097658	574110008	+	35	41	43	130	117	113	1.37417	1.44822	1.56821	4.05308	3.61905	3.51544	1.3481	2.6132e-09	up	Cinnamoyl-CoA reductase 4
TraesCS3D02G061500	chr3D	26681594	26683879	+	422	525	467	1471	1410	1394	9.09553	10.1802	9.34967	25.1767	23.9427	23.8072	1.34771	1.22939e-85	up	Cytochrome P450
TraesCS6B02G198200	chr6B	237108652	237108858	+	80	93	68	250	242	237	14.8854	15.568	11.7528	36.9386	35.4751	34.942	1.34709	1.69373e-17	up	auxin transport protein (BIG)
TraesCS2B02G417200	chr2B	596652494	596658889	-	82	80	80	255	259	218	1.06448	0.934315	0.964665	2.62865	2.64887	2.24238	1.34561	2.27575e-17	up	SPX domain-containing family protein
TraesCS5D02G441800	chr5D	494188825	494190303	+	15	20	23	57	65	53	0.641932	0.770031	0.914301	1.93706	2.19154	1.79723	1.34539	7.51589e-05	up	Acetyltransferase, GNAT family protein, expressed
TraesCS4A02G320100	chr4A	608836533	608838483	-	47	53	64	172	162	161	1.33993	1.35938	1.69484	3.89389	3.63863	3.63698	1.3447	2.39212e-12	up	2-oxoglutarate (2OG) and Fe(II)-dependent oxygenase superfamily protein
TraesCS2A02G053300	chr2A	21273526	21275659	-	62	62	64	201	178	189	1.23923	1.11489	1.18823	3.19025	2.80296	2.9933	1.34459	3.74143e-14	up	Cytochrome P450
TraesCS5A02G300200	chr5A	509225253	509225498	+	2	6	8	18	22	8	0.313138	0.845156	1.16348	2.23794	2.71372	0.992487	1.34362	0.090854	up	Ral GTPase-activating protein subunit beta
TraesCS6A02G271800	chr6A	498808851	498811151	+	18	18	27	64	65	61	0.674403	0.606737	0.939668	1.90413	1.91866	1.81095	1.34281	3.49371e-05	up	Phosphatidic acid phosphatase-like
TraesCS6D02G235500	chr6D	331255284	331256549	+	61	88	63	213	233	192	1.85582	2.40863	1.78037	5.14584	5.5847	4.62847	1.34202	1.29343e-14	up	Amino acid transporter, putative
TraesCSU02G146600	chrUn	162315706	162316486	+	441	543	519	1553	1476	1496	21.7484	24.0918	23.775	60.8179	57.3473	58.4589	1.3417	9.05902e-90	up	Thaumatin-like protein
TraesCS2B02G206100	chr2B	184909609	184910937	+	63	85	70	220	212	224	1.82581	2.21623	1.88442	5.063	4.84049	5.14391	1.34143	4.05396e-16	up	IgA FC receptor
TraesCS7D02G455200	chr7D	573986925	573990492	+	37	51	39	133	129	120	0.399408	0.495297	0.39106	1.14009	1.09709	1.02642	1.34084	1.08312e-09	up	Glycosyltransferase
TraesCS5D02G413600	chr5D	476617272	476619849	+	20	37	38	105	106	74	0.82741	1.37712	1.46029	3.44945	3.45489	2.42578	1.34072	1.35979e-06	up	Cold acclimation protein
TraesCS6D02G128900	chr6D	93643463	93647748	-	106	127	93	310	327	343	2.98224	3.21456	2.43043	6.92578	7.24807	7.64647	1.33842	2.84174e-22	up	Sulfurtransferase
TraesCS5B02G212300	chr5B	382908780	382910304	-	83	73	90	251	242	247	2.8141	2.22672	2.83445	6.75781	6.4642	6.63573	1.33724	1.03393e-17	up	Auxin repressed/dormancy associated protein
TraesCS7A02G164100	chr7A	120793468	120794348	+	43	37	35	115	116	115	1.87989	1.45528	1.42133	3.99239	3.9954	3.98375	1.33652	7.49127e-09	up	Plant basic secretory family protein
TraesCS3A02G320100	chr3A	562869998	562874652	+	12	25	31	58	77	68	0.220511	0.413304	0.529145	0.846345	1.11475	0.99012	1.33435	5.43782e-05	up	Purple acid phosphatase
TraesCS5B02G224900	chr5B	400521750	400523773	+	57	63	82	187	195	223	1.64081	1.63157	2.19261	4.27461	4.42238	5.0865	1.33354	8.10683e-14	up	2-oxoglutarate (2OG) and Fe(II)-dependent oxygenase superfamily protein
TraesCS4A02G129800	chr4A	170156688	170158391	+	21	18	22	68	53	62	0.569201	0.438934	0.553902	1.46361	1.13177	1.33158	1.33337	5.82092e-05	up	RING/U-box superfamily protein
TraesCS3B02G396400	chr3B	625333144	625333477	-	5	5	4	12	16	14	0.576586	0.518734	0.428467	1.09887	1.45362	1.27924	1.33336	0.0938644	up	Lipid transfer protein
TraesCS7B02G337400	chr7B	592347594	592348439	-	30	23	47	100	109	91	1.36581	0.942059	1.98761	3.61527	3.90962	3.28278	1.3333	6.40131e-07	up	Histone H2A
TraesCS2B02G241800	chr2B	245790182	245794261	-	40	50	54	141	147	143	0.647598	0.728277	0.812088	1.81274	1.875	1.83447	1.33323	7.02475e-11	up	Cysteine-rich receptor kinase
TraesCS3B02G144800	chr3B	133200250	133205488	+	64	96	90	269	256	222	1.65327	2.23108	2.15958	5.51805	5.21003	4.54407	1.33277	1.42375e-16	up	Glycosyltransferase
TraesCS1B02G005000	chr1B	3170728	3171351	-	15	12	15	44	41	41	1.88804	1.35888	1.75377	4.39787	4.06575	4.08915	1.33255	0.00104304	up	Sentrin-specific protease
TraesCS3B02G053700	chr3B	27510777	27519946	+	25	37	21	79	87	82	0.494555	0.658501	0.385884	1.241	1.35591	1.28534	1.33158	2.53191e-06	up	Protein kinase family protein
TraesCS1B02G437500	chr1B	660104843	660106905	+	184	212	236	639	666	583	5.75238	5.96274	6.85339	15.8636	16.4037	14.442	1.32983	3.97025e-39	up	Short chain dehydrogenase/reductase
TraesCS3B02G375100	chr3B	588693864	588696747	-	728	889	839	2445	2481	2407	13.8536	15.2199	14.8305	36.947	37.1958	36.2941	1.32958	4.07643e-132	up	Cytochrome P450 family cinnamate 4-hydroxylase
TraesCS6A02G405200	chr6A	611328418	611330649	-	35	45	50	123	138	127	1.05482	1.22012	1.39973	2.94364	3.27662	3.03279	1.32941	1.08712e-09	up	O-methyltransferase
TraesCS7A02G178800	chr7A	133624798	133625064	+	3	2	2	4	8	9	0.432763	0.259561	0.267993	0.458205	0.909194	1.02873	1.32909	0.292207	up	5-methyltetrahydropteroyltriglutamate--homocysteine methyltransferase
TraesCS2B02G241400	chr2B	245317184	245320539	-	35	53	50	135	157	119	0.566649	0.771973	0.751934	1.7356	2.00255	1.52659	1.32776	1.27631e-09	up	Receptor-like protein kinase
TraesCS5A02G081600	chr5A	105415268	105417355	-	26	40	27	93	96	88	0.479604	0.66382	0.462634	1.36227	1.39514	1.28624	1.32762	4.55709e-07	up	Lectin receptor kinase
TraesCS5B02G016100	chr5B	15186319	15187092	-	31	31	54	125	110	111	1.54263	1.38785	2.49607	4.93946	4.31251	4.37675	1.32755	6.01384e-08	up	Thaumatin-like protein
TraesCS7A02G085500	chr7A	49985060	49986502	-	30	50	42	134	116	113	0.800747	1.20067	1.04133	2.8402	2.43932	2.38991	1.32751	8.74696e-09	up	Lectin receptor kinase
TraesCS1B02G308900	chr1B	531211358	531215159	-	66	64	75	219	220	173	1.3952	1.21717	1.47271	3.67626	3.66397	2.8978	1.32699	8.94121e-14	up	Aminotransferase like protein
TraesCS4B02G307300	chr4B	596678628	596680640	+	17	21	16	43	58	60	0.74237	0.825033	0.649016	1.49111	1.99543	2.07612	1.32668	0.000223407	up	Transportin-1
TraesCS6D02G165300	chr6D	144545589	144545735	+	4	2	2	6	6	12	1.04805	0.471448	0.486762	1.24837	1.23855	2.49135	1.32627	0.257122	up	Arabinogalactan peptide-like protein
TraesCS1A02G189200	chr1A	342391689	342393474	-	25	31	35	98	89	84	0.618035	0.689469	0.80372	1.92384	1.73341	1.64544	1.32612	5.46483e-07	up	Alpha/beta-Hydrolases superfamily protein
TraesCS3A02G219800	chr3A	405500529	405504827	+	36	35	42	125	111	101	0.86987	0.760853	0.942681	2.39846	2.11306	1.93376	1.32589	2.18789e-08	up	GDSL esterase/lipase
TraesCS2A02G443600	chr2A	693427744	693430046	-	22	28	23	73	60	84	0.403885	0.462459	0.392217	1.06421	0.867808	1.22192	1.32345	1.39053e-05	up	Peptide transporter
TraesCS3B02G148500	chr3B	139778020	139780581	-	80	81	70	225	236	227	2.02051	1.8405	1.64222	4.51256	4.69591	4.54283	1.32342	1.38876e-16	up	Pectin lyase-like superfamily protein
TraesCS7B02G316300	chr7B	565741173	565743553	-	30	42	32	97	101	111	0.513774	0.647114	0.509055	1.31915	1.36273	1.50627	1.32327	7.96052e-08	up	Protein MID1-COMPLEMENTING ACTIVITY 1
TraesCS3A02G313200	chr3A	552756349	552757410	+	9	10	18	27	47	36	0.660273	0.660027	1.22664	1.57295	2.71654	2.09273	1.32305	0.00465964	up	Metallothionein
TraesCSU02G122100	chrUn	104015562	104017272	+	31	22	19	75	66	74	0.697834	0.445547	0.39729	1.34067	1.1705	1.31993	1.32302	1.75037e-05	up	UDP-glycosyltransferase
TraesCS3D02G039300	chr3D	14947441	14948762	-	56	64	66	198	191	164	1.63154	1.67753	1.78614	4.58083	4.38409	3.78602	1.32267	3.51836e-13	up	Basic 7S globulin 2
TraesCS1A02G218100	chr1A	386479232	386480418	-	24	26	26	89	73	64	0.778755	0.759003	0.783658	2.29324	1.86617	1.64551	1.32249	8.50605e-06	up	Ethylene-responsive transcription factor, putative
TraesCS1B02G121600	chr1B	144925967	144932226	+	35	31	30	100	106	80	0.535794	0.426945	0.426594	1.21563	1.27842	0.970397	1.3224	4.43007e-07	up	Glucan 1,3-beta-glucosidase
TraesCS6D02G013500	chr6D	5493565	5495912	+	17	16	13	40	55	42	0.416786	0.35291	0.296054	0.778744	1.06234	0.815912	1.322	0.000793696	up	Myb/SANT-like DNA-binding domain protein
TraesCS3B02G048900	chr3B	24818543	24819647	-	44	56	59	183	148	141	1.53367	1.75609	1.91027	5.06523	4.06422	3.89428	1.32194	7.38436e-11	up	Short-chain dehydrogenase/reductase
TraesCS1D02G421900	chr1D	477483687	477486291	-	12	22	19	56	54	47	0.389377	0.642233	0.572673	1.44294	1.38045	1.20842	1.32165	0.00026751	up	2-oxoglutarate-dependent dioxygenase-related family protein
TraesCS2D02G540700	chr2D	620295493	620296651	+	7	10	12	24	33	29	0.300906	0.386734	0.479156	0.819245	1.11759	0.98778	1.32098	0.0104594	up	Heavy metal transport/detoxification superfamily protein
TraesCS6B02G199700	chr6B	239355837	239366372	+	61	75	72	216	200	201	0.562209	0.621884	0.616402	1.58085	1.45223	1.46789	1.32006	5.25826e-15	up	ABC transporter B family protein
TraesCS5D02G135500	chr5D	216059983	216060849	+	33	37	26	92	92	101	1.65498	1.6694	1.2112	3.66385	3.635	4.01356	1.31959	3.1159e-07	up	DNA-directed RNA polymerase subunit beta
TraesCS4B02G075200	chr4B	71244991	71247199	-	16	19	21	67	54	45	0.553688	0.591533	0.675038	1.84115	1.47223	1.23392	1.31913	0.000206045	up	T-box transcription factor, putative (DUF863)
TraesCS3D02G424000	chr3D	536241260	536244974	+	21	30	27	83	85	63	0.736643	0.94676	0.879762	2.31199	2.34906	1.75109	1.31898	7.48002e-06	up	Glycosyltransferase
TraesCS3D02G432000	chr3D	545914272	545919082	-	66	83	72	219	226	210	1.24002	1.40296	1.25656	3.26739	3.34528	3.12634	1.31873	7.30944e-16	up	Kinase family protein
TraesCS4D02G190900	chr4D	334116323	334119041	-	114	117	109	355	316	338	2.07407	1.91507	1.84208	5.12883	4.52944	4.87266	1.31873	3.13445e-23	up	Laccase
TraesCS1B02G283700	chr1B	492368377	492369112	-	7	10	6	21	16	31	0.36632	0.470807	0.29166	0.872674	0.65966	1.28545	1.31663	0.0315424	up	Histone H3
TraesCS3D02G340400	chr3D	454150508	454155503	-	37	37	36	110	108	108	1.03267	0.929059	0.933313	2.43795	2.37478	2.38844	1.31655	2.33157e-08	up	Amino acid transporter-like protein
TraesCS1B02G299300	chr1B	520374149	520374475	+	4	8	8	21	20	18	0.471143	0.847741	0.875278	1.96418	1.85592	1.67994	1.31633	0.0417894	up	QWRF motif protein (DUF566)
TraesCS1B02G276800	chr1B	484365901	484366783	+	3509	3839	3911	11051	11308	10972	184.131	181.235	190.632	460.486	467.485	456.205	1.31591	0	up	Wound-induced protease inhibitor
TraesCS4A02G099000	chr4A	111053527	111054636	-	13	33	23	64	65	74	0.498216	1.13781	0.818777	1.94771	1.96257	2.24717	1.31514	5.20871e-05	up	Cysteine-rich receptor-kinase-like protein
TraesCS2A02G289300	chr2A	497652197	497657341	-	501	561	579	1572	1683	1599	6.5679	6.61655	7.05068	16.3648	17.3824	16.6099	1.31503	1.8156e-93	up	Potassium transporter
TraesCS5D02G312200	chr5D	408300517	408304316	+	50	47	58	146	185	128	0.734756	0.621372	0.791708	1.70371	2.14182	1.49044	1.31471	5.49487e-10	up	Ankyrin repeat-containing protein
TraesCS1D02G060500	chr1D	40597128	40599203	+	20	29	14	67	55	64	0.43793	0.571285	0.284752	1.16498	0.9488	1.11041	1.31434	9.6051e-05	up	Patatin
TraesCS4A02G269800	chr4A	581329619	581331324	+	113	118	101	335	318	329	4.19701	3.94297	3.48455	9.88045	9.30521	9.68249	1.31388	9.43659e-23	up	Microsomal glutathione S-transferase 3
TraesCS7A02G356600	chr7A	522018279	522024368	+	282	329	277	899	863	861	7.34381	7.70812	6.70063	18.591	17.706	17.7666	1.31316	6.36559e-55	up	Amino acid permease
TraesCS2D02G013300	chr2D	6599740	6603424	+	88	110	123	301	315	330	0.959355	1.07887	1.24556	2.60575	2.70548	2.85063	1.31111	3.23027e-21	up	Receptor-kinase, putative
TraesCS3D02G121700	chr3D	79427863	79429682	+	45	65	63	175	161	173	0.952317	1.23755	1.23843	2.94088	2.68431	2.90098	1.30998	4.22286e-12	up	3'-N-debenzoyl-2'-deoxytaxol N-benzoyltransferase
TraesCS7B02G027600	chr7B	26235860	26241176	-	19	20	19	54	47	70	0.526856	0.49894	0.48939	1.18906	1.02677	1.53803	1.30977	0.000176099	up	F-box family protein-like
TraesCS1D02G302500	chr1D	400111433	400119460	-	149	171	174	489	517	449	2.35393	2.43043	2.5534	6.13459	6.4348	5.6206	1.30907	1.01391e-31	up	Cytochrome P450-like protein
TraesCS4B02G053700	chr4B	42393645	42396463	+	45	49	39	132	130	130	0.872278	0.854514	0.702216	2.03183	1.98529	1.99671	1.30907	1.03622e-09	up	Glucan endo-1,3-beta-glucosidase
TraesCS2B02G282400	chr2B	390923233	390926861	+	247	304	296	849	830	814	5.08468	5.63016	5.66007	13.8786	13.4612	13.2776	1.30893	2.35672e-53	up	Sugar transporter, putative
TraesCS4B02G346800	chr4B	640325992	640326979	+	20	34	36	91	85	88	0.893641	1.36676	1.49417	3.22883	2.99219	3.11563	1.30722	1.52211e-06	up	RING/U-box superfamily protein
TraesCS1B02G063800	chr1B	48346228	48347351	-	9	11	13	28	44	25	0.334275	0.367565	0.448506	0.825829	1.28751	0.735752	1.30649	0.00817074	up	Non-specific lipid-transfer protein-like protein
TraesCS2A02G259500	chr2A	407739279	407742701	-	191	216	225	630	619	608	4.08924	4.16048	4.47461	10.7108	10.4409	10.3144	1.30562	2.22557e-41	up	Sugar transporter, putative
TraesCS5A02G461300	chr5A	641723798	641726781	+	28	28	29	70	98	82	0.577326	0.5194	0.555425	1.14612	1.59194	1.3397	1.30522	3.38535e-06	up	Purple acid phosphatase
TraesCS2A02G361300	chr2A	605209183	605210227	-	9	11	11	35	29	27	0.331716	0.364752	0.3766	1.02438	0.842092	0.788529	1.30506	0.00818506	up	F-box domain containing protein
TraesCS5A02G371000	chr5A	570175107	570175833	+	4	8	14	31	22	23	0.246108	0.442829	0.800125	1.5146	1.06642	1.1213	1.30431	0.0242351	up	Fumarate hydratase class II
TraesCS7A02G090000	chr7A	54942994	54943462	-	6	5	6	17	19	14	1.37557	1.03129	1.27775	3.09493	3.4318	2.54325	1.30397	0.0674934	up	Gamma-aminobutyric acid receptor subunit gamma-2
TraesCS2B02G124400	chr2B	93016573	93017025	+	57	62	69	183	217	152	6.20172	6.06889	6.97348	15.811	18.6009	13.1042	1.30395	9.54493e-12	up	Peroxidase
TraesCS2A02G452500	chr2A	701866769	701868500	-	70	78	69	237	208	192	1.649	1.65309	1.50986	4.43344	3.86032	3.58388	1.3038	1.80709e-14	up	Purine permease family protein
TraesCS4D02G311500	chr4D	477911944	477913392	+	32	40	43	125	107	105	0.850593	0.95656	1.06171	2.63847	2.24075	2.21152	1.30298	3.21334e-08	up	Glycosyltransferase
TraesCS7D02G070400	chr7D	41365152	41365928	-	120	123	131	359	357	381	6.57455	6.06276	6.66684	15.6189	15.4096	16.5402	1.30208	3.61963e-25	up	Senescence-associated protein, putative
TraesCS2B02G096300	chr2B	56522117	56524869	+	19	26	12	56	63	48	0.46582	0.57348	0.273281	1.09024	1.21686	0.932471	1.30202	0.000297821	up	Arogenate dehydratase
TraesCS3B02G150200	chr3B	141288871	141290236	+	35	56	40	133	132	118	0.986865	1.42056	1.04764	2.97791	2.93225	2.63634	1.30144	4.85431e-09	up	Alpha/beta-Hydrolases superfamily protein
TraesCS1D02G189600	chr1D	261892130	261893166	-	80	68	71	230	211	202	3.3712	2.578	2.77918	7.69648	7.0051	6.7449	1.3013	1.2714e-14	up	Glutathione s-transferase, putative
TraesCS5B02G160700	chr5B	296375795	296379161	-	435	534	538	1556	1416	1435	10.0567	11.1068	11.5534	28.5657	25.7909	26.2874	1.30003	2.73507e-75	up	Cinnamoyl-CoA reductase
TraesCS2B02G335000	chr2B	478467148	478472004	+	43	52	53	153	150	130	0.65307	0.710518	0.747706	1.84524	1.79482	1.56446	1.3	2.24136e-10	up	transmembrane protein
TraesCS2B02G459300	chr2B	653745832	653748302	+	47	61	39	155	134	141	1.20362	1.40541	0.927728	3.15206	2.70355	2.86116	1.29995	7.00784e-10	up	Ubiquinol oxidase
TraesCS2A02G392600	chr2A	642717732	642718638	-	20	25	28	71	74	68	0.948668	1.06685	1.23369	2.67432	2.76537	2.55578	1.29653	1.50147e-05	up	Blue copper protein
TraesCS5D02G190600	chr5D	292767168	292776436	-	298	369	309	875	967	1006	2.2205	2.47366	2.13873	5.17741	5.67673	5.93966	1.29627	6.55673e-52	up	Pleiotropic drug resistance ABC transporter
TraesCS5D02G399000	chr5D	464914498	464919273	+	138	155	175	450	450	466	1.88549	1.90527	2.22099	4.88234	4.8439	5.045	1.29614	4.36594e-30	up	Beta-glucosidase
TraesCS3D02G250500	chr3D	350795470	350798753	-	52	75	81	191	205	210	1.49688	1.94234	2.16587	4.36604	4.64917	4.78998	1.29592	1.29307e-13	up	Protein REVERSION-TO-ETHYLENE SENSITIVITY1
TraesCS1B02G062300	chr1B	47180510	47182513	+	22	27	24	71	77	65	0.422829	0.46686	0.428467	1.08361	1.16593	0.989887	1.29585	1.52264e-05	up	Lectin receptor kinase
TraesCS3B02G361100	chr3B	572745600	572750189	+	82	89	69	236	250	215	1.8448	1.80139	1.44195	4.21618	4.43113	3.8327	1.29573	1.15019e-15	up	4-diphosphocytidyl-2-C-methyl-D-erythritol kinase
TraesCS4B02G052400	chr4B	41196726	41198570	+	11	24	18	45	50	59	0.313138	0.614659	0.475969	1.01724	1.12137	1.33084	1.29555	0.000519656	up	MYB transcription factor
TraesCS4D02G063300	chr4D	39273796	39274288	+	9	19	15	39	50	36	0.86878	1.65007	1.345	2.98953	3.80255	2.75359	1.29549	0.00205563	up	Protein phosphatase 2C family protein
TraesCS2D02G275600	chr2D	345248090	345248281	+	21	12	12	52	36	44	4.21268	2.16571	2.23606	8.28348	5.68957	6.99393	1.29503	0.00180208	up	DnaJ / Sec63 Brl domains-containing protein
TraesCS6B02G342800	chr6B	603771438	603773129	+	32	29	27	94	81	82	0.728433	0.593907	0.57091	1.69918	1.45266	1.47905	1.29426	1.92417e-06	up	U-box domain-containing protein
TraesCS7D02G347300	chr7D	446917277	446920319	-	112	162	138	392	422	385	2.69611	3.50845	3.08577	7.49336	8.00333	7.34363	1.29404	1.85865e-25	up	Peroxidase
TraesCS5A02G418700	chr5A	606531590	606532504	+	64	94	75	224	229	225	2.69401	3.55982	2.93254	7.48751	7.59438	7.50467	1.29384	1.64515e-15	up	IgA FC receptor
TraesCS2A02G158700	chr2A	105531352	105532272	+	43	43	54	161	139	108	3.20966	2.88762	3.74411	9.54304	8.17416	6.38769	1.29295	1.02789e-08	up	Chymotrypsin inhibitor
TraesCS5D02G346200	chr5D	432521998	432529279	-	1088	1106	1119	3236	3234	3180	32.0377	29.3	30.6074	75.6679	75.0257	74.1975	1.29142	4.27633e-153	up	Enoyl-CoA hydratase 2, peroxisomal
TraesCS7B02G231700	chr7B	434830220	434831515	-	46	73	75	195	205	163	1.59616	2.27888	2.41737	5.37307	5.60414	4.48162	1.29135	7.89174e-12	up	Lectin receptor kinase
TraesCS2D02G417400	chr2D	531711723	531712483	+	10	16	15	32	36	51	0.603698	0.869001	0.841152	1.53405	1.71222	2.43961	1.2913	0.00297056	up	cysteine-rich/transmembrane domain A-like protein
TraesCS3A02G141100	chr3A	120266288	120268695	+	19	34	35	101	85	69	0.540475	0.870124	0.924812	2.28146	1.90493	1.55525	1.29056	8.26129e-06	up	GDSL esterase/lipase
TraesCS5A02G353400	chr5A	555927549	555929061	-	24	30	29	70	82	89	0.64778	0.728481	0.727073	1.50032	1.74368	1.90343	1.28921	4.87776e-06	up	11S globulin seed storage protein 2
TraesCS3A02G486000	chr3A	714614717	714616126	+	146	195	169	502	519	458	3.98817	4.79221	4.28817	10.8892	11.1693	9.91326	1.28817	1.1918e-30	up	Beta-1,3-glucanase
TraesCS5D02G243700	chr5D	351802361	351804425	+	175	188	203	576	531	536	4.9928	4.82553	5.3798	13.0497	11.9354	12.1172	1.28769	3.73547e-35	up	Mitochondrial carrier family
TraesCS7D02G314200	chr7D	399832815	399835489	+	975	1268	1188	3371	3342	3225	16.5213	19.3304	18.6991	45.3597	44.6154	43.3012	1.28717	5.06983e-125	up	L-gulonolactone oxidase
TraesCS1B02G251600	chr1B	444344412	444346103	+	24	24	33	72	98	65	0.546325	0.491509	0.697778	1.3015	1.75753	1.17242	1.28616	1.75719e-05	up	Cytochrome P450
TraesCS1A02G186100	chr1A	337300647	337301870	-	180	202	178	530	583	511	5.66411	5.71861	5.20287	13.2436	14.4532	12.7412	1.28604	6.04339e-34	up	Glutathione S-transferase
TraesCS5D02G168400	chr5D	264016891	264019408	-	412	521	473	1379	1354	1338	10.4605	11.9007	11.1553	27.8029	27.0839	26.9179	1.28557	1.73982e-77	up	Cinnamoyl-CoA reductase
TraesCS3A02G029900	chr3A	15699245	15703602	+	21	30	33	84	87	72	0.419956	0.539741	0.613002	1.33393	1.3707	1.1409	1.28543	5.40435e-06	up	Multifunctional 2-oxoglutarate metabolism enzyme
TraesCS2A02G126500	chr2A	74775671	74777921	+	25	33	28	77	87	85	0.427765	0.507995	0.445027	1.04623	1.17279	1.15243	1.28539	2.76654e-06	up	Lectin receptor kinase
TraesCS1D02G095000	chr1D	80549873	80550932	+	36	43	61	141	140	124	1.73756	1.86718	2.73483	5.40414	5.32357	4.7423	1.28443	4.97077e-09	up	Glutathione S-transferase
TraesCS2A02G433500	chr2A	686700695	686703339	+	21	24	31	60	82	78	0.629933	0.64769	0.863775	1.42921	1.93788	1.85396	1.28433	2.24451e-05	up	Xyloglucan endotransglucosylase/hydrolase
TraesCS1D02G278100	chr1D	375367816	375369996	-	26	27	32	74	92	80	0.459154	0.428972	0.524926	1.03774	1.28	1.11945	1.28287	4.15505e-06	up	HXXXD-type acyl-transferase family protein
TraesCS6A02G262900	chr6A	486005221	486009046	+	77	84	65	226	215	213	1.88181	1.8469	1.47557	4.38594	4.13962	4.12471	1.28257	7.58305e-15	up	Purine permease family protein
TraesCS7A02G208600	chr7A	171380672	171384690	+	41	50	46	133	138	125	0.712936	0.782199	0.742999	1.83649	1.89053	1.72229	1.28237	1.43979e-09	up	Eukaryotic aspartyl protease family protein
TraesCS4B02G343100	chr4B	636916138	636918886	-	59	69	72	172	215	191	1.23906	1.30368	1.40455	2.8684	3.55727	3.17837	1.28178	6.18154e-13	up	receptor kinase 1
TraesCS2A02G483400	chr2A	719302696	719306757	+	173	205	188	557	540	537	3.70593	3.9508	3.74087	9.47493	9.11343	9.11496	1.28042	6.83871e-36	up	Organic cation transporter-like protein
TraesCS2A02G492500	chr2A	724745491	724746941	+	22	21	20	67	54	61	0.84735	0.727679	0.71554	2.04921	1.6386	1.86166	1.27935	9.9804e-05	up	Oxidative stress 3, putative isoform 1
TraesCS7D02G370800	chr7D	479597566	479598806	-	42	40	59	136	135	136	1.30352	1.11689	1.70092	3.3518	3.30096	3.34455	1.27907	2.44357e-09	up	RING finger protein
TraesCS6D02G222900	chr6D	314512689	314513346	-	385	406	437	1215	1183	1143	34.5656	32.7936	36.4442	86.6223	83.6769	81.3128	1.27775	2.59048e-68	up	Cytochrome b5
TraesCS5D02G554300	chr5D	558533160	558534072	-	113	107	111	325	322	308	4.76703	4.06101	4.34967	10.8874	10.702	10.2956	1.2773	2.17876e-21	up	AIG2-like (Avirulence induced gene) family protein
TraesCS2B02G544300	chr2B	741475284	741476311	+	33	47	34	114	101	113	1.52951	1.95983	1.4638	4.1958	3.68806	4.14999	1.27725	8.57256e-08	up	translocase outer membrane 20-1
TraesCS2A02G158600	chr2A	105522417	105523242	+	4	6	6	17	22	7	0.313775	0.423439	0.437194	1.05896	1.35963	0.435098	1.27643	0.111361	up	Chymotrypsin inhibitor
TraesCS6A02G141500	chr6A	116586911	116588924	-	214	269	266	760	690	704	5.10682	5.77523	5.89633	14.4019	12.9725	13.3119	1.27592	1.83937e-42	up	4-hydroxyphenylpyruvate dioxygenase
TraesCS3A02G113900	chr3A	81475905	81479675	+	945	1139	1093	3221	2975	2940	12.5077	13.5629	13.4379	33.8539	31.0222	30.8336	1.27559	3.09409e-121	up	Alkaline alpha-galactosidase seed imbibition protein
TraesCS2A02G539300	chr2A	751662486	751663348	+	13	20	21	64	46	45	0.759798	1.05164	1.14009	2.97033	2.11812	2.084	1.27539	0.000593402	up	Heavy metal transport/detoxification superfamily protein
TraesCS6D02G166100	chr6D	147149595	147156550	-	802	823	834	2293	2350	2439	6.33896	5.85227	6.12313	14.3919	14.6335	15.2752	1.2753	5.34577e-117	up	Pleiotropic drug resistance ABC transporter
TraesCS4B02G355900	chr4B	646818225	646819084	-	85	90	98	268	279	238	3.80681	3.62631	4.07691	9.53119	9.84428	8.44595	1.27369	2.79033e-17	up	Cysteine-rich receptor-kinase-like protein
TraesCS5D02G504900	chr5D	531253952	531254534	-	11	13	8	32	34	26	0.726715	0.772673	0.490937	1.67877	1.76965	1.36105	1.27347	0.00986953	up	TELO2-interacting protein 1
TraesCS3A02G333500	chr3A	578951124	578954305	-	69	53	64	160	192	184	1.09456	0.756394	0.943051	2.0155	2.39955	2.31281	1.27319	1.33644e-11	up	F-box family protein-like
TraesCS7B02G102000	chr7B	116385059	116389854	+	91	87	88	237	275	253	1.71475	1.47489	1.5403	3.54632	4.08253	3.77755	1.27249	6.46767e-17	up	Phytochelatin synthase
TraesCS5A02G104200	chr5A	168235653	168239092	-	90	95	79	264	220	273	1.76589	1.67697	1.43983	4.11334	3.40079	4.24436	1.26926	1.17293e-15	up	Ureide permease-like protein
TraesCS4D02G142400	chr4D	127928023	127929915	+	18	23	31	64	72	70	0.366237	0.421015	0.585889	1.03405	1.15414	1.12854	1.26881	4.16783e-05	up	Galactoside 2-alpha-L-fucosyltransferase
TraesCS5B02G166800	chr5B	308923126	308928953	-	141	176	170	470	470	454	3.08565	3.46514	3.45573	8.16763	8.10332	7.87251	1.26876	2.90205e-30	up	Phosphatidylinositol transfer protein Sec14p
TraesCS5D02G172000	chr5D	268933301	268934477	-	8	9	19	34	39	30	0.288509	0.292006	0.636482	0.973685	1.10808	0.857275	1.26868	0.00791	up	Cysteine protease, putative
TraesCS3B02G310000	chr3B	498726976	498730648	-	184	219	222	580	621	588	1.98236	2.1227	2.22168	4.96207	5.27101	5.01963	1.26828	1.08641e-37	up	Receptor-like protein kinase
TraesCS1B02G231500	chr1B	415743802	415744572	-	20	31	19	71	59	70	0.999116	1.39325	0.881664	2.81653	2.32207	2.77085	1.268	6.33798e-05	up	Ethylene-responsive transcription factor, putative
TraesCS5A02G071900	chr5A	82306582	82307539	+	12	18	19	47	45	48	0.482454	0.65107	0.709565	1.50052	1.42536	1.52914	1.26797	0.000878904	up	Zinc finger protein, putative
TraesCS3D02G321800	chr3D	434957298	434961435	+	48	41	47	134	121	135	0.91117	0.700201	0.828743	2.01992	1.80959	2.03059	1.2678	4.34705e-09	up	Serine/Threonine-kinase WNK (WNK)-like protein
TraesCS7A02G113600	chr7A	69901221	69903230	+	56	57	75	193	161	184	1.37382	1.25804	1.70909	3.75983	3.11175	3.57675	1.2672	1.24459e-11	up	GDSL esterase/lipase
TraesCS1A02G203600	chr1A	365492204	365493755	+	604	698	657	1905	1848	1850	19.9859	20.7789	20.1937	50.0556	48.1756	48.5053	1.26682	4.94167e-103	up	Chitinase
TraesCS3A02G426500	chr3A	669601322	669604488	+	99	117	107	312	318	293	2.08137	2.213	2.0896	5.20883	5.2672	4.88104	1.26555	1.34398e-20	up	lysine ketoglutarate reductase trans-splicing-like protein, putative (DUF707)
TraesCS5D02G141900	chr5D	227736852	227737403	-	12	11	13	38	34	31	0.837303	0.690517	0.842574	2.1055	1.86904	1.71393	1.2654	0.00553073	up	Calmodulin-like family protein
TraesCS3A02G078400	chr3A	50726169	50728191	-	26	30	28	86	74	80	0.635818	0.660027	0.636036	1.67005	1.4257	1.55017	1.26533	5.79816e-06	up	NAC domain protein
TraesCS3A02G217400	chr3A	396610382	396611275	-	12	17	18	49	42	43	0.516992	0.658919	0.720342	1.67637	1.42557	1.46792	1.26449	0.00124453	up	Emb|CAB62340.1
TraesCS7D02G357200	chr7D	460509597	460515509	-	50	59	56	152	157	162	1.85351	1.96769	1.92831	4.47444	4.58524	4.75849	1.26408	4.69855e-11	up	Transmembrane protein, putative
TraesCS1D02G043200	chr1D	22379558	22381286	-	28	40	45	119	103	100	1.23533	1.58769	1.84418	4.16911	3.58015	3.49587	1.26406	2.11948e-07	up	TOX high mobility group box family member 4-A, putative isoform 1
TraesCS2B02G519900	chr2B	714522136	714523426	-	25	16	32	79	72	58	0.745854	0.429452	0.886804	1.87159	1.69233	1.37111	1.26393	8.69491e-05	up	Peptide chain release factor 3
TraesCS5B02G436300	chr5B	610105599	610108225	-	135	152	147	437	401	401	2.8259	2.86251	2.85827	7.26397	6.61309	6.65115	1.26391	9.12645e-27	up	Glycosyltransferase
TraesCS4D02G285300	chr4D	456046811	456048804	+	278	345	293	902	883	828	6.517	7.27616	6.3802	16.7911	16.308	15.3802	1.26364	5.12204e-50	up	Patatin
TraesCS2A02G166000	chr2A	118465040	118466008	-	31	45	43	115	112	112	1.23219	1.6092	1.58763	3.62982	3.50729	3.52748	1.2633	4.85209e-08	up	calmodulin-binding protein (DUF1645)
TraesCS2D02G214300	chr2D	175819201	175828177	+	91	111	83	279	272	262	1.84277	2.02224	1.56125	4.48647	4.33947	4.20398	1.2631	1.251e-17	up	Protein DETOXIFICATION
TraesCS4B02G051600	chr4B	40233758	40237195	-	154	170	183	515	460	471	2.65627	2.63804	2.93202	7.0539	6.25097	6.43728	1.26259	8.50831e-30	up	Alpha/beta-Hydrolases superfamily protein
TraesCS5D02G386700	chr5D	456592201	456593565	+	25	18	28	72	70	61	0.70542	0.456942	0.733887	1.61328	1.55612	1.36385	1.26248	5.63253e-05	up	F-box family protein
TraesCS1A02G300200	chr1A	495191440	495193276	-	22	25	21	60	70	64	0.585996	0.599091	0.519583	1.26909	1.46895	1.35077	1.26246	5.98699e-05	up	Expansin
TraesCS1D02G430800	chr1D	481464104	481466875	-	40	61	48	142	171	111	0.773412	1.06111	0.862096	2.18027	2.60486	1.70061	1.26214	1.97668e-08	up	Receptor-like protein kinase, putative,expressed
TraesCS5A02G235200	chr5A	451392154	451393149	-	621	691	697	2054	1857	1813	24.0144	24.0403	25.0367	63.0742	56.5758	55.5531	1.26108	1.84564e-85	up	Ripening-related protein
TraesCS6B02G370100	chr6B	643822574	643825162	+	34	55	55	121	124	164	0.50581	0.736125	0.760037	1.42943	1.45334	1.93322	1.2608	2.25243e-08	up	Subtilisin-like protease
TraesCS2B02G437200	chr2B	629017401	629025770	+	42	52	55	120	132	172	0.465918	0.518973	0.566744	1.05709	1.15365	1.51189	1.26053	7.7651e-09	up	SHR5-receptor-like kinase
TraesCS5D02G325100	chr5D	416600447	416600785	-	5	8	6	19	18	17	0.568081	0.817732	0.633221	1.71421	1.61121	1.53045	1.26048	0.0625562	up	oxidoreductase-like protein, amino-terminal protein
TraesCS4B02G213100	chr4B	451490270	451491032	-	41	50	40	113	127	133	2.06966	2.27073	1.8756	4.52965	5.05077	5.31982	1.2604	1.14935e-08	up	Transmembrane protein
TraesCS7A02G355600	chr7A	520832218	520833437	+	13	16	16	51	39	38	0.410416	0.454445	0.469207	1.27856	0.970025	0.950591	1.25982	0.00187876	up	E3 ubiquitin-protein ligase
TraesCS3B02G163500	chr3B	161304894	161307041	-	11	12	10	28	34	32	0.441328	0.433142	0.372677	0.892067	1.0747	1.0173	1.25972	0.0088199	up	GDSL esterase/lipase
TraesCS7A02G349900	chr7A	512583959	512584333	-	6	8	11	23	22	26	0.616255	0.73923	1.04946	1.87589	1.7802	2.11598	1.2587	0.0286605	up	DUF4228 domain protein
TraesCS1B02G374900	chr1B	605583399	605584802	-	20	31	29	84	75	68	0.60655	0.845822	0.816955	2.02295	1.79199	1.63409	1.25832	1.69684e-05	up	WRKY transcription factor
TraesCSU02G031600	chrUn	29287188	29290134	+	166	141	160	438	436	456	3.42639	2.61835	3.0677	7.17915	7.09011	7.45802	1.25735	8.0959e-27	up	Cytochrome P450
TraesCS7B02G327400	chr7B	581372974	581376095	-	67	78	80	216	215	208	1.5162	1.58802	1.68165	3.88155	3.83316	3.7297	1.25676	1.5121e-14	up	Xyloglucan endotransglucosylase/hydrolase
TraesCS1A02G373000	chr1A	549312696	549314670	-	256	256	218	685	679	712	9.36379	8.42427	7.40683	19.8963	19.5668	20.6358	1.25637	1.54629e-39	up	Lipid phosphate phosphatase-like protein
TraesCS6A02G403200	chr6A	610642323	610643128	+	128	118	120	349	358	334	6.97318	5.7834	6.07248	15.0979	15.3653	14.4177	1.25621	2.70716e-22	up	Pathogenesis-related protein PR-4
TraesCS3D02G225100	chr3D	306073244	306073932	-	16	16	18	52	47	43	0.894419	0.804677	0.934668	2.30831	2.06993	1.90467	1.25548	0.000865157	up	PAS domain-containing protein tyrosine kinase family protein
TraesCS3A02G492200	chr3A	719336556	719337429	-	41	28	30	98	91	93	1.80681	1.11011	1.22804	3.42946	3.15942	3.24744	1.25502	1.69896e-06	up	Calcium-binding protein
TraesCS3D02G473200	chr3D	574857416	574858996	-	13	27	23	47	73	58	0.532101	0.994248	0.874465	1.52763	2.35403	1.88109	1.25462	0.000362847	up	Leucine-rich repeat receptor-like kinase
TraesCS3D02G336900	chr3D	448494399	448497234	-	823	977	893	2640	2573	2421	16.7363	17.8746	16.8685	42.6319	41.2228	39.0108	1.25434	2.55666e-113	up	Cytochrome P450 family cinnamate 4-hydroxylase
TraesCS5A02G017100	chr5A	13090750	13091395	-	8	26	31	59	60	64	0.476977	1.39464	1.71685	2.79338	2.81836	3.02355	1.25409	0.000519699	up	hydroxyproline-rich glycoprotein family protein
TraesCS4D02G242100	chr4D	404670994	404674409	-	37	50	44	113	127	131	0.985539	1.19818	1.08865	2.39013	2.6651	2.76486	1.25389	1.38494e-08	up	Homocysteine S-methyltransferase family protein
TraesCS2A02G110300	chr2A	62221862	62222392	-	335	397	417	1071	1120	1064	24.2991	25.907	28.0961	61.6887	64.0032	61.1529	1.25349	6.81984e-61	up	Thaumatin-like protein
TraesCS7D02G323900	chr7D	413659962	413661340	+	29	41	41	115	96	103	0.809979	1.03024	1.06371	2.55061	2.11244	2.27952	1.25325	2.81584e-07	up	Late embryogenesis abundant (LEA) hydroxyproline-rich glycoprotein family
TraesCS5D02G327800	chr5D	420620925	420623211	+	15	17	16	43	53	40	0.395983	0.403752	0.392345	0.901413	1.1023	0.83671	1.25258	0.00128237	up	Purple acid phosphatase family protein
TraesCS2A02G499000	chr2A	728941455	728942060	+	13	16	18	53	45	35	0.826249	0.914888	1.06268	2.67494	2.25329	1.76265	1.25246	0.00178728	up	Transcription factor, putative
TraesCS2B02G034700	chr2B	16868677	16871746	+	44	56	46	161	129	123	1.18262	1.35414	1.14846	3.43629	2.73163	2.61956	1.25189	5.8846e-09	up	Receptor-like protein kinase
TraesCS4A02G299100	chr4A	597754246	597754554	-	2	4	5	14	6	11	0.264714	0.476308	0.614725	1.47145	0.625657	1.15364	1.25182	0.209788	up	Dehydrin family protein, expressed
TraesCS2A02G011000	chr2A	4161106	4165285	+	30	24	26	74	71	82	1.37067	0.986517	1.10344	2.68482	2.55569	2.96863	1.2516	1.62749e-05	up	WRKY transcription factor
TraesCS3B02G547300	chr3B	783193341	783196585	+	37	48	54	124	134	135	1.00217	1.16967	1.35862	2.66706	2.85945	2.89737	1.25154	5.54176e-09	up	Orotate phosphoribosyltransferase, putative
TraesCS7B02G272100	chr7B	498969183	498969965	-	4	9	9	18	26	18	0.196761	0.398292	0.41123	0.703107	1.0076	0.701586	1.25107	0.0496381	up	SWIM zinc finger family protein / mitogen-activated protein kinase kinase kinase-related, putative
TraesCS3A02G215400	chr3A	392802608	392803989	-	37	54	24	99	114	112	1.6845	2.21179	1.01495	3.57911	4.08896	4.04034	1.25106	1.13843e-06	up	Inorganic pyrophosphatase 2
TraesCS3B02G167400	chr3B	167732686	167734849	-	40	50	53	136	134	134	0.735037	0.826608	0.904667	1.98453	1.93995	1.95112	1.25001	2.2761e-09	up	Cytochrome P450
TraesCS5B02G468400	chr5B	641833347	641835469	+	68	72	75	211	194	203	1.57871	1.50386	1.61741	3.88997	3.54841	3.73439	1.24975	1.07843e-13	up	Phenylalanine ammonia-lyase
TraesCS2A02G048600	chr2A	18833526	18835131	+	105	112	124	343	314	307	3.51057	3.36889	3.851	9.10652	8.27095	8.1331	1.24948	1.82486e-20	up	Methyltransferase
TraesCS1B02G184500	chr1B	331143265	331146984	-	29	19	25	73	69	65	0.632123	0.372596	0.506183	1.26356	1.18492	1.12266	1.24885	5.32413e-05	up	Carboxypeptidase
TraesCS2A02G350600	chr2A	590725618	590726198	-	241	255	257	750	683	695	15.9765	15.2084	15.8256	39.4817	35.6716	36.5072	1.24865	3.34023e-42	up	Chitinase
TraesCS6B02G151000	chr6B	152107612	152109117	-	26	26	18	72	67	59	0.664949	0.598231	0.427614	1.46224	1.34998	1.19563	1.24838	8.01435e-05	up	Ring finger protein, putative
TraesCS2A02G158800	chr2A	105541272	105541541	+	372	422	430	1240	1125	1091	53.0664	54.1589	56.9782	140.465	126.435	123.319	1.2483	5.14112e-59	up	Chymotrypsin inhibitor
TraesCS5D02G116600	chr5D	136943801	136947183	+	124	122	139	372	363	352	2.51499	2.22616	2.61875	5.9914	5.80042	5.65702	1.24674	3.90411e-23	up	Ureide permease-like protein
TraesCS6D02G038600	chr6D	16143146	16144408	-	31	55	62	144	136	136	0.945363	1.50897	1.75627	3.48714	3.26748	3.28629	1.24661	1.21411e-08	up	Alpha/beta-Hydrolases superfamily protein, putative
TraesCS3D02G020600	chr3D	6967976	6969806	+	233	326	278	842	751	763	5.97484	7.52088	6.62184	17.1456	15.1722	15.5033	1.24628	3.95689e-40	up	GDSL esterase/lipase
TraesCS7B02G227800	chr7B	428039728	428040378	+	13	14	7	23	34	39	0.769135	0.745191	0.384699	1.08058	1.58481	1.82833	1.24565	0.0125893	up	Late embryogenesis abundant (LEA) hydroxyproline-rich glycoprotein family
TraesCS2B02G614100	chr2B	793140608	793142198	-	75	84	72	228	212	211	2.01163	2.02696	1.79383	4.85614	4.47981	4.48434	1.24492	2.07945e-14	up	Peroxidase
TraesCS1A02G224600	chr1A	394587930	394588284	+	279	291	330	853	844	838	38.1062	35.7573	41.8667	92.5147	90.8179	90.6912	1.24391	5.70951e-49	up	Late embryogenesis abundant protein
TraesCS3B02G031900	chr3B	14463207	14465356	+	20	33	35	73	80	94	0.437432	0.649345	0.711071	1.26787	1.37851	1.62907	1.24345	1.23647e-05	up	disease resistance protein (TIR-NBS-LRR class)
TraesCS2D02G264500	chr2D	323561275	323562218	+	43	48	44	140	123	117	1.95075	1.95909	1.85417	5.04349	4.39618	4.2058	1.24335	1.1765e-08	up	NAD(P)H dehydrogenase (Quinone)
TraesCS6D02G256700	chr6D	362986980	362989899	+	76	76	97	232	251	218	1.50499	1.35399	1.78425	3.6482	3.9159	3.42064	1.24292	1.16019e-14	up	Protein kinase
TraesCS3B02G336100	chr3B	542510409	542512878	-	176	208	202	585	545	518	3.95035	4.20017	4.21151	10.4268	9.63734	9.21261	1.2428	5.80677e-33	up	Protein DETOXIFICATION
TraesCS3D02G253200	chr3D	354619560	354620035	-	11	12	9	28	29	33	0.890074	0.873565	0.676456	1.79913	1.84871	2.11581	1.24139	0.0119971	up	Pyruvate dehydrogenase E1 component
TraesCS1B02G435900	chr1B	659554749	659558884	+	23	24	22	68	55	71	0.423859	0.397911	0.3766	0.995115	0.798536	1.03677	1.24113	9.27869e-05	up	Sugar transporter protein
TraesCS7D02G189700	chr7D	142685000	142690524	+	76	73	61	201	192	198	0.948545	0.819686	0.707193	1.9921	1.88792	1.95812	1.24102	7.6908e-13	up	Beta-1,3-galactosyltransferase-like protein
TraesCS3A02G035300	chr3A	19520766	19521920	-	16	21	20	56	55	49	0.533554	0.630025	0.619515	1.48292	1.44497	1.29474	1.24094	0.000400653	up	Short-chain dehydrogenase/reductase
TraesCS4B02G212400	chr4B	450861298	450863255	-	193	214	212	597	577	565	3.95824	3.94856	4.03872	9.72276	9.32305	9.1817	1.24056	3.43414e-36	up	neuronal PAS domain protein
TraesCS2A02G541900	chr2A	752995859	753004524	-	17	22	18	53	57	50	0.838375	0.976096	0.824566	2.07556	2.21463	1.95384	1.24044	0.000400237	up	Blue copper protein
TraesCS4B02G243500	chr4B	504939162	504944630	+	233	272	263	698	743	715	4.29594	4.51181	4.50424	10.2195	10.7927	10.4457	1.23992	8.42622e-44	up	Sugar transporter, putative
TraesCS2A02G121100	chr2A	70974834	70977221	+	42	51	58	134	150	139	1.18251	1.29183	1.51686	2.99591	3.32723	3.10098	1.2375	1.79314e-09	up	Kinase interacting (KIP1-like) family protein
TraesCS5B02G409800	chr5B	584899236	584900164	+	61	70	75	198	193	186	2.52903	2.61098	2.88835	6.51869	6.30405	6.11037	1.23676	7.83581e-13	up	Basic-leucine zipper (bZIP) transcription factor family protein
TraesCS3D02G480100	chr3D	578925825	578927715	+	16	16	23	46	58	50	0.392769	0.35336	0.524456	0.896697	1.12172	0.972562	1.23528	0.000693387	up	Amino acid permease
TraesCS4D02G341000	chr4D	497944541	497949519	-	81	89	74	235	225	223	2.10797	2.08377	1.78885	4.85643	4.61316	4.59847	1.23484	7.20123e-15	up	Homeobox protein knotted-1, putative
TraesCS3A02G253400	chr3A	474807929	474808225	+	14	20	19	56	48	44	1.81557	2.33343	2.28876	5.7669	4.90414	4.52133	1.23447	0.00085787	up	Serine/threonine-protein kinase
TraesCS5B02G478100	chr5B	650045551	650046237	-	4447	4002	4434	12445	12766	10953	289.814	234.644	268.418	644.048	655.459	565.608	1.23424	6.01508e-28	up	Wound-induced protease inhibitor
TraesCS7B02G440900	chr7B	706107402	706109634	-	69	119	84	284	233	241	1.96859	3.05446	2.22612	6.43421	5.23721	5.4482	1.23421	1.49135e-13	up	Cytochrome P450
TraesCS7A02G320000	chr7A	461804357	461809559	+	50	48	56	145	143	143	0.518803	0.448078	0.539739	1.19473	1.16898	1.1757	1.23393	9.24848e-10	up	Non-lysosomal glucosylceramidase
TraesCS7D02G479100	chr7D	590416725	590418014	-	65	70	81	189	204	211	2.73014	2.64514	3.16024	6.30381	6.75055	7.02236	1.2338	4.18612e-13	up	Glutathione s-transferase
TraesCS4B02G037700	chr4B	27248180	27252932	+	1363	1720	1688	4604	4369	4344	17.0667	19.3759	19.6332	45.7783	43.0996	43.0996	1.23371	3.15813e-127	up	Lipoxygenase
TraesCS6A02G179700	chr6A	202338907	202339053	-	9	2	6	13	18	17	2.35812	0.471448	1.46029	2.70481	3.71564	3.52941	1.23371	0.107083	up	Arabinogalactan peptide-like protein
TraesCS6A02G375900	chr6A	598024309	598025713	+	47	53	43	131	159	110	1.39036	1.41054	1.18158	3.07731	3.70565	2.57841	1.23362	2.96559e-08	up	protein kinase family protein
TraesCS7D02G419400	chr7D	538817802	538818855	-	129	162	151	400	406	428	5.75064	6.49714	6.25269	14.1598	14.259	15.1182	1.23277	1.09301e-25	up	Xyloglucan endotransglucosylase/hydrolase
TraesCS7D02G327600	chr7D	418946710	418949016	-	43	45	48	116	128	136	1.50153	1.4137	1.55693	3.21657	3.52138	3.76299	1.23216	1.32274e-08	up	Lectin receptor kinase
TraesCS4D02G280400	chr4D	451286527	451289635	-	9	12	12	40	23	29	0.285068	0.341955	0.353063	1.00609	0.573948	0.727838	1.23211	0.0143468	up	Protein SULFUR DEFICIENCY-INDUCED 2
TraesCS3A02G212300	chr3A	382356163	382361202	+	40	48	55	122	136	141	0.777314	0.839186	0.992803	1.88264	2.08216	2.17113	1.23173	7.23758e-09	up	Aldehyde dehydrogenase
TraesCS4D02G168500	chr4D	293380511	293381531	+	12	9	9	34	31	19	0.452685	0.305448	0.31537	1.01851	0.921327	0.567934	1.23102	0.0214691	up	LURP-one-like protein
TraesCS4A02G230500	chr4A	539583920	539585498	+	39	29	31	98	86	93	0.951312	0.636409	0.702398	1.89826	1.6527	1.79751	1.23039	2.66596e-06	up	Calcineurin-like metallo-phosphoesterase superfamily protein
TraesCS2D02G290000	chr2D	372224044	372225288	+	218	265	269	699	748	649	6.74415	7.3756	7.73013	17.1719	18.231	15.9091	1.23021	2.28879e-38	up	Arogenate dehydratase
TraesCS3A02G509200	chr3A	730011752	730012186	-	9	6	5	18	17	21	1.04097	0.62435	0.537192	1.65325	1.54911	1.92462	1.22944	0.0660629	up	Abscisic stress ripening
TraesCS6A02G015500	chr6A	7697400	7699079	+	49	92	77	203	215	187	1.19071	2.01131	1.73806	3.91722	4.11611	3.60066	1.22862	1.38761e-11	up	Chalcone synthase
TraesCS5A02G340500	chr5A	547060281	547062237	+	85	116	124	296	308	300	1.67289	2.05394	2.26691	4.62606	4.77571	4.67843	1.22859	2.30969e-18	up	Glycosyltransferase
TraesCS6A02G321100	chr6A	555673434	555673724	+	10	7	3	29	12	15	1.32357	0.833539	0.368835	3.048	1.25131	1.57314	1.22794	0.0929819	up	Calcium binding family protein
TraesCS5A02G267300	chr5A	478842931	478847413	-	9	14	13	36	29	35	0.465918	0.652042	0.625136	1.47993	1.18278	1.43571	1.22776	0.00839451	up	Auxin efflux carrier family protein, putative
TraesCS1B02G113500	chr1B	132938169	132939280	+	124	135	136	387	358	354	4.68692	4.59072	4.77495	11.6158	10.6607	10.6023	1.22647	6.19974e-23	up	Glutathione S-transferase
TraesCS2D02G117400	chr2D	66867354	66868547	+	280	318	320	890	808	854	19.0202	19.4341	20.1916	48.0084	43.2421	45.9669	1.22582	8.49076e-48	up	Proline-rich protein
TraesCS3D02G039400	chr3D	14998818	15000168	+	31	38	35	96	93	100	0.883785	0.974651	0.926865	2.17333	2.08884	2.25899	1.22573	9.0828e-07	up	Basic 7S globulin 2
TraesCS2D02G174800	chr2D	118245131	118246410	+	18	18	19	41	58	54	0.54163	0.487285	0.531065	0.979681	1.37498	1.28752	1.22496	0.000810269	up	Ring finger protein, putative
TraesCS2B02G226900	chr2B	217433407	217434411	+	27	16	28	70	60	68	1.03476	0.551664	0.996772	2.13031	1.8116	2.06497	1.22481	0.000143052	up	Leucine-rich repeat receptor-like protein kinase family protein
TraesCS6B02G303800	chr6B	544402791	544405789	+	38	31	46	114	99	107	0.841152	0.617353	0.945829	2.00385	1.72649	1.87674	1.22466	4.83289e-07	up	Protein kinase
TraesCS4D02G083500	chr4D	57222044	57223288	-	32	36	23	91	91	71	0.989967	1.00197	0.660941	2.23554	2.21794	1.74044	1.2246	1.26861e-05	up	Calcineurin-like metallo-phosphoesterase superfamily protein
TraesCS3A02G321000	chr3A	564347414	564350096	+	45	52	43	139	147	103	0.988151	1.02729	0.877087	2.42379	2.54311	1.79216	1.22451	5.48882e-08	up	Jacalin lectin family protein
TraesCS5D02G565100	chr5D	563750145	563752169	+	97	133	144	340	383	314	2.72505	3.36151	3.75776	7.58494	8.47694	6.98976	1.22422	8.45317e-19	up	2-oxoglutarate (2OG) and Fe(II)-dependent oxygenase superfamily protein
TraesCS4A02G132500	chr4A	178374151	178378322	-	25	32	23	54	91	77	0.540044	0.621898	0.461509	0.926303	1.5487	1.31798	1.22322	8.58141e-05	up	Cytochrome P450 family protein, expressed
TraesCS4A02G066200	chr4A	63538582	63544765	+	297	318	340	908	843	898	6.03335	5.81179	6.41571	14.6473	13.4917	14.4547	1.22205	3.53052e-49	up	Sugar transporter, putative
TraesCS4B02G120400	chr4B	141427582	141428916	-	40	65	49	135	143	148	1.15404	1.68715	1.31316	3.09288	3.25037	3.38338	1.22187	4.11564e-09	up	Non-specific serine/threonine protein kinase
TraesCS7A02G407200	chr7A	592906059	592909445	-	37	47	54	137	128	117	0.790837	0.903782	1.07212	2.32529	2.15543	1.98153	1.221	2.4618e-08	up	Pre-mRNA-splicing factor syf2
TraesCS7D02G175900	chr7D	127752047	127753820	-	32	32	37	96	90	94	0.826079	0.743194	0.887231	1.96795	1.83042	1.92278	1.22072	1.61132e-06	up	12-oxophytodienoate reductase-like protein
TraesCS2D02G103700	chr2D	56074310	56077806	-	7	7	8	12	27	22	0.355219	0.319578	0.377096	0.48356	1.07944	0.884608	1.21992	0.0625282	up	Acid phosphatase 1
TraesCS5D02G361600	chr5D	440918190	440921805	-	92	90	82	265	234	232	1.83125	1.61169	1.51613	4.18866	3.66955	3.65912	1.21805	5.40238e-15	up	Auxin Efflux Carrier family protein
TraesCS7A02G089700	chr7A	54816146	54819292	+	29	17	34	72	70	80	0.814112	0.429354	0.886602	1.60505	1.54818	1.77953	1.21793	7.02815e-05	up	Peroxidase
TraesCS4A02G058700	chr4A	49261857	49264604	-	83	92	76	234	249	211	2.10317	2.09732	1.78885	4.7085	4.97089	4.23652	1.21698	2.72197e-14	up	GDP-mannose transporter
TraesCS2A02G157400	chr2A	104027084	104028407	-	346	427	387	1159	1069	974	11.4391	12.7006	11.8847	30.4276	27.8439	25.5154	1.21653	4.62374e-49	up	Ribonuclease
TraesCS6D02G243400	chr6D	345389370	345391362	+	114	145	141	353	388	363	2.73742	3.13245	3.14499	6.73102	7.34016	6.90673	1.21633	1.97607e-22	up	Purine permease family protein
TraesCS7B02G312800	chr7B	558759621	558760281	-	17	10	9	36	34	30	0.990576	0.524227	0.48713	1.66576	1.56083	1.38513	1.21617	0.0106872	up	Lipid transfer protein
TraesCS1A02G323000	chr1A	513660647	513662413	+	32	21	26	76	74	69	0.697515	0.411816	0.52643	1.31549	1.27079	1.19174	1.21586	4.77245e-05	up	NB-ARC domain-containing disease resistance protein
TraesCS2D02G344600	chr2D	440633947	440634603	+	17	17	13	47	54	29	0.996607	0.896612	0.707916	2.18798	2.49406	1.34711	1.21572	0.00382658	up	Leucine-rich repeat receptor-like protein kinase
TraesCS6A02G043000	chr6A	22555237	22556810	+	9	19	12	34	42	34	0.401672	0.762893	0.497479	1.20498	1.47678	1.20237	1.21548	0.00666647	up	Heavy metal-associated domain containing protein, expressed
TraesCS7A02G469000	chr7A	664999688	665000333	+	14	20	23	60	42	55	0.83471	1.0728	1.27379	2.84073	1.97285	2.59837	1.21542	0.000877693	up	SAUR-like auxin-responsive protein family
TraesCS1B02G117500	chr1B	137555536	137556462	+	80	91	95	248	250	236	3.32392	3.40159	3.66647	8.18244	8.18348	7.76967	1.215	1.08788e-15	up	1-aminocyclopropane-1-carboxylate oxidase
TraesCS3D02G273400	chr3D	379227954	379230315	+	26	35	33	103	79	77	0.503223	0.609447	0.593287	1.58305	1.20463	1.18089	1.21483	9.68559e-06	up	Mannan endo-1,4-beta-mannosidase-like protein
TraesCS2A02G542400	chr2A	753060825	753061580	+	30	37	48	96	121	100	1.52841	1.6959	2.27156	3.88383	4.8567	4.0369	1.21461	9.23611e-07	up	Blue copper protein
TraesCS2B02G308300	chr2B	441079664	441081306	-	17	13	17	43	49	38	0.546097	0.375703	0.507264	1.09688	1.24009	0.967241	1.21453	0.00240798	up	Target of rapamycin complex 2 subunit MAPKAP1
TraesCS1B02G371900	chr1B	602002882	602004696	-	63	54	57	153	158	170	1.33692	1.03095	1.12358	2.57825	2.64155	2.85853	1.21445	2.62045e-10	up	Cytochrome P450 family protein, expressed
TraesCS2A02G211900	chr2A	196498824	196505679	+	34	39	62	116	128	128	0.451099	0.46552	0.764097	1.22214	1.33795	1.34565	1.21417	1.72515e-07	up	Serine/threonine-protein kinase
TraesCS4D02G350500	chr4D	502708408	502712304	+	188	214	197	561	570	520	3.40432	3.48632	3.31362	8.06689	8.13178	7.46115	1.21308	1.20411e-32	up	Cell wall invertase
TraesCS4D02G032500	chr4D	14936267	14936936	+	543	624	625	1713	1640	1583	31.2151	32.2723	33.3741	78.1976	74.2758	72.1068	1.21263	2.90317e-81	up	Germin-like protein 1-1
TraesCS3A02G346900	chr3A	596357028	596359255	+	34	30	43	103	89	103	1.00348	0.796584	1.17886	2.414	2.06946	2.40878	1.21211	1.7001e-06	up	Cysteine proteinase
TraesCS5D02G012100	chr5D	6479893	6480768	-	8	9	11	36	18	23	0.351744	0.356008	0.449255	1.25692	0.623514	0.801298	1.21122	0.0333491	up	Cytochrome P450-like protein
TraesCS7B02G092200	chr7B	105558367	105561255	-	107	103	80	255	290	254	2.3205	2.00963	1.61158	4.39145	4.95488	4.36477	1.20972	3.69367e-15	up	Sphingoid base hydroxylase 2
TraesCS1A02G224200	chr1A	394482047	394482797	+	184	164	232	583	539	475	10.7215	8.59732	12.5571	26.976	24.7437	21.9312	1.20896	3.48984e-11	up	Late embryogenesis abundant protein
TraesCS3D02G260500	chr3D	362855419	362856635	+	274	308	292	786	814	802	8.67162	8.76962	8.58413	19.7534	20.2961	20.1119	1.20883	4.20144e-47	up	Chitinase
TraesCS3D02G358700	chr3D	472202874	472203918	+	67	70	63	189	186	175	2.46944	2.32115	2.15689	5.53167	5.40101	5.11084	1.20883	7.58321e-12	up	Soul heme-binding family protein
TraesCS2B02G023500	chr2B	10991298	10993014	-	9	12	10	41	20	24	0.292279	0.350604	0.301661	1.05733	0.511709	0.617585	1.20812	0.0257973	up	Reductase 1
TraesCS4D02G055300	chr4D	30499780	30504843	+	22	29	27	65	75	74	0.545973	0.647481	0.622409	1.28095	1.46638	1.45516	1.20788	4.63433e-05	up	Sec14p-like phosphatidylinositol transfer family protein
TraesCS7B02G356800	chr7B	617555314	617557966	-	27	34	44	85	101	102	0.391983	0.444081	0.593362	0.979924	1.15521	1.17336	1.20776	2.92358e-06	up	Serine/threonine-protein kinase
TraesCS5D02G424600	chr5D	483716388	483717420	-	18	9	11	47	32	26	1.05845	0.476126	0.600835	2.19466	1.48247	1.21144	1.20722	0.0131339	up	Ribose-5-phosphate isomerase A
TraesCS7D02G014200	chr7D	6376366	6379191	-	291	324	317	932	850	776	5.29935	5.3083	5.36232	13.4777	12.1951	11.1975	1.20701	8.28743e-42	up	Protein DETOXIFICATION
TraesCS6A02G268500	chr6A	495152188	495154832	-	25	30	23	74	70	70	0.449742	0.48554	0.38434	1.05712	0.992109	0.997818	1.20675	4.52896e-05	up	Major facilitator superfamily protein
TraesCS3D02G310300	chr3D	424650829	424653569	-	45	60	53	148	158	127	0.89711	1.07613	0.98146	2.34296	2.48158	2.00617	1.20639	3.95521e-09	up	Jacalin lectin family protein
TraesCS6D02G359300	chr6D	451783234	451784990	-	748	822	802	2236	2187	2084	20.6819	20.4476	20.5981	49.0943	47.6404	45.658	1.20602	1.50372e-102	up	2-oxoglutarate (2OG) and Fe(II)-dependent oxygenase superfamily protein
TraesCS2B02G241500	chr2B	245653697	245657250	+	28	26	32	86	66	84	0.469706	0.392394	0.498634	1.14561	0.872268	1.11655	1.20562	2.59392e-05	up	Receptor-like protein kinase, putative,expressed
TraesCS2A02G033600	chr2A	14997322	15001086	+	139	199	161	456	474	435	3.14739	4.05387	3.3863	8.19919	8.45575	7.80468	1.20469	2.55774e-25	up	Chitinase
TraesCS4A02G066500	chr4A	63813971	63814596	+	9	13	12	31	32	30	0.553743	0.719598	0.685821	1.5146	1.55115	1.46257	1.20445	0.0124544	up	RNA/RNP complex-1-interacting phosphatase, putative
TraesCS3A02G288800	chr3A	516801820	516806547	-	131	156	137	370	383	408	1.87708	2.01102	1.82346	4.21001	4.32362	4.63235	1.20406	2.8292e-23	up	Sulfate transporter, putative
TraesCS3D02G302200	chr3D	416575358	416576526	+	15	23	18	50	52	51	0.619227	0.854215	0.690232	1.63908	1.69122	1.66824	1.20321	0.000818361	up	Rhodopsin
TraesCS3B02G549500	chr3B	784722309	784723339	+	30	28	27	82	76	75	1.12073	0.941066	0.936934	2.43257	2.23683	2.2201	1.2032	1.97619e-05	up	33 kDa chaperonin
TraesCS5A02G052600	chr5A	47644405	47647371	-	33	35	31	78	96	97	0.713258	0.680583	0.622383	1.33874	1.63471	1.66125	1.20212	4.60436e-06	up	Glucan 1,3-beta-glucosidase
TraesCS7D02G093200	chr7D	55428466	55430682	+	49	47	35	106	126	127	1.17734	1.01598	0.781157	2.02247	2.38515	2.41791	1.20203	1.65491e-07	up	GDSL esterase/lipase
TraesCS3D02G327100	chr3D	439524219	439527377	-	45	52	50	143	139	120	0.732242	0.761247	0.755746	1.84777	1.78195	1.54722	1.20203	1.10478e-08	up	F-box family protein-like
TraesCS4A02G390200	chr4A	667344888	667346497	+	160	215	224	610	523	501	36.0383	43.5675	46.8658	109.105	92.8076	89.4153	1.20104	1.19837e-25	up	Gamma-aminobutyric acid receptor subunit gamma-2
TraesCS7D02G191600	chr7D	146862702	146865831	+	39	43	45	107	140	100	0.625884	0.620838	0.670819	1.36359	1.77009	1.27162	1.20003	3.75906e-07	up	Auxin efflux carrier component
TraesCS4A02G009500	chr4A	5706716	5707561	+	16	26	27	55	74	59	0.940847	1.37548	1.47478	2.56822	3.42822	2.74904	1.20001	0.000266214	up	LURP-one-like protein
TraesCS3B02G434900	chr3B	673094668	673098272	-	54	65	55	154	163	158	1.9903	2.15535	1.883	4.50729	4.73314	4.61435	1.19962	2.80247e-10	up	Tropinone reductase-like protein
TraesCS2A02G196400	chr2A	166254570	166256576	+	97	100	98	274	274	258	1.86151	1.72653	1.74696	4.17555	4.14268	3.92322	1.19949	8.53016e-17	up	Phenylalanine ammonia-lyase
TraesCS5B02G431200	chr5B	605851597	605855900	+	92	97	75	235	251	235	2.18597	2.07353	1.65532	4.434	4.6986	4.42441	1.19846	1.74999e-14	up	Purine permease-like protein
TraesCS7B02G316400	chr7B	565786507	565788631	-	28	48	42	90	128	103	0.573947	0.885187	0.799699	1.46496	2.0671	1.67294	1.19835	1.98595e-06	up	Protein MID1-COMPLEMENTING ACTIVITY 1
TraesCS6B02G351800	chr6B	617128423	617128713	+	10	7	6	18	20	25	1.32357	0.833539	0.73767	1.89187	2.08552	2.62191	1.19817	0.0548159	up	Calcium binding family protein
TraesCS1B02G142000	chr1B	189715363	189719129	-	263	285	281	762	768	732	5.06738	4.94029	5.02918	11.6588	11.6581	11.1755	1.19813	1.21259e-43	up	Phosphotransferase
TraesCS7D02G479700	chr7D	590732137	590733080	+	14	12	8	29	28	36	0.571211	0.440484	0.303195	0.939586	0.900045	1.16386	1.19806	0.0149973	up	transmembrane protein, putative (DUF679)
TraesCS6A02G170100	chr6A	180371123	180371338	+	27	46	37	106	99	94	4.81449	7.37946	6.12847	15.0094	13.9078	13.2814	1.1972	1.77658e-06	up	E3 ubiquitin-protein ligase RLIM-like protein
TraesCS7D02G030700	chr7D	16153675	16155103	+	1109	1240	1317	3488	3239	3263	33.6597	33.8595	37.1303	84.067	77.4511	78.474	1.1971	3.75166e-114	up	Glutathione S-transferase
TraesCS2B02G040600	chr2B	18385681	18387348	-	250	302	315	813	758	789	5.77277	6.27381	6.75645	14.9075	13.7896	14.4361	1.19627	3.08036e-42	up	Glycosyltransferase
TraesCS6D02G333600	chr6D	435962275	435963310	-	81	91	85	234	234	232	3.36547	3.40159	3.28052	7.72052	7.65974	7.63798	1.19588	8.38129e-15	up	Dehydrin
TraesCS5B02G339100	chr5B	523195625	523203055	+	550	608	593	1565	1662	1541	15.4401	15.3557	15.4634	34.8876	36.7583	34.2782	1.19531	5.2131e-80	up	Enoyl-CoA hydratase 2, peroxisomal
TraesCS4A02G230800	chr4A	540013417	540017532	+	149	124	149	408	368	375	2.83541	2.12291	2.63378	6.16539	5.51716	5.65446	1.19491	6.03165e-21	up	Transmembrane protein, putative
TraesCS7B02G253600	chr7B	467528002	467535268	-	1185	1467	1329	3576	3595	3649	26.3063	29.2989	27.405	63.0389	62.8749	64.1866	1.19433	2.65585e-136	up	Aminotransferase
TraesCS7D02G349500	chr7D	449456078	449457612	-	42	56	54	125	159	129	1.77182	2.12539	2.11606	4.18745	5.28451	4.3121	1.19402	1.76245e-08	up	plant/protein
TraesCSU02G025000	chrUn	24900233	24902095	+	227	236	236	666	620	616	4.98752	4.66499	4.81653	11.6199	10.7322	10.7243	1.19376	5.34306e-36	up	Cytochrome P450
TraesCS5B02G403500	chr5B	580115344	580115739	-	6	6	6	15	20	14	0.810861	0.729503	0.7532	1.60974	2.12943	1.49918	1.19354	0.0985419	up	Gibberellin-regulated protein 1
TraesCS5A02G236700	chr5A	452122768	452125017	+	64	91	93	237	235	201	1.62279	2.07589	2.19043	4.77201	4.69449	4.03839	1.19342	6.06015e-13	up	Mitochondrial carrier family
TraesCS2B02G158100	chr2B	132041431	132042222	+	8	8	9	30	23	15	0.38905	0.350014	0.406557	1.15853	0.881213	0.578011	1.19325	0.0492783	up	Cysteine-rich receptor-kinase-like protein
TraesCS2A02G399200	chr2A	652332902	652338994	-	131	172	157	392	414	443	1.70459	2.01353	1.89763	4.05047	4.24411	4.56754	1.19313	9.0565e-24	up	SPX domain-containing family protein
TraesCS5A02G509100	chr5A	673369644	673371663	+	19	19	16	50	59	38	0.441643	0.39733	0.345463	0.922907	1.08046	0.699892	1.19311	0.00163538	up	GDSL esterase/lipase
TraesCS2D02G000200	chr2D	39478	40878	-	62	76	65	196	180	175	1.96219	2.16393	1.91085	4.92579	4.48807	4.38851	1.19174	1.66566e-11	up	Reductase 1
TraesCS1A02G211100	chr1A	374054709	374056961	-	20	27	39	79	70	84	0.443732	0.538933	0.803746	1.39184	1.22356	1.47673	1.19134	5.2653e-05	up	Flavin-containing monooxygenase
TraesCS4B02G036300	chr4B	26241313	26242162	-	12	16	7	25	36	34	0.543754	0.652262	0.294634	0.899563	1.28517	1.22076	1.19124	0.0162553	up	cysteine-rich repeat secretory-like protein (DUF26)
TraesCS7D02G188000	chr7D	140327087	140329087	-	90	105	92	272	267	240	3.44576	3.6167	3.27185	8.26954	8.05362	7.28087	1.19115	9.88973e-16	up	Sphingoid base hydroxylase 2
TraesCS6B02G314600	chr6B	562487341	562490051	-	48	71	56	167	142	165	0.712159	0.947708	0.771769	1.96753	1.65982	1.93977	1.19087	1.36054e-09	up	Ethylene receptor
TraesCS3D02G396800	chr3D	511441682	511444383	-	141	165	164	441	429	405	5.26235	5.54019	5.68549	13.0698	12.6141	11.9769	1.19068	3.84993e-25	up	Tropinone reductase-like protein
TraesCS2A02G418200	chr2A	674024087	674032767	+	67	86	71	195	207	205	0.736463	0.850462	0.724934	1.70208	1.7926	1.7855	1.18966	1.29162e-12	up	SHR5-receptor-like kinase
TraesCS3D02G128500	chr3D	86341384	86342962	-	25	18	28	69	67	57	0.609815	0.395013	0.634424	1.33653	1.28757	1.1017	1.18951	0.000215234	up	HXXXD-type acyl-transferase-like protein
TraesCS3A02G028100	chr3A	15074565	15076701	+	27	31	32	83	92	69	0.508275	0.525021	0.559562	1.24075	1.36446	1.02923	1.18943	2.03293e-05	up	S-type anion channel
TraesCS3D02G149400	chr3D	114233767	114234710	-	101	103	106	293	279	269	4.54452	4.1695	4.43033	10.469	9.89028	9.59066	1.18932	3.95939e-17	up	Late embryogenesis abundant protein
TraesCS3D02G536600	chr3D	610186917	610187265	+	9	13	12	35	28	29	1.46263	1.90071	1.81149	4.51679	3.58499	3.73439	1.1892	0.0148451	up	Metallothionein
TraesCS7D02G363100	chr7D	467159542	467164447	-	155	157	177	431	443	452	2.91218	2.65379	3.08904	6.43034	6.55734	6.72906	1.18874	7.1471e-26	up	Beta-glucosidase, putative
TraesCS7A02G386800	chr7A	562302664	562304231	-	17	22	19	54	46	57	0.584095	0.680045	0.60639	1.47333	1.24517	1.55181	1.18853	0.000816154	up	Germin-like protein
TraesCS6A02G018200	chr6A	8867153	8869156	-	63	76	80	207	192	194	1.21083	1.31412	1.42822	3.15924	2.90724	2.95443	1.18851	2.65701e-12	up	Glycosyltransferase
TraesCS2A02G266800	chr2A	424164183	424164671	-	8	8	5	17	21	19	0.630117	0.566894	0.365818	1.06329	1.30313	1.18581	1.18843	0.0706293	up	NADH:ubiquinone oxidoreductase, 17.2kDa subunit
TraesCS2D02G157500	chr2D	100782421	100784269	-	27	29	27	68	79	78	0.75031	0.725029	0.696955	1.50057	1.72958	1.71752	1.18839	3.52294e-05	up	Cytochrome P450
TraesCS3B02G475100	chr3B	723664693	723667420	+	29	30	24	93	62	70	1.1103	1.03334	0.853527	2.82745	1.87013	2.12359	1.18813	8.25109e-05	up	Sec14p-like phosphatidylinositol transfer family protein
TraesCS7A02G173100	chr7A	127666327	127667849	+	36	39	45	103	102	120	0.910422	0.887331	1.0571	2.06846	2.03226	2.40465	1.18788	5.12885e-07	up	AR781, pheromone receptor-like protein (DUF1645)
TraesCS4D02G202800	chr4D	349562078	349564359	-	22	23	17	68	42	58	0.465833	0.438143	0.334365	1.14337	0.700639	0.973118	1.18758	0.000881866	up	Cytochrome P450
TraesCS7D02G368700	chr7D	477659200	477660992	+	31	46	46	103	115	114	0.665919	0.888993	0.917871	1.75698	1.94624	1.94042	1.18576	4.25478e-07	up	FAD-binding Berberine family protein, putative
TraesCS5A02G303400	chr5A	512599766	512601677	+	2746	2921	3044	8149	7879	7540	90.3972	86.51	93.0814	213.024	204.345	196.678	1.18564	5.99182e-177	up	NADP-dependent alkenal double bond reductase
TraesCS6D02G350800	chr6D	448353880	448356718	+	183	230	215	595	562	539	6.14509	6.94841	6.70624	15.8659	14.8679	14.3415	1.185	1.91598e-31	up	Calcineurin B-like protein
TraesCS4B02G346100	chr4B	639847073	639852246	-	229	273	240	658	683	664	5.86056	6.2856	5.7053	13.3721	13.7709	13.4649	1.18493	4.49073e-38	up	Homeobox protein knotted-1, putative
TraesCS2B02G304800	chr2B	434099239	434101274	+	44	60	45	144	135	123	1.05523	1.29457	1.00247	2.74238	2.55074	2.33738	1.18399	2.33953e-08	up	Ethylene-responsive transcription factor
TraesCS1B02G232900	chr1B	418672967	418677410	-	23	25	22	69	57	63	0.492148	0.481269	0.437274	1.17243	0.960905	1.06816	1.18299	0.000200466	up	Sugar transporter, putative
TraesCS2D02G159800	chr2D	102856778	102860074	+	24	33	25	76	71	74	0.456711	0.564968	0.44191	1.14845	1.06445	1.11581	1.18253	4.73098e-05	up	Protein kinase family protein
TraesCS3B02G335800	chr3B	542133460	542134997	-	18	21	14	53	38	52	0.478129	0.501848	0.345433	1.11794	0.795232	1.09447	1.18243	0.00204808	up	Serpin family protein
TraesCS3D02G247000	chr3D	346306604	346307742	-	22	21	30	60	66	71	0.803938	0.690398	1.01832	1.74109	1.90012	2.05583	1.18182	0.000167802	up	Methyltransferase-related family protein
TraesCS2A02G012500	chr2A	4944069	4947552	+	42	70	46	140	152	133	0.485349	0.727752	0.493772	1.2847	1.38384	1.21783	1.18174	2.33717e-08	up	Receptor-kinase, putative
TraesCS3B02G112300	chr3B	78545843	78550974	-	117	119	119	316	336	306	1.75618	1.60698	1.65918	3.76653	3.97338	3.63944	1.18143	4.23847e-19	up	Kinase family protein
TraesCSU02G048600	chrUn	38678732	38680832	-	20	18	19	37	59	58	0.443988	0.359496	0.391794	0.652248	1.03188	1.02023	1.18141	0.00153854	up	Cytochrome P450
TraesCS7B02G162100	chr7B	222312989	222315114	+	21	24	21	55	68	55	0.760898	0.782346	0.706789	1.58249	1.94113	1.57906	1.18138	0.000350442	up	Ethylene-responsive transcription factor
TraesCS1B02G196900	chr1B	354233182	354235219	-	19	25	21	63	61	51	0.431487	0.510781	0.442994	1.13612	1.0914	0.917729	1.18061	0.000402965	up	Alpha/beta-Hydrolases superfamily protein
TraesCS3B02G537700	chr3B	777654103	777654691	+	4	4	2	5	11	11	0.531254	0.47795	0.246738	0.52733	1.15099	1.15762	1.17984	0.277153	up	cysteine-rich TM module stress tolerance protein
TraesCS6A02G177300	chr6A	196868594	196871608	-	24	34	32	84	90	68	0.377761	0.481466	0.467864	1.04992	1.11606	0.848096	1.17967	2.85427e-05	up	Cytochrome P450
TraesCS5B02G142500	chr5B	268494209	268496589	-	145	176	189	483	464	425	3.94407	4.30695	4.77532	10.4326	9.94335	9.16001	1.17931	7.49578e-25	up	Glutathione S-transferase
TraesCS1A02G350400	chr1A	535311667	535313964	+	30	58	68	137	158	123	0.619227	1.07705	1.30377	2.24553	2.56935	2.0117	1.17889	3.43841e-07	up	Heat shock transcription factor family protein
TraesCS5D02G148800	chr5D	238066017	238067741	+	44	41	46	110	117	126	1.17118	0.98183	1.13735	2.32506	2.45355	2.65749	1.17875	1.52072e-07	up	NAC domain protein
TraesCS4B02G055100	chr4B	43754188	43759235	+	17	22	22	58	57	49	0.468362	0.545301	0.563014	1.26891	1.23722	1.06969	1.17869	0.000637403	up	Sec14p-like phosphatidylinositol transfer family protein
TraesCS2B02G244600	chr2B	248655270	248657787	+	48	47	58	133	137	142	0.845343	0.74468	0.948819	1.86	1.90086	1.98157	1.17859	1.12378e-08	up	Isocitrate lyase
TraesCS5D02G091000	chr5D	98227410	98230028	+	36	51	47	127	127	106	0.529428	0.674769	0.642046	1.48313	1.47145	1.23521	1.17851	1.69372e-07	up	Lectin receptor kinase
TraesCS4D02G055700	chr4D	30556333	30558072	-	40	47	45	120	131	104	0.885423	0.935986	0.925267	2.10932	2.28455	1.82412	1.17795	1.81026e-07	up	Anthocyanin 5-aromatic acyltransferase
TraesCS4A02G366000	chr4A	639195774	639200178	+	342	371	384	998	984	969	8.60944	8.4024	8.97933	19.9503	19.5156	19.3287	1.17779	1.4703e-53	up	Epoxide hydrolase 2
TraesCS7B02G369900	chr7B	634579508	634579792	-	1	5	6	16	10	6	0.135144	0.607919	0.7532	1.71706	1.06471	0.642505	1.17767	0.245601	up	SAUR-like auxin-responsive protein family
TraesCS3B02G344800	chr3B	554645082	554647607	-	44	61	41	154	114	124	1.04225	1.29996	0.902126	2.89675	2.12746	2.3274	1.17753	1.71387e-07	up	Jacalin lectin family protein
TraesCS1D02G039300	chr1D	19000005	19001969	-	117	113	120	324	304	314	2.40339	2.08832	2.28973	5.28511	4.91983	5.11091	1.17733	1.22599e-18	up	Phenylalanine ammonia-lyase
TraesCS3A02G149000	chr3A	132581440	132582495	+	23	9	13	46	40	36	0.838888	0.295324	0.440437	1.33231	1.14941	1.04042	1.17704	0.00759805	up	Ethylene-responsive transcription factor, putative
TraesCS4B02G337600	chr4B	629985915	629990758	+	41	67	55	147	144	146	0.889664	1.30797	1.10858	2.53297	2.46174	2.51029	1.17695	6.82654e-09	up	CAS1 domain-containing protein 1
TraesCS3D02G506900	chr3D	593653384	593656431	-	49	58	71	172	157	149	0.619186	0.659377	0.833388	1.72593	1.56301	1.49191	1.17673	1.47325e-09	up	DUF2921 family protein
TraesCS2A02G393800	chr2A	643492563	643493597	+	49	43	57	127	147	127	2.01417	1.59019	2.1764	4.14548	4.76053	4.13651	1.17653	3.44351e-08	up	UvrABC system protein A
TraesCS1D02G283900	chr1D	382218946	382224129	+	464	518	511	1296	1381	1335	13.8003	13.8606	14.1174	30.6088	32.3595	31.4617	1.17639	3.79688e-69	up	Chitinase
TraesCS7A02G383900	chr7A	559361231	559363197	+	23	17	13	57	49	37	0.538848	0.358317	0.282908	1.06043	0.904424	0.686863	1.17627	0.00287983	up	Alpha-amylase
TraesCS2B02G606600	chr2B	787741207	787742931	-	27	41	38	98	100	86	0.602858	0.823598	0.788131	1.73759	1.75909	1.52153	1.17523	4.20026e-06	up	Cytochrome P450
TraesCS1A02G338700	chr1A	528102140	528103155	-	34	49	39	104	108	115	1.28892	1.67118	1.37333	3.13076	3.22558	3.45441	1.1751	5.51111e-07	up	VQ motif-containing protein
TraesCS5D02G505400	chr5D	531444400	531445233	-	10	20	16	46	44	33	0.461822	0.830969	0.686369	1.68695	1.6009	1.20759	1.17499	0.00524307	up	Translation initiation factor IF-2
TraesCS6A02G078400	chr6A	48193117	48193962	-	240	230	214	636	636	567	10.9265	9.42059	9.04998	22.9931	22.8121	20.4542	1.17493	3.59136e-31	up	Plant basic secretory family protein
TraesCS1D02G349900	chr1D	436022744	436023903	-	28	30	37	82	85	88	0.929695	0.896157	1.14116	2.16205	2.22351	2.31523	1.17492	1.16965e-05	up	Late embryogenesis abundant hydroxyproline-rich glycoprotein family, putative
TraesCS3B02G337900	chr3B	544552624	544556874	+	94	114	91	276	236	290	2.75323	3.004	2.47582	6.41939	5.44583	6.73042	1.1746	9.00481e-15	up	Transmembrane protein 56
TraesCS4B02G139700	chr4B	183795330	183797440	-	107	149	127	345	346	335	3.04597	3.81601	3.35823	7.79887	7.7599	7.55644	1.17418	1.10105e-19	up	Proline transporter
TraesCS1D02G391400	chr1D	462154396	462154770	+	11	8	4	23	20	19	1.1298	0.73923	0.381621	1.87589	1.61837	1.5463	1.17399	0.0660315	up	Prefoldin chaperone subunit family protein
TraesCS5B02G163500	chr5B	302753429	302754975	-	25	36	41	98	81	94	0.738985	0.957368	1.12575	2.30034	1.88633	2.20168	1.17392	9.10154e-06	up	CONSTANS-like protein
TraesCS4D02G270000	chr4D	441076191	441078414	+	786	914	927	2344	2368	2329	17.7142	18.5321	19.4063	41.9494	42.0453	41.5908	1.1734	1.73275e-105	up	3-hydroxybenzoate 6-hydroxylase 1
TraesCS1D02G344900	chr1D	433257993	433259308	+	149	175	152	445	427	404	4.36085	4.6079	4.1323	10.3422	9.84578	9.36905	1.17328	2.74077e-24	up	Short-chain dehydrogenase/reductase family protein
TraesCS7A02G034300	chr7A	15005336	15007065	+	233	319	293	810	698	753	5.727	7.05411	6.68964	15.8098	13.5165	14.6655	1.17317	1.04686e-34	up	Glutathione S-transferase
TraesCS2D02G430200	chr2D	542543934	542544164	+	11	7	8	25	25	20	1.83409	1.05004	1.23903	3.31008	3.28402	2.64234	1.17308	0.0436691	up	DNA ligase
TraesCS2D02G364400	chr2D	470000004	470001119	+	22	25	28	73	71	57	0.848198	0.867152	1.00276	2.23495	2.15661	1.74132	1.17302	0.000153541	up	Clavaminate synthase-like protein
TraesCS2D02G136700	chr2D	80224078	80226938	+	98	98	85	260	250	244	2.06035	1.85362	1.65996	4.34069	4.14088	4.06476	1.17277	6.62959e-15	up	Glycerol-3-phosphate acyltransferase 3, putative
TraesCS5B02G247700	chr5B	429726353	429731429	+	43	88	76	192	188	172	0.653327	1.20289	1.0726	2.31651	2.25039	2.07072	1.17238	1.35851e-09	up	ABC transporter G family member
TraesCS7A02G464800	chr7A	661277484	661281454	-	19	25	21	59	59	56	0.607809	0.719506	0.624018	1.49877	1.48697	1.41949	1.17232	0.000402478	up	NAC domain protein
TraesCS5B02G363400	chr5B	542330772	542331558	-	15	15	11	39	38	33	0.734103	0.660446	0.50006	1.51566	1.46517	1.2797	1.17222	0.00747075	up	Zinc finger protein
TraesCS1B02G184000	chr1B	330625005	330625842	-	9	9	7	29	19	19	0.413655	0.372151	0.298853	1.05844	0.687999	0.691958	1.17122	0.0520468	up	DUF538 family protein, putative (Protein of unknown function, DUF538)
TraesCS3A02G342900	chr3A	589824011	589826925	-	677	778	726	1949	1958	1931	12.5846	13.011	12.5358	28.7695	28.6748	28.4422	1.17109	2.41632e-95	up	Cytochrome P450 family cinnamate 4-hydroxylase
TraesCS2D02G371100	chr2D	475085290	475089645	-	92	72	83	215	230	218	3.93281	2.76904	3.29577	7.29834	7.74606	7.38417	1.17089	1.06482e-12	up	Mitochondrial intermembrane space import and assembly protein 40
TraesCS2A02G107200	chr2A	59587285	59588827	+	1284	1358	1357	3703	3636	3372	37.4088	35.595	36.7242	85.6708	83.4585	77.8442	1.17088	1.97715e-121	up	Peroxidase
TraesCS7A02G330800	chr7A	483965270	483971386	+	26	30	27	74	81	67	0.771505	0.80088	0.744206	1.74368	1.8936	1.57533	1.16972	5.38998e-05	up	Lipid phosphate phosphatase-like protein
TraesCS5B02G007100	chr5B	8342582	8344606	+	54	77	78	180	200	178	1.13159	1.45166	1.51828	2.99528	3.30189	2.95559	1.1697	5.88755e-11	up	Cytochrome P450
TraesCS6D02G333000	chr6D	435711668	435712623	+	71	77	82	222	215	178	3.26328	3.18396	3.50085	8.10251	7.78525	6.48255	1.16913	8.26596e-12	up	Dehydrin
TraesCS2A02G106700	chr2A	58824205	58826096	+	17	19	25	53	53	57	0.445725	0.44818	0.608867	1.10348	1.09479	1.18419	1.16905	0.000755208	up	Peroxidase
TraesCS2A02G482200	chr2A	718916692	718919519	+	40	34	38	99	109	92	1.16715	0.892536	1.02994	2.29389	2.50571	2.12708	1.16889	2.20611e-06	up	Anthocyanidin reductase
TraesCS1D02G269700	chr1D	365081860	365086965	-	26	33	35	81	87	83	0.420409	0.480057	0.525691	1.04005	1.1083	1.06342	1.16869	1.442e-05	up	Protein NRT1/ PTR FAMILY 5.5
TraesCS5D02G505300	chr5D	531411397	531412383	-	10	15	14	33	37	34	0.390232	0.526617	0.507475	1.0226	1.13753	1.05131	1.16812	0.00959424	up	Glucuronoxylan 4-O-methyltransferase 1
TraesCS2A02G026800	chr2A	12315023	12316569	-	87	106	88	238	262	250	2.60972	2.86063	2.45201	5.66921	6.19176	5.94217	1.16718	7.93423e-15	up	2-oxoglutarate (2OG) and Fe(II)-dependent oxygenase superfamily protein, putative
TraesCS2D02G218700	chr2D	182573791	182575914	-	141	146	161	424	390	382	2.55685	2.38188	2.71191	6.10551	5.5717	5.48882	1.1665	2.16901e-22	up	Phenylalanine ammonia-lyase
TraesCS2B02G391700	chr2B	556195438	556198221	-	52	51	49	140	131	135	2.16288	1.90845	1.89317	4.62411	4.29278	4.44931	1.16633	1.58665e-08	up	Mitochondrial intermembrane space import and assembly protein 40
TraesCS3B02G146500	chr3B	136448860	136450488	-	25	23	28	77	66	60	0.591098	0.489246	0.614952	1.44571	1.22942	1.12409	1.16631	0.000156018	up	HXXXD-type acyl-transferase-like protein
TraesCS2D02G432700	chr2D	544684331	544688409	+	23	25	27	77	62	61	1.02531	1.00264	1.11803	2.72576	2.17749	2.1547	1.16554	0.00017198	up	Dihydroxy-acid dehydratase 1
TraesCS1A02G302100	chr1A	496088755	496090179	-	9	18	25	54	37	47	0.243258	0.437702	0.627667	1.15902	0.787889	1.00659	1.16544	0.00447506	up	Sulfotransferase
TraesCS4A02G311700	chr4A	603487335	603490592	-	23	26	23	64	66	62	0.459951	0.467776	0.427244	1.01633	1.03984	0.982439	1.16523	0.000189298	up	ACT domain-containing protein
TraesCS2A02G481400	chr2A	718722290	718723922	+	115	133	140	379	330	325	6.41932	6.67918	7.2591	16.7997	14.5125	14.3749	1.1652	6.09228e-19	up	Anthocyanidin reductase
TraesCS3B02G465200	chr3B	708310081	708311462	-	33	49	42	113	121	96	0.9197	1.2286	1.08729	2.50081	2.65678	2.11999	1.1652	9.24722e-07	up	Glycosyltransferase
TraesCS6B02G327500	chr6B	577183711	577187787	-	1796	1934	1939	5170	5057	4880	36.6585	35.5145	36.7629	83.7972	81.3203	78.9256	1.1639	2.6154e-166	up	Glutamine synthetase
TraesCS3D02G430200	chr3D	544439582	544440445	+	53	77	69	191	170	168	2.36267	3.08815	2.85719	6.7613	5.97053	5.93425	1.16371	2.17182e-10	up	Glutathione S-transferase
TraesCS5D02G219300	chr5D	328608577	328610258	+	624	695	788	1932	1818	1856	18.7912	18.8293	22.0424	46.2006	43.1322	44.2871	1.16272	3.51605e-71	up	Jasmonate zim-domain protein
TraesCS4B02G062500	chr4B	54137701	54141064	-	611	646	658	1740	1687	1671	16.3539	15.5558	16.3595	36.9827	35.574	35.4394	1.16235	7.69623e-82	up	Cathepsin B-like cysteine protease
TraesCS5A02G416900	chr5A	605232016	605233025	-	11	8	11	33	21	26	0.668257	0.437242	0.620737	1.59197	1.0051	1.25157	1.16206	0.0318786	up	Ribose-5-phosphate isomerase A
TraesCS5B02G318800	chr5B	503114975	503116720	-	40	46	46	125	105	121	0.934852	0.967211	0.99863	2.31987	1.93335	2.24078	1.16187	2.54521e-07	up	Glycosyltransferase
TraesCS6A02G015400	chr6A	7595345	7597050	-	240	297	297	750	778	688	6.01029	6.69146	6.90882	14.9147	15.3497	13.6522	1.16147	5.16493e-37	up	O-methyltransferase family protein
TraesCS3A02G142900	chr3A	123284926	123289485	+	40	46	51	136	126	102	0.717242	0.742069	0.849454	1.93649	1.77998	1.44923	1.16076	3.10198e-07	up	Basic helix-loop-helix transcription factor
TraesCS7A02G391100	chr7A	567374183	567382029	+	162	203	196	464	544	481	1.12709	1.27063	1.26667	2.5635	2.98182	2.65167	1.15979	7.90152e-26	up	Pleiotropic drug resistance ABC transporter
TraesCS3B02G324700	chr3B	525635125	525640323	-	8	8	13	29	22	26	0.351744	0.316451	0.530937	1.01252	0.762073	0.905815	1.15965	0.0349468	up	Coiled-coil domain-containing protein 25
TraesCS2D02G391700	chr2D	498805121	498806009	+	37	48	42	113	112	112	1.80163	2.10274	1.89966	4.36931	4.29655	4.32127	1.15964	3.57885e-07	up	Oxidative stress 3, putative isoform 2
TraesCS4D02G243100	chr4D	405770757	405775531	+	512	538	536	1339	1477	1399	9.49454	8.97566	9.23278	19.7176	21.5785	20.5566	1.15957	1.60494e-66	up	Sugar transporter, putative
TraesCS3A02G448400	chr3A	688578347	688580944	+	18	16	16	40	49	44	0.508648	0.406766	0.41998	0.897583	1.09088	0.985206	1.15902	0.00297686	up	Alcohol dehydrogenase, putative
TraesCS3A02G374700	chr3A	624184553	624186356	-	53	50	52	136	140	136	1.13157	0.960405	1.03127	2.30575	2.35488	2.30077	1.15896	1.40248e-08	up	FAD-binding berberine family protein
TraesCS2B02G079900	chr2B	44419751	44423168	-	15	17	17	44	49	37	0.462561	0.471636	0.486957	1.07746	1.19045	0.904085	1.15798	0.00349591	up	Thioredoxin protein
TraesCS3A02G348000	chr3A	596793853	596796381	+	319	372	294	838	888	887	5.31887	5.58023	4.55344	11.0954	11.6648	11.7188	1.15783	9.05529e-42	up	Laccase
TraesCS2A02G577800	chr2A	771538646	771540222	+	98	116	109	280	306	270	2.39351	2.54887	2.47286	5.43046	5.888	5.22519	1.15684	1.61672e-16	up	Cytochrome P450 family protein, expressed
TraesCS6D02G061000	chr6D	28634628	28634882	+	29	32	47	98	90	98	4.38024	4.34841	6.59419	11.7543	10.7098	11.7289	1.15635	7.40649e-06	up	Respiratory supercomplex factor 1, mitochondrial
TraesCS1D02G327100	chr1D	419467327	419470129	+	91	138	100	274	305	291	1.75511	2.39454	1.79154	4.19646	4.63447	4.44718	1.15633	2.37661e-15	up	Jacalin lectin family protein
TraesCS1B02G237600	chr1B	424535365	424535704	+	58	77	68	178	181	178	9.1931	10.9801	10.0117	22.4039	22.6022	22.3555	1.15542	7.64966e-11	up	Late embryogenesis abundant protein
TraesCS5A02G425800	chr5A	611132861	611137572	-	39	51	48	129	124	112	0.771902	0.90813	0.882475	2.02748	1.93356	1.75649	1.15519	1.52885e-07	up	Protein IQ-DOMAIN 1
TraesCS3A02G026100	chr3A	13738823	13739563	-	6	16	5	24	21	26	0.383243	0.91944	0.296658	1.21732	1.05677	1.31591	1.15438	0.0561716	up	Elongation factor 2
TraesCS7D02G086600	chr7D	53274665	53275136	-	91	83	108	245	239	263	20.8628	17.1194	22.9995	44.6033	43.1685	47.7767	1.15424	7.14652e-14	up	Gamma-aminobutyric acid receptor subunit gamma-2
TraesCS2A02G398800	chr2A	651994577	651996616	-	19	24	27	62	63	60	0.415089	0.471715	0.547918	1.0756	1.08434	1.03865	1.15396	0.00031675	up	Cytochrome P450 family protein
TraesCS6A02G140100	chr6A	115017023	115023781	+	104	95	114	286	271	272	3.18415	2.61676	3.24211	6.95338	6.53682	6.5987	1.15383	1.03251e-15	up	Sulfurtransferase
TraesCS6D02G403800	chr6D	471917727	471921914	+	163	156	145	413	391	425	2.20439	1.89804	1.82151	4.43528	4.16596	4.55427	1.15366	2.74504e-22	up	Sucrose synthase
TraesCS4B02G059200	chr4B	50403460	50404113	+	32	41	44	113	101	95	2.87298	3.31167	3.66944	8.05623	7.14401	6.75828	1.15321	2.03842e-06	up	Phosphatidylinositol 4-phosphate 5-kinase 4
TraesCS5A02G305100	chr5A	514003067	514005001	+	153	143	149	410	390	378	3.21316	2.70183	2.90664	6.83747	6.45273	6.29017	1.15287	9.69014e-22	up	Glycosyltransferase
TraesCS2D02G430100	chr2D	542328812	542329009	+	1	4	3	7	8	6	0.194525	0.700028	0.542076	1.08129	1.22603	0.924818	1.15286	0.359786	up	DNA ligase
TraesCS7D02G150600	chr7D	99872181	99874372	-	157	213	184	520	481	461	4.06111	4.95685	4.42107	10.6812	9.80231	9.44879	1.15255	3.56827e-25	up	Cinnamoyl-CoA reductase
TraesCS7B02G420700	chr7B	690012782	690017154	+	35	35	26	82	85	87	0.720501	0.648209	0.497168	1.34045	1.37855	1.41911	1.1521	1.97161e-05	up	Lysosomal Pro-X carboxypeptidase
TraesCS5B02G069900	chr5B	79804391	79808697	-	32	42	42	118	87	101	0.597146	0.705116	0.72802	1.74857	1.27905	1.49342	1.15199	3.80795e-06	up	Receptor-like kinase
TraesCS2D02G025500	chr2D	11044131	11049743	+	30	46	39	102	80	121	0.621893	0.857893	0.75097	1.67906	1.30654	1.98751	1.15194	9.15952e-06	up	Receptor-like protein kinase
TraesCS6A02G224200	chr6A	421225955	421227054	+	22	18	25	58	65	49	0.770318	0.567023	0.813114	1.61267	1.79308	1.35948	1.15152	0.000743342	up	MYB
TraesCS4A02G179600	chr4A	453299867	453307202	+	3	12	6	19	16	20	0.199564	0.718164	0.370746	1.00366	0.838532	1.0542	1.15145	0.0993557	up	Rhomboid-like protein
TraesCS7B02G253400	chr7B	467423407	467423835	-	55	63	46	155	125	153	4.93794	5.08867	3.83623	11.0506	8.8416	10.8844	1.15095	2.90139e-08	up	multidrug resistance-associated protein 2
TraesCS7B02G364900	chr7B	628355160	628357144	+	57	65	72	146	189	177	1.23476	1.26678	1.44879	2.51149	3.22558	3.03817	1.15069	1.1704e-09	up	Patatin
TraesCS7A02G537600	chr7A	714821513	714823389	-	61	89	60	187	197	169	1.68059	2.20599	1.53549	4.09115	4.27599	3.68935	1.14965	3.48956e-10	up	Carbonic anhydrase
TraesCS1D02G007700	chr1D	3954518	3958741	+	35	43	40	111	118	82	0.773856	0.855345	0.821516	1.94888	2.05547	1.4366	1.14928	4.19276e-06	up	Protein DJ-1
TraesCS5A02G199300	chr5A	404176989	404179046	-	60	57	50	153	131	157	1.41863	1.21248	1.09813	2.87264	2.44022	2.94136	1.14926	1.35711e-08	up	Homeobox protein, putative
TraesCS1A02G343700	chr1A	532089135	532090633	+	14	22	18	51	42	49	0.380807	0.538369	0.454792	1.10158	0.900045	1.05609	1.14872	0.00233711	up	Oxidative stress 3
TraesCS1B02G324300	chr1B	549790711	549794806	+	197	230	220	587	593	525	4.42686	4.64984	4.59215	10.4746	10.4984	9.348	1.14871	6.33635e-30	up	'putative beta-1,3-glucanase
TraesCS5D02G533500	chr5D	547924781	547926716	-	75	89	95	266	202	214	2.02148	2.15813	2.37846	5.69325	4.28941	4.57037	1.14849	7.68363e-12	up	Pirin-like protein
TraesCS2A02G188600	chr2A	154413654	154416038	+	92	125	138	316	323	295	1.56375	1.91148	2.17883	4.26518	4.32534	3.97312	1.14847	1.73341e-16	up	Polyol transporter
TraesCS7D02G212900	chr7D	171306853	171315471	-	96	115	124	296	308	278	2.89548	3.12053	3.47404	7.08943	7.31877	6.64391	1.1479	1.41437e-16	up	CONSTANS-like 1
TraesCS3B02G532300	chr3B	773025214	773036095	-	14	22	31	56	61	59	0.415106	0.58686	0.853801	1.31853	1.42495	1.38616	1.14778	0.000809875	up	Amino acid permease
TraesCS2D02G021500	chr2D	9882737	9884634	-	125	133	143	386	331	339	2.83873	2.71736	3.01658	6.96101	5.92216	6.1002	1.14712	6.19558e-19	up	Cytochrome P450
TraesCS1A02G042800	chr1A	23420851	23422572	+	13	7	11	27	22	33	0.59608	0.288762	0.468508	0.983094	0.794733	1.19896	1.14705	0.0330522	up	TOX high mobility group box protein, putative (DUF1635)
TraesCS4B02G185700	chr4B	405370172	405371139	+	4	14	5	27	13	20	0.197265	0.621152	0.229046	1.05736	0.505092	0.781536	1.1468	0.0998217	up	calmodulin 1
TraesCS7B02G355200	chr7B	614181350	614182419	+	276	313	268	763	775	718	11.0045	11.2276	9.92571	24.1578	24.3446	22.6839	1.14656	1.48208e-38	up	Early nodulin-like protein
TraesCS1D02G380000	chr1D	455782623	455785126	+	56	65	92	185	192	183	2.07194	2.16363	3.16185	5.4354	5.59665	5.36501	1.14629	4.38109e-10	up	RING/U-box superfamily protein
TraesCS1A02G325400	chr1A	516369536	516373444	+	176	204	223	527	531	528	3.39279	3.53798	3.99313	8.06725	8.06449	8.06508	1.14621	1.31816e-28	up	Cysteine protease family protein
TraesCS6B02G422100	chr6B	692574397	692575472	+	13	18	17	46	36	44	0.519406	0.647018	0.630922	1.45946	1.13319	1.39298	1.14516	0.00462233	up	Germin-like protein 1-1
TraesCS3B02G335300	chr3B	541514373	541518179	+	80	89	92	226	256	204	1.31342	1.31457	1.40302	2.9464	3.31123	2.65382	1.14437	1.1566e-12	up	Indole-3-acetic acid-amido synthetase GH3.3, putative
TraesCS2A02G199600	chr2A	171966413	171967874	+	35	49	41	118	115	95	0.922064	1.16137	1.00332	2.46857	2.38687	1.98311	1.14429	1.36167e-06	up	Leucine-rich repeat receptor-like protein kinase family protein
TraesCS3D02G268500	chr3D	372632544	372633455	+	20	13	14	49	45	30	1.02572	0.599824	0.666948	1.99557	1.81824	1.21913	1.14331	0.00752975	up	Heavy metal transport/detoxification superfamily protein
TraesCS6A02G394700	chr6A	608073100	608074756	+	13	14	8	25	28	39	0.43053	0.417128	0.246101	0.657462	0.730561	1.02342	1.14302	0.0231927	up	C2 domain-containing protein
TraesCS4D02G226100	chr4D	385510392	385512745	+	107	146	153	364	371	329	1.75072	2.14915	2.32535	4.72939	4.7824	4.2654	1.14279	2.46589e-18	up	3-ketoacyl-CoA synthase
TraesCS2A02G420700	chr2A	676371324	676372467	+	46	59	59	154	149	127	1.74041	2.00828	2.07352	4.62683	4.44137	3.80738	1.14255	2.02089e-08	up	cysteine-rich/transmembrane domain A-like protein
TraesCS4D02G259100	chr4D	428714545	428718734	+	56	71	74	173	182	172	1.02417	1.16821	1.25712	2.51246	2.62235	2.49253	1.14237	2.0896e-10	up	Endo-1,4-beta-xylanase
TraesCS1A02G203700	chr1A	365507410	365508980	+	32	41	43	98	108	98	1.07831	1.24296	1.34594	2.62235	2.86718	2.61668	1.14174	2.49075e-06	up	Chitinase
TraesCS3A02G093900	chr3A	60200264	60200842	+	956	1075	1139	2902	2742	2668	73.79	74.6498	81.6633	177.872	166.742	163.176	1.14156	4.42994e-95	up	Chymotrypsin inhibitor
TraesCS1A02G325500	chr1A	516375691	516378593	+	92	91	107	226	252	283	1.62172	1.44315	1.75201	3.1635	3.49967	3.9528	1.14115	1.78845e-13	up	Jacalin lectin family protein
TraesCS4B02G174300	chr4B	382206179	382210813	+	65	65	72	162	183	185	0.662136	0.5957	0.681287	1.31045	1.46866	1.49326	1.14093	2.39078e-10	up	Phospholipid-transporting ATPase
TraesCS5D02G504800	chr5D	530915612	530917399	+	35	38	38	101	103	87	0.851046	0.831284	0.858287	1.95019	1.97315	1.67623	1.14046	4.43761e-06	up	Mannan endo-1,4-beta-mannosidase 4
TraesCS5A02G318300	chr5A	529079287	529081099	-	40	29	36	97	82	97	0.900431	0.587312	0.75276	1.73393	1.45426	1.73018	1.14041	1.38944e-05	up	Glycosyltransferase
TraesCS2B02G220900	chr2B	211153210	211155338	+	30	42	35	92	94	94	0.542733	0.683588	0.588161	1.32167	1.33977	1.34748	1.14024	6.56812e-06	up	Lectin receptor kinase
TraesCS2A02G374700	chr2A	617642926	617645620	-	76	68	71	191	185	188	3.25246	2.61811	2.82241	6.49085	6.23745	6.37508	1.13935	5.27919e-11	up	Mitochondrial intermembrane space import and assembly protein 40
TraesCS2A02G268800	chr2A	432591407	432593021	+	57	74	72	180	178	173	1.45391	1.69815	1.70592	3.64591	3.57702	3.49655	1.13918	1.71492e-10	up	Pyridoxal 5'-phosphate synthase subunit PdxS
TraesCS2A02G380800	chr2A	624359166	624362152	+	137	188	180	462	455	403	1.83345	2.26354	2.23762	4.90978	4.79732	4.27351	1.13902	4.84855e-22	up	Phenylalanine ammonia-lyase
TraesCS2B02G521500	chr2B	716551445	716553847	+	39	59	39	117	119	122	0.909274	1.23755	0.844615	2.16614	2.18582	2.25382	1.13889	4.68466e-07	up	Flavanone 3-hydroxylase
TraesCS2A02G177800	chr2A	137129182	137129890	+	40	53	37	104	112	124	2.17297	2.5903	1.86707	4.4864	4.79347	5.33759	1.13865	9.52134e-07	up	IgA FC receptor
TraesCS1A02G114400	chr1A	118557583	118559476	-	10	15	6	37	27	17	0.420939	0.568056	0.234603	1.23678	0.895407	0.567019	1.13858	0.0469247	up	Zinc finger CCCH domain protein
TraesCS1D02G147200	chr1D	203427668	203432604	+	30	21	42	75	96	73	0.49044	0.308862	0.63779	0.973636	1.23644	0.945622	1.1384	0.000126958	up	Peptide transporter
TraesCS3D02G126300	chr3D	84499195	84501267	-	50	51	66	138	152	147	1.09669	1.00639	1.34469	2.40362	2.62662	2.55484	1.13773	1.5157e-08	up	Glycosyltransferase
TraesCS3B02G473100	chr3B	722359092	722363620	-	89	84	92	225	225	244	1.67461	1.42194	1.60796	3.36183	3.33536	3.63783	1.13767	3.09962e-13	up	Kinase family protein
TraesCS5A02G478100	chr5A	651749003	651749512	+	5	8	10	17	22	21	0.377607	0.543551	0.70151	1.01951	1.30897	1.25666	1.13732	0.0756531	up	Zinc finger protein
TraesCS4A02G096900	chr4A	106342730	106346740	-	35	31	41	109	78	93	0.8175	0.651421	0.889543	2.0217	1.43533	1.7212	1.13671	1.71898e-05	up	Protein kinase
TraesCS6B02G324800	chr6B	574459083	574465329	+	61	48	62	144	151	153	0.874059	0.618775	0.825214	1.63849	1.70461	1.73713	1.13652	1.21e-08	up	Potassium transporter
TraesCS4A02G191600	chr4A	471929327	471930099	+	16	15	11	31	44	35	0.797225	0.672407	0.509116	1.22657	1.72723	1.38184	1.13613	0.0106567	up	P-loop containing nucleoside triphosphate hydrolases superfamily protein
TraesCS1A02G186800	chr1A	337775914	337777000	-	34	45	34	103	101	91	1.31085	1.56087	1.21764	3.15342	3.06785	2.78001	1.1361	4.47327e-06	up	Glutathione S-transferase
TraesCS2B02G040500	chr2B	18319277	18320969	-	70	68	75	200	177	180	1.59251	1.39179	1.58492	3.61313	3.17245	3.24478	1.13602	9.83184e-11	up	Glycosyltransferase
TraesCS4A02G123800	chr4A	156135118	156140811	-	33	42	33	98	97	87	0.769386	0.880968	0.714674	1.81437	1.78172	1.60723	1.13598	7.11028e-06	up	AP2-like ethylene-responsive transcription factor
TraesCS6D02G360800	chr6D	452404854	452406262	-	52	51	53	128	142	138	1.52771	1.34799	1.44636	2.98619	3.28673	3.21252	1.13595	3.17405e-08	up	protein kinase family protein
TraesCS3D02G439700	chr3D	550243158	550244419	-	24	15	12	48	50	36	0.732474	0.411863	0.340193	1.1633	1.20223	0.870589	1.13541	0.00571504	up	Avr9/Cf-9 rapidly elicited protein
TraesCS5D02G233700	chr5D	341037085	341039070	+	226	303	283	730	720	667	6.5203	7.8647	7.58419	16.7245	16.3655	15.2481	1.13505	5.05494e-34	up	2-oxoglutarate (2OG) and Fe(II)-dependent oxygenase superfamily protein
TraesCS2A02G396900	chr2A	650626428	650629012	-	48	63	64	155	147	154	0.806616	0.95246	0.999009	2.06837	1.94617	2.05058	1.1339	5.25325e-09	up	GDSL esterase/lipase
TraesCS7B02G297700	chr7B	535241424	535243699	+	61	58	64	151	168	159	1.68059	1.43761	1.63786	3.30355	3.64653	3.47104	1.13388	2.05653e-09	up	Cinnamoyl-CoA reductase family protein
TraesCS7A02G036100	chr7A	16163476	16164708	-	27	38	41	100	93	83	1.01259	1.28214	1.42829	2.97811	2.74783	2.46648	1.13365	1.27863e-05	up	MYB-related transcription factor
TraesCS3A02G001700	chr3A	1304381	1309289	+	44	42	55	137	109	122	0.91211	0.783293	1.05906	2.2552	1.78016	2.00394	1.13363	4.43709e-07	up	1-deoxy-D-xylulose 5-phosphate reductoisomerase
TraesCS5A02G143500	chr5A	318814498	318815618	-	105	130	118	323	299	298	3.97266	4.42503	4.14704	9.70433	8.91254	8.93385	1.1334	3.75154e-17	up	Glutathione S-transferase
TraesCS6A02G216800	chr6A	399208810	399211117	+	133	144	154	388	390	346	4.91614	4.78868	5.28758	11.3887	11.3573	10.1339	1.13304	3.4761e-20	up	Nicotinamidase 1
TraesCS4A02G128500	chr4A	165411221	165413517	-	79	73	62	208	168	183	4.46807	3.71447	3.25723	9.34172	7.48583	8.20114	1.133	5.3044e-10	up	serine-rich protein-like protein
TraesCS3A02G370300	chr3A	621010047	621013759	-	22	31	35	77	74	78	0.618053	0.783511	0.913344	1.71777	1.63784	1.73631	1.13286	7.39573e-05	up	Amino acid transporter, putative
TraesCS5B02G421800	chr5B	597083808	597102717	+	6	5	7	14	20	13	0.493794	0.370207	0.535126	0.91494	1.29677	0.84775	1.13227	0.130345	up	Leguminosin group485 secreted peptide
TraesCS5A02G424800	chr5A	610184778	610185696	-	323	296	332	849	801	832	15.0613	12.4175	14.3801	31.4368	29.4259	30.7407	1.13216	5.65099e-39	up	Dehydrin
TraesCS4A02G103700	chr4A	117280692	117283678	-	31	33	40	85	101	85	1.08446	1.0386	1.2998	2.36125	2.78363	2.35614	1.1318	1.41126e-05	up	Glutathione-S-transferase
TraesCS6A02G264400	chr6A	488061664	488063638	-	88	118	99	232	278	283	1.95242	2.35534	2.04028	4.08742	4.85929	4.97516	1.13057	7.72711e-14	up	PLATZ transcription factor
TraesCS5B02G330100	chr5B	514278252	514279918	-	54	49	57	131	144	142	1.34968	1.10183	1.32335	2.60004	2.83555	2.81226	1.13033	3.04126e-08	up	MYB transcription factor
TraesCS7D02G512800	chr7D	614275351	614277978	-	608	763	704	1796	1776	1821	11.1726	12.614	12.0167	26.2075	25.7116	26.5148	1.12986	1.18236e-77	up	Cytochrome P450
TraesCS3A02G132500	chr3A	109297969	109298845	+	37	43	50	122	110	106	1.62496	1.69899	2.03974	4.25472	3.80602	3.68873	1.12978	9.1682e-07	up	plant/protein (Protein of unknown function, DUF538)
TraesCS4B02G339700	chr4B	633141892	633150012	+	95	98	97	253	270	232	1.52015	1.41082	1.44178	3.21481	3.40381	2.94159	1.12974	4.68093e-14	up	Sugar transporter protein
TraesCS1A02G078200	chr1A	61008916	61010405	+	16	15	29	61	49	46	0.442077	0.372863	0.744285	1.33837	1.06662	1.00708	1.12918	0.00257545	up	Peroxidase
TraesCS7A02G191700	chr7A	149424588	149426530	-	58	54	69	158	148	165	1.27289	1.0662	1.40662	2.75354	2.55895	2.86931	1.12885	5.06433e-09	up	Trichome birefringence-like protein
TraesCS4D02G144900	chr4D	133609471	133611199	+	13	27	23	58	58	47	0.380476	0.710933	0.625282	1.34798	1.33737	1.08996	1.12796	0.00156759	up	Protein MID1-COMPLEMENTING ACTIVITY 1
TraesCS2D02G476900	chr2D	579064961	579065485	-	25	25	25	69	70	56	1.83409	1.65007	1.70367	4.01976	4.04591	3.25536	1.12757	0.000311076	up	Non-specific lipid-transfer protein
TraesCS2B02G266000	chr2B	358332628	358335024	+	104	121	134	313	314	305	1.81416	1.89892	2.17125	4.33567	4.31528	4.21571	1.12743	3.51744e-17	up	Transporter
TraesCS1B02G213600	chr1B	388008179	388011058	+	86	123	105	285	276	253	1.26765	1.63112	1.43765	3.33592	3.20514	2.95496	1.12722	1.51037e-14	up	S-adenosyl-L-methionine-dependent methyltransferases superfamily protein
TraesCS4A02G092000	chr4A	98778205	98779816	+	561	643	653	1642	1647	1532	14.3762	14.8243	15.5438	33.4137	33.2516	31.1078	1.12716	2.04968e-70	up	neuronal PAS domain protein
TraesCS6A02G271600	chr6A	498528029	498530961	-	53	46	42	122	133	112	0.755773	0.590139	0.556325	1.38148	1.49419	1.2655	1.12702	4.07417e-07	up	9-cis epoxycarotenoid dioxygenase
TraesCS1A02G414000	chr1A	573636921	573637609	-	55	53	47	151	129	123	3.07457	2.66549	2.44052	6.70299	5.68131	5.44824	1.12697	1.05704e-07	up	histone deacetylase-like protein
TraesCS3A02G510600	chr3A	730397527	730399016	+	42	62	57	151	120	146	1.14404	1.51937	1.44221	3.26617	2.57519	3.15118	1.12671	9.35606e-08	up	Peroxidase
TraesCS2A02G325100	chr2A	554833631	554835614	+	209	231	222	588	556	574	4.24122	4.21732	4.18467	9.47527	8.88908	9.22966	1.12607	1.04795e-30	up	Cytochrome P450
TraesCS4B02G101700	chr4B	107457242	107458572	-	15	19	15	39	35	53	0.434064	0.494648	0.403197	0.896184	0.797936	1.21526	1.12557	0.00607379	up	Protein BPS1, chloroplastic
TraesCS2A02G539600	chr2A	752048194	752048874	+	22	29	20	63	60	61	1.98909	2.3589	1.67967	4.52316	4.27385	4.37009	1.12539	0.000478158	up	Heavy metal transport/detoxification superfamily protein
TraesCS3A02G221400	chr3A	411262200	411264330	-	24	25	25	66	55	71	0.433779	0.406516	0.419721	0.947264	0.783172	1.01682	1.12539	0.000369548	up	ABC transporter G family member
TraesCS7D02G366200	chr7D	474005417	474013921	-	50	59	53	145	139	136	1.3074	1.38794	1.28729	3.01076	2.86345	2.81777	1.12519	2.21175e-08	up	Amino acid permease
TraesCS1D02G351600	chr1D	436710123	436713581	-	88	96	105	270	235	244	3.02086	2.96483	3.34812	7.36006	6.35555	6.63693	1.12441	1.01631e-13	up	WRKY family transcription factor
TraesCS3D02G449200	chr3D	557698681	557700009	-	78	93	83	229	217	212	2.61011	2.79981	2.57992	6.08514	5.72087	5.62122	1.12418	1.47529e-12	up	Methyl esterase
TraesCS2B02G360300	chr2B	513479141	513481277	-	35	49	54	117	127	113	0.71515	0.900753	1.02491	1.89839	2.04442	1.82952	1.12414	5.79825e-07	up	Cytochrome P450
TraesCS1B02G279100	chr1B	487425602	487427181	-	76	81	114	244	230	228	2.23793	2.14584	3.11818	5.70549	5.33578	5.31982	1.12406	5.68789e-12	up	Isoflavone reductase-like protein
TraesCS5A02G231100	chr5A	446604759	446606239	-	33	43	31	91	95	91	0.858221	1.00608	0.748877	1.8793	1.94646	1.87524	1.12368	1.08679e-05	up	Transmembrane protein 45B
TraesCS6A02G329900	chr6A	562812483	562814851	+	20	15	22	42	55	51	0.529428	0.357231	0.540958	0.88287	1.14704	1.06974	1.12331	0.00254872	up	WAT1-related protein
TraesCS5D02G229800	chr5D	337136108	337141742	-	24	36	22	62	87	63	0.431752	0.582648	0.367629	0.885698	1.23305	0.898037	1.12293	0.000332454	up	Major facilitator superfamily protein
TraesCS5B02G442700	chr5B	615741711	615742268	+	9	13	7	26	29	20	0.621225	0.807291	0.448815	1.42511	1.57704	1.09387	1.12285	0.0459151	up	Pathogenesis-related protein 1
TraesCS7A02G528600	chr7A	708876183	708882491	+	47	45	36	95	116	121	0.73948	0.636974	0.526132	1.18692	1.43789	1.5085	1.12276	2.35279e-06	up	DUF668 family protein
TraesCS6B02G168600	chr6B	179358400	179362904	+	15	20	18	49	47	41	0.463303	0.555756	0.516428	1.20182	1.14369	1.00343	1.12216	0.00330802	up	Sulfurtransferase
TraesCS6B02G370000	chr6B	643639128	643642007	+	197	224	235	595	545	557	2.6346	2.69511	2.9193	6.31881	5.74225	5.90246	1.12207	4.64687e-29	up	Subtilisin-like protease
TraesCS1B02G466200	chr1B	676745851	676747338	+	53	36	47	117	116	120	2.36815	1.44716	1.95072	4.15135	4.08346	4.24858	1.12127	1.04731e-06	up	Pathogen-related protein
TraesCS3D02G375800	chr3D	488902431	488905014	-	143	151	166	402	409	379	2.45008	2.32756	2.6419	5.46941	5.52084	5.14533	1.1212	2.38247e-21	up	Protein NRT1/ PTR FAMILY 5.5
TraesCS1D02G094700	chr1D	80448245	80449284	+	174	179	189	474	458	470	6.93765	6.42091	6.99985	15.0076	14.3869	14.8488	1.12074	3.15635e-25	up	Glutathione S-transferase
TraesCS5B02G436800	chr5B	610300985	610301762	+	9	16	8	30	29	26	0.445557	0.712625	0.367887	1.17938	1.13109	1.01991	1.11956	0.0310527	up	Acetyltransferase, GNAT family protein, expressed
TraesCS7D02G539500	chr7D	629823548	629826613	+	37	44	45	95	114	116	1.09119	1.16743	1.23275	2.2248	2.64874	2.71072	1.11798	1.99291e-06	up	Aquaporin
TraesCS2A02G374100	chr2A	617179983	617185374	-	101	149	151	340	336	356	1.28556	1.70623	1.7853	3.43653	3.36937	3.59047	1.11758	4.22968e-17	up	ABC transporter G family member
TraesCS3B02G512800	chr3B	756195018	756196689	-	11	13	7	23	31	26	0.478729	0.509004	0.282982	0.794868	1.06291	0.896603	1.11718	0.0380493	up	Hydroxyethylthiazole kinase
TraesCS2D02G157300	chr2D	100420264	100422327	+	32	44	30	82	89	102	0.679818	0.840961	0.592008	1.38333	1.4896	1.71701	1.11688	2.14497e-05	up	Cytochrome P450
TraesCS3D02G104000	chr3D	56684940	56687049	-	52	51	61	145	131	147	0.949208	0.837546	1.03431	2.10182	1.88394	2.1262	1.11651	3.78946e-08	up	receptor lectin kinase
TraesCS5B02G002700	chr5B	4059784	4060323	-	121	134	120	332	349	286	9.30225	9.26804	8.56934	20.268	21.1381	17.422	1.11651	1.5394e-16	up	Histone superfamily protein
TraesCS5D02G436200	chr5D	490933377	490941804	-	1188	1469	1363	3566	3396	3388	9.52277	10.5937	10.1486	22.6986	21.4463	21.5189	1.11638	1.58511e-110	up	Aldehyde oxidase, putative
TraesCS1A02G424100	chr1A	579171915	579173746	+	951	1112	1122	2737	2761	2706	21.063	22.1578	23.0833	48.1378	48.1776	47.4896	1.11618	4.58857e-107	up	FAD-binding Berberine family protein
TraesCS2A02G504200	chr2A	733161501	733161959	+	8	6	3	21	12	11	0.671301	0.452959	0.233837	1.39932	0.793317	0.731392	1.1159	0.168924	up	Zinc finger C-x8-C-x5-C-x3-H type family protein
TraesCS6D02G245000	chr6D	346958358	346961928	-	200	222	197	517	545	532	5.40195	5.39454	4.94255	11.0887	11.5972	11.3858	1.11461	5.0039e-28	up	3-ketodihydrosphingosine reductase
TraesCS3B02G379900	chr3B	597545111	597547432	+	292	294	301	757	770	758	5.34791	4.84428	5.12072	11.0095	11.1104	11.0002	1.11435	6.40427e-39	up	Laccase
TraesCS7D02G201300	chr7D	160487672	160488431	+	33	57	39	113	110	108	1.6724	2.59885	1.83593	4.54753	4.39195	4.33691	1.11418	2.67083e-06	up	Pathogenesis-related protein 1
TraesCS7A02G478700	chr7A	671483009	671483941	-	40	33	36	93	94	94	1.65127	1.22561	1.38046	3.04868	3.0572	3.0748	1.1134	1.07455e-05	up	VQ motif family protein
TraesCS1A02G386500	chr1A	555652920	555658642	+	41	33	37	101	94	91	0.923481	0.668711	0.774122	1.80649	1.66805	1.62411	1.11243	1.01739e-05	up	Core-2/I-branching beta-1,6-N-acetylglucosaminyltransferase family protein
TraesCS6A02G382600	chr6A	601949933	601951956	+	29	42	44	96	99	100	0.808806	1.05384	1.13989	2.12612	2.1753	2.20992	1.11226	6.94883e-06	up	Bidirectional sugar transporter SWEET
TraesCS1B02G441400	chr1B	662520537	662522241	-	10	16	22	31	50	42	0.27394	0.394326	0.559811	0.674353	1.0791	0.911662	1.11183	0.0100453	up	Protein phosphatase 2c, putative
TraesCS6A02G320500	chr6A	555414448	555417818	-	60	72	58	168	154	166	1.08649	1.17297	0.975584	2.41575	2.19701	2.38183	1.11174	2.80515e-09	up	Galactoside 2-alpha-L-fucosyltransferase
TraesCS6D02G051700	chr6D	24577921	24580588	-	15	33	22	56	59	64	0.606868	1.20115	0.82678	1.79913	1.88059	2.0517	1.11169	0.00104936	up	Cysteine-rich receptor kinase
TraesCS5B02G227700	chr5B	404183345	404184215	+	57	62	62	161	160	144	2.52056	2.46657	2.5467	5.65351	5.57417	5.04562	1.11131	5.89344e-09	up	Calcium-binding family protein
TraesCS2A02G113500	chr2A	65089082	65090916	-	143	131	158	387	400	324	3.00151	2.47375	3.08053	6.45038	6.61457	5.38864	1.11098	3.1331e-17	up	UDP-glycosyltransferase
TraesCS2D02G415700	chr2D	529541907	529549806	+	49	75	54	147	159	150	0.531478	0.731866	0.54406	1.26613	1.3587	1.28917	1.11046	2.01286e-08	up	SHR5-receptor-like kinase
TraesCS2D02G545400	chr2D	621976696	621978175	+	23	21	19	53	54	55	0.691003	0.567613	0.530236	1.26444	1.27816	1.30932	1.11041	0.00129018	up	Glutathione S-transferase
TraesCS5B02G125000	chr5B	227120854	227121726	+	41	26	37	101	90	77	2.04025	1.164	1.71027	3.99109	3.52841	3.03613	1.11018	5.12186e-05	up	Late embryogenesis abundant (LEA) hydroxyproline-rich glycoprotein family
TraesCS7A02G160700	chr7A	116774158	116775320	-	39	29	42	96	98	89	1.29159	0.86405	1.29203	2.52466	2.55696	2.3355	1.11007	1.52246e-05	up	Zinc-finger protein
TraesCS4A02G384500	chr4A	662147700	662149730	-	27	24	37	66	88	72	0.512028	0.40947	0.651772	0.993905	1.31477	1.08191	1.10942	0.000186509	up	Lectin receptor kinase
TraesCS7B02G354400	chr7B	612403515	612406243	+	76	74	90	217	198	201	1.60132	1.40274	1.76145	3.63073	3.28675	3.35575	1.10935	2.88296e-11	up	Cytochrome P450
TraesCS2B02G541700	chr2B	738175829	738176601	+	18	9	9	33	31	29	0.896878	0.403444	0.41655	1.30571	1.21691	1.14496	1.10932	0.0271438	up	delay of germination 1
TraesCS4A02G242800	chr4A	552816857	552818257	+	28	24	18	66	58	56	0.769769	0.5936	0.459662	1.44084	1.25623	1.21989	1.10908	0.000844315	up	WD40-repeat protein
TraesCS5D02G235300	chr5D	344398956	344400574	+	18	35	30	67	75	70	0.541207	0.94676	0.837869	1.59969	1.7766	1.6677	1.1087	0.000261758	up	Homeobox associated leucine zipper protein
TraesCS1D02G147400	chr1D	203469537	203473456	+	59	57	52	153	138	140	1.05991	0.921236	0.867726	2.18262	1.95314	1.99284	1.10781	3.19899e-08	up	Peptide transporter
TraesCS2A02G102000	chr2A	54953678	54955663	-	281	386	352	912	888	806	7.79192	9.62955	9.0666	20.0818	19.3994	17.7094	1.10781	6.42628e-36	up	NAC domain protein
TraesCS4B02G085400	chr4B	85937254	85938821	-	14	21	28	58	52	51	0.343892	0.464081	0.638875	1.13134	1.00632	0.992646	1.10774	0.00188071	up	Calcineurin-like metallo-phosphoesterase superfamily protein
TraesCS4D02G290700	chr4D	461572895	461575850	-	8	19	15	45	31	31	0.332751	0.71099	0.579541	1.48632	1.01585	1.02169	1.10756	0.0174592	up	60S ribosomal protein L18a
TraesCS2D02G185400	chr2D	130758226	130766773	+	54	60	50	135	131	154	1.62109	1.62049	1.39427	3.21824	3.09829	3.66323	1.10669	6.06866e-08	up	Dihydroflavonol-4-reductase
TraesCS4B02G328400	chr4B	619363496	619367707	-	40	63	47	138	133	112	0.655033	0.928162	0.714932	1.79454	1.7159	1.45329	1.10622	5.44463e-07	up	Kinase, putative
TraesCS3A02G048700	chr3A	25932733	25959492	-	40	38	32	105	98	79	0.879359	0.751571	0.653461	1.83301	1.69734	1.37614	1.10615	2.03145e-05	up	Protein kinase family protein
TraesCS3B02G573800	chr3B	804248666	804248917	+	9	5	7	17	19	18	1.37557	0.687528	0.993806	2.06328	2.28787	2.17993	1.1059	0.105106	up	MIRO-related GTP-ase 3
TraesCS6B02G289900	chr6B	521513756	521518457	+	121	149	143	358	364	334	2.97411	3.29487	3.26491	6.98755	7.04872	6.505	1.10577	9.34819e-19	up	Purine permease family protein
TraesCS6A02G097400	chr6A	64504890	64507230	-	117	150	134	334	339	352	2.09501	2.41642	2.22879	4.74916	4.78231	4.99427	1.10567	2.6515e-18	up	Cytochrome P450 family protein, expressed
TraesCS1D02G028000	chr1D	11125698	11125913	-	15	11	11	28	35	32	2.67472	1.76465	1.82198	3.96474	4.91691	4.52133	1.1056	0.0214534	up	Chymotrypsin inhibitor
TraesCS7B02G194700	chr7B	334455149	334456790	+	16	28	16	46	45	62	0.471864	0.742909	0.438309	1.07727	1.04556	1.44883	1.10543	0.00321457	up	Jasmonate O-methyltransferase
TraesCS7D02G524900	chr7D	620924575	620928297	+	28	33	49	100	95	86	0.527357	0.559167	0.857249	1.49561	1.40964	1.28344	1.10509	2.65968e-05	up	Polyamine oxidase
TraesCS3D02G353900	chr3D	464330793	464331960	+	27	30	20	69	66	62	1.31971	1.31922	0.908046	2.67814	2.54153	2.40124	1.10474	0.000395055	up	Calcium-dependent lipid-binding domain-containing protein
TraesCS1D02G396800	chr1D	464835027	464838341	+	19	13	23	58	49	34	0.511392	0.314793	0.575032	1.23965	1.03905	0.725119	1.1047	0.00604225	up	Oxidoreductase
TraesCS3B02G248400	chr3B	395852018	395858874	-	94	109	90	243	247	259	0.829438	0.865293	0.73767	1.70268	1.71708	1.81086	1.10446	1.2031e-13	up	Pleiotropic drug resistance ABC transporter
TraesCS7A02G186900	chr7A	142157652	142160282	-	75	74	71	177	202	184	1.92067	1.70492	1.68894	3.59945	4.07551	3.73371	1.1043	1.98007e-10	up	Sphingoid base hydroxylase 2
TraesCS2D02G261100	chr2D	317940632	317942626	+	241	252	272	627	678	651	4.88801	4.59829	5.12446	10.0984	10.8338	10.4623	1.10408	1.35122e-32	up	Cytochrome P450
TraesCS2D02G294500	chr2D	376814416	376815037	+	5	14	20	32	29	38	0.371775	0.936524	1.38135	1.88943	1.69882	2.23884	1.10354	0.0277706	up	E3 ubiquitin-protein ligase
TraesCS7D02G451700	chr7D	571478742	571482691	+	34	52	51	116	122	111	0.901267	1.24011	1.25577	2.44176	2.54784	2.33146	1.10269	1.17101e-06	up	NAC domain-containing protein
TraesCS3A02G175400	chr3A	195188996	195189722	-	19	27	27	51	58	77	1.00661	1.28692	1.32872	2.14559	2.42087	3.23241	1.10245	0.000912562	up	Late embryogenesis abundant protein
TraesCS2D02G095700	chr2D	47427809	47428024	-	2	1	6	5	11	7	0.356629	0.160423	0.993806	0.70799	1.54531	0.989041	1.10232	0.37603	up	Transmembrane protein, putative
TraesCS2D02G493400	chr2D	590929808	590931652	-	47	46	55	135	120	123	1.12578	0.991271	1.22372	2.56778	2.2645	2.33447	1.1023	3.02446e-07	up	Flavanone 3-hydroxylase
TraesCS2B02G410800	chr2B	584465809	584466520	-	7	16	14	31	39	24	0.44344	0.911879	0.823813	1.55944	1.94643	1.2047	1.10226	0.0281132	up	Blue copper protein
TraesCS7D02G449400	chr7D	568619247	568624535	+	43	48	41	119	119	99	0.807107	0.810559	0.714843	1.7737	1.75974	1.47241	1.10217	1.7001e-06	up	Peptide transporter
TraesCS3D02G276200	chr3D	383109644	383113441	-	175	207	180	457	493	484	1.85683	1.97599	1.77407	3.85053	4.12115	4.0692	1.10207	1.01381e-24	up	Receptor-like protein kinase
TraesCS3D02G001400	chr3D	707880	709355	+	35	39	42	98	99	99	0.913318	0.915586	1.01804	2.03072	2.03529	2.04701	1.10199	5.80915e-06	up	Glycosyltransferase
TraesCS3A02G439200	chr3A	682326112	682330731	-	61	85	86	200	198	193	1.10824	1.38932	1.45133	2.88539	2.83405	2.77838	1.10188	9.48244e-11	up	Kinase family protein
TraesCS5D02G049200	chr5D	46980595	46981118	+	40	44	54	111	111	130	3.82292	3.78328	4.79394	8.4242	8.35788	9.84483	1.1017	1.14966e-06	up	tRNA-specific 2-thiouridylase MnmA
TraesCS6D02G060900	chr6D	28628512	28628781	+	154	181	180	479	418	416	24.1116	25.4955	26.1783	59.554	51.5607	51.6093	1.1014	1.45529e-21	up	pleiotropic drug resistance 13
TraesCS5A02G231300	chr5A	446827933	446829303	-	254	292	269	710	677	690	7.1357	7.38017	7.0197	15.8391	14.9841	15.3597	1.10024	4.75257e-35	up	Transmembrane protein 45B
TraesCS7B02G337300	chr7B	592344583	592346255	+	637	740	690	1753	1822	1692	16.8855	17.6476	16.9898	36.9	38.0505	35.539	1.10015	6.66947e-75	up	Desiccation-related protein PCC13-62, putative, expressed
TraesCS1B02G431500	chr1B	655845786	655849981	+	181	215	218	512	536	516	4.39004	4.69147	4.91145	9.86121	10.2422	9.91675	1.10002	6.38977e-27	up	GDP-mannose-3',5'-epimerase
TraesCS1B02G083400	chr1B	67440263	67449952	+	67	71	51	170	154	158	1.21438	1.15776	0.858648	2.44681	2.19907	2.26918	1.09971	1.13439e-08	up	Transducin/WD-like repeat-protein
TraesCS2A02G099800	chr2A	52569231	52579835	-	22	39	28	71	71	84	0.630469	1.00551	0.745354	1.61573	1.60301	1.90744	1.09949	0.000178356	up	Subtilisin-like protease
TraesCS2A02G205500	chr2A	183549451	183552113	+	118	145	165	365	361	363	2.21701	2.45095	2.87961	5.44565	5.34357	5.40409	1.09918	2.36276e-18	up	Sugar transporter, putative
TraesCS2D02G273600	chr2D	340510804	340513534	+	20	24	22	60	52	56	0.542096	0.585245	0.553902	1.29142	1.11042	1.20272	1.09907	0.0011192	up	Aldo/keto reductase family oxidoreductase
TraesCS5B02G244800	chr5B	426131167	426134572	-	18	26	28	60	66	57	0.479451	0.623054	0.692777	1.26909	1.38501	1.20303	1.09883	0.000709751	up	Purine permease-like protein
TraesCS3A02G096500	chr3A	61445227	61448967	-	53	62	61	131	160	157	0.914171	0.962108	0.977339	1.79429	2.17425	2.14576	1.0986	2.74598e-08	up	Kinase family protein
TraesCS5A02G148700	chr5A	326284124	326290029	+	100	105	114	266	273	273	1.69226	1.59859	1.79199	3.57454	3.63972	3.66067	1.0978	8.81244e-15	up	Long-Chain Acyl-CoA Synthetase
TraesCS5B02G326600	chr5B	510879933	510885336	+	286	362	385	895	877	853	5.09508	5.80195	6.37102	12.6613	12.309	12.041	1.09776	4.44776e-38	up	Protein DETOXIFICATION
TraesCS5A02G534500	chr5A	691792949	691794661	+	16	18	25	47	46	57	0.427955	0.433142	0.621129	0.998265	0.969334	1.20804	1.09755	0.00287594	up	Flavin-containing monooxygenase
TraesCS2B02G469000	chr2B	664933000	664935087	+	185	225	203	558	494	506	4.69088	5.1327	4.78126	11.2354	9.86841	10.1663	1.0971	2.30562e-25	up	PLATZ transcription factor
TraesCS5B02G233500	chr5B	411783962	411786319	-	425	427	423	1138	1108	998	17.0691	15.4287	15.7807	36.294	35.059	31.7601	1.09611	8.55304e-45	up	Ripening-related protein
TraesCS7B02G372100	chr7B	637914145	637916317	-	12	16	11	32	26	41	0.639268	0.766836	0.544325	1.3537	1.09122	1.73068	1.09601	0.0215239	up	Homeodomain-like superfamily protein
TraesCS7A02G450100	chr7A	643859593	643862457	-	83	118	97	259	252	245	1.60968	2.05884	1.74742	3.9887	3.85034	3.76493	1.09587	2.75586e-13	up	Cytochrome P450
TraesCS3D02G514300	chr3D	598047864	598049310	-	1438	1596	1533	3949	3817	3834	38.2764	38.2195	37.9034	83.4698	80.0445	80.8637	1.09506	7.70097e-137	up	Progesterone 5-beta-reductase
TraesCS7D02G228700	chr7D	188821967	188824699	+	1015	1097	1152	2894	2666	2729	26.379	25.6495	27.8105	59.7257	54.5871	56.1986	1.09476	5.07682e-92	up	Diacylglycerol O-acyltransferase 2
TraesCS2A02G510400	chr2A	735600028	735603013	-	96	110	100	258	286	233	2.4916	2.5685	2.41085	5.31736	5.84804	4.79173	1.09467	2.31769e-13	up	Isoaspartyl peptidase/L-asparaginase
TraesCS1A02G167600	chr1A	300395391	300396164	-	7	7	12	19	21	26	0.348335	0.313385	0.554682	0.750798	0.823297	1.02519	1.09462	0.071431	up	DUF538 family protein, putative (Protein of unknown function, DUF538)
TraesCS3B02G481300	chr3B	728900770	728905611	+	119	146	124	329	340	318	2.53787	2.80128	2.45645	5.57171	5.71267	5.37378	1.09434	2.19515e-17	up	Carboxypeptidase
TraesCS7A02G339600	chr7A	497776003	497778969	+	108	130	133	343	301	297	2.78056	3.01115	3.18071	7.0125	6.10538	6.05892	1.09426	6.43609e-16	up	Peroxidase
TraesCS1B02G336300	chr1B	563027538	563031942	-	648	761	773	1818	1841	1873	9.41468	9.94708	10.4321	20.9747	21.0728	21.5625	1.09333	9.85461e-77	up	Sulfite reductase [NADPH] hemoprotein beta-component
TraesCS6A02G321000	chr6A	555669610	555670985	-	3	7	11	16	18	19	0.204872	0.430071	0.697778	0.867664	0.968437	1.02812	1.09301	0.123402	up	Plant cadmium resistance 2
TraesCS3D02G320300	chr3D	433541687	433542007	-	8	9	15	32	24	25	0.959898	0.971535	1.67182	3.04899	2.26874	2.37687	1.09192	0.0423819	up	DUF4228 domain protein
TraesCS5D02G100100	chr5D	112356498	112357540	+	176	260	237	601	578	522	6.49933	8.63793	8.12958	17.6239	16.816	15.2741	1.09176	1.01021e-23	up	DUF538 family protein (Protein of unknown function, DUF538)
TraesCS2D02G219900	chr2D	187107468	187109868	-	41	48	50	125	115	112	0.68332	0.719717	0.774059	1.65432	1.51	1.47907	1.09156	8.7617e-07	up	Receptor-like protein kinase
TraesCS5B02G381800	chr5B	559778240	559779074	-	16	12	7	34	27	28	0.964405	0.65073	0.391923	1.62738	1.28216	1.3373	1.09048	0.0338132	up	Auxin-responsive protein
TraesCS3A02G478500	chr3A	710770983	710772532	+	40	54	56	145	114	120	1.68744	2.04948	2.19443	4.85744	3.78889	4.01126	1.09016	7.94153e-07	up	Leucine-rich repeat receptor-like kinase
TraesCS2B02G459000	chr2B	653610681	653611670	+	206	230	200	554	512	544	8.01442	8.05032	7.22768	17.1153	15.6932	16.77	1.09012	1.53976e-26	up	Ubiquinol oxidase
TraesCS6A02G243300	chr6A	454710994	454712683	-	21	26	19	51	69	47	0.51322	0.57166	0.431322	0.989748	1.32853	0.910147	1.08977	0.00189663	up	Ethylene-responsive transcription factor
TraesCS6D02G049600	chr6D	24029163	24030022	+	67	60	64	172	144	168	3.00066	2.41754	2.66247	6.11703	5.08092	5.96185	1.08959	1.18687e-08	up	Heavy metal-associated domain containing protein, expressed
TraesCS2A02G276600	chr2A	457221647	457221838	+	21	20	19	51	50	51	4.21268	3.60952	3.54043	8.12418	7.90218	8.10661	1.08955	0.00225008	up	DnaJ / Sec63 Brl domains-containing protein
TraesCS5B02G146100	chr5B	273714479	273721500	-	65	80	59	180	194	142	0.922112	1.02104	0.777474	2.02774	2.16825	1.5962	1.08955	1.76146e-08	up	Kinase, putative
TraesCS1B02G398700	chr1B	629937849	629938874	-	22	26	22	65	54	58	0.825877	0.878106	0.767148	1.93766	1.59707	1.72524	1.08919	0.000912239	up	Hexosyltransferase
TraesCS4B02G195000	chr4B	419822888	419826523	+	141	166	161	419	370	394	3.95539	4.18946	4.19526	9.33371	8.17729	8.75782	1.08898	5.89194e-20	up	2-oxoglutarate (2OG) and Fe(II)-dependent oxygenase superfamily protein
TraesCS2B02G141700	chr2B	108229860	108231756	+	149	190	153	429	422	392	3.34238	3.83446	3.18805	7.64183	7.45796	6.96764	1.08863	1.81544e-20	up	Beta-amylase
TraesCS7B02G244000	chr7B	452468173	452468507	+	33	46	45	95	113	105	5.04375	6.32526	6.38875	11.5301	13.6068	12.7162	1.08837	5.61502e-06	up	Defensin
TraesCS4D02G125800	chr4D	110012445	110020604	+	103	85	82	225	231	228	2.62899	1.95187	1.94414	4.56041	4.64516	4.61122	1.08743	1.21634e-11	up	Protein ZINC INDUCED FACILITATOR-LIKE 1
TraesCS2A02G488900	chr2A	722830825	722842044	+	268	365	339	842	799	810	4.32075	5.29417	5.07677	10.7797	10.1487	10.3476	1.08728	7.74014e-36	up	Beta-fructofuranosidase, insoluble isoenzyme 1
TraesCS2B02G398000	chr2B	564920332	564923399	+	236	255	266	663	646	603	3.06259	2.97712	3.20643	6.8322	6.6046	6.20045	1.08683	6.51152e-31	up	Phenylalanine ammonia-lyase
TraesCS1A02G061700	chr1A	42251606	42256435	+	14	30	30	52	67	67	0.293535	0.565891	0.584273	0.865775	1.10674	1.1131	1.08675	0.00128829	up	Glycosyltransferase
TraesCS2D02G265700	chr2D	324344883	324349167	-	52	71	61	145	161	158	0.564177	0.693028	0.61476	1.24925	1.37618	1.35831	1.08662	1.53717e-08	up	Glutamate receptor
TraesCS3D02G320700	chr3D	433740330	433744280	+	40	43	29	103	89	91	0.657549	0.635941	0.442823	1.34455	1.15265	1.18533	1.08648	2.36969e-05	up	Subtilisin-like protease
TraesCS4A02G368100	chr4A	640999946	641000927	+	12	11	15	28	34	34	0.470663	0.388152	0.546492	0.872082	1.05062	1.05667	1.08593	0.0222788	up	Glycosyltransferase
TraesCS2D02G489200	chr2D	588245673	588250234	+	283	357	278	791	772	752	6.14778	6.97719	5.60971	13.6452	13.2125	12.9443	1.08592	7.26906e-34	up	Beta-fructofuranosidase, insoluble isoenzyme 1
TraesCS1B02G393200	chr1B	626102898	626106449	-	156	194	191	461	467	436	3.34176	3.7388	3.80056	7.84191	7.88143	7.4006	1.08573	6.33953e-23	up	Lipid phosphate phosphatase-like protein
TraesCS5A02G170000	chr5A	362415342	362421300	-	189	253	210	558	563	522	4.87903	5.87587	5.03564	11.4387	11.4503	10.6776	1.08562	7.25882e-26	up	Phosphatidylinositol transfer protein Sec14p
TraesCSU02G047500	chrUn	37407183	37408246	-	16	7	16	22	33	44	0.579187	0.22797	0.538	0.6324	0.941132	1.26206	1.08552	0.0343742	up	Flavin-containing monooxygenase
TraesCS7B02G271200	chr7B	498085563	498091364	-	246	260	251	668	621	621	6.43239	6.11634	6.09642	13.8703	12.7928	12.8665	1.08491	4.23782e-31	up	Amino acid permease
TraesCS6A02G057400	chr6A	30190380	30191252	-	33	33	53	101	112	87	1.45593	1.30985	2.17203	3.53849	3.89298	3.04141	1.0843	2.66877e-05	up	NAC domain-containing protein, putative
TraesCS3B02G205100	chr3B	239894888	239895615	-	835	998	961	2272	2428	2339	44.1769	47.5029	47.2276	95.4526	101.203	98.0548	1.08429	7.39582e-89	up	Late embryogenesis abundant protein
TraesCS2A02G103400	chr2A	57149335	57150306	-	16	21	17	41	50	45	0.634007	0.748641	0.62573	1.29011	1.56092	1.41292	1.08407	0.00469864	up	Polyadenylate-binding protein 1-B-binding protein
TraesCS6D02G296700	chr6D	408151079	408151436	+	63	68	59	155	169	155	6.77794	6.58183	5.89621	13.2422	14.3246	13.2135	1.08357	7.65705e-09	up	Lipid transfer protein
TraesCS1D02G238900	chr1D	328454829	328458687	-	196	232	201	553	527	503	7.44489	7.92813	7.09189	16.6801	15.7707	15.1391	1.08234	8.52987e-26	up	L-lactate dehydrogenase
TraesCS5D02G254000	chr5D	360749836	360750916	+	107	95	109	297	265	222	4.11709	3.28859	3.8958	9.07472	8.03322	6.76845	1.08174	6.88884e-12	up	Glutathione S-transferase
TraesCS2D02G432800	chr2D	544779770	544782794	+	42	51	49	137	103	117	0.753105	0.822729	0.816142	1.95073	1.45506	1.66235	1.08166	1.82178e-06	up	RING/U-box superfamily protein
TraesCS4D02G013500	chr4D	6291692	6293849	-	140	164	144	363	394	370	2.64195	2.78434	2.5242	5.43969	5.85776	5.53259	1.08146	2.58671e-19	up	Non specific phospholipase C
TraesCS6B02G298500	chr6B	536003345	536005986	+	41	31	33	83	96	86	0.733126	0.498697	0.548116	1.17854	1.35239	1.21849	1.08126	4.55917e-05	up	Cytochrome P450 family ABA 8'-hydroxylase
TraesCS6D02G227200	chr6D	318453464	318456215	+	43	48	53	128	106	128	0.601811	0.604385	0.689019	1.42257	1.16879	1.41949	1.08081	1.13216e-06	up	Cytochrome P450
TraesCS6B02G473800	chr6B	720805007	720805537	+	572	678	649	1546	1621	1606	41.4898	44.2442	43.7274	89.0483	92.6332	92.3041	1.08071	1.08436e-68	up	Thaumatin-like protein
TraesCS1A02G175200	chr1A	313161460	313162228	-	27	37	28	81	71	79	1.35231	1.66723	1.30267	3.22158	2.80163	3.13524	1.08049	0.000132911	up	Lipid transfer protein
TraesCS3D02G173300	chr3D	154179353	154182152	-	231	256	246	652	624	567	4.01497	4.00305	3.97163	8.99888	8.54462	7.80878	1.08039	9.79348e-29	up	WRKY transcription factor
TraesCS3A02G031400	chr3A	17257262	17258628	-	13	14	26	59	33	41	0.394879	0.382586	0.733598	1.42313	0.789719	0.986813	1.07994	0.0117741	up	E3 ubiquitin-protein ligase
TraesCS7B02G106400	chr7B	123311079	123311992	-	41	38	45	139	100	73	1.95925	1.63369	1.99748	5.27461	3.76481	2.76413	1.07986	8.46044e-05	up	DWNN domain, a CCHC-type zinc finger
TraesCS1B02G456200	chr1B	670899372	670901711	+	64	56	64	172	145	146	1.09654	0.863202	1.01856	2.34015	1.95727	1.98211	1.07933	3.64257e-08	up	S-type anion channel
TraesCS6D02G223300	chr6D	315361954	315364938	-	43	48	46	127	83	134	0.870302	0.874024	0.864815	2.04115	1.32348	2.149	1.07913	1.24467e-05	up	Kinase family protein
TraesCS2D02G337800	chr2D	431501957	431503685	-	19	27	19	51	50	62	0.44191	0.564968	0.410485	0.941934	0.916194	1.14262	1.07891	0.0019892	up	Cytochrome P450
TraesCSU02G252800	chrUn	388950766	388951472	+	6	11	15	33	20	27	0.326868	0.539131	0.75906	1.4276	0.858398	1.16551	1.07848	0.0523292	up	Blue copper protein
TraesCS2A02G156700	chr2A	103239429	103240678	+	13	26	25	58	51	51	0.749561	1.34871	1.33896	2.6556	2.31671	2.33004	1.07838	0.00257694	up	50S ribosomal protein L17
TraesCS2B02G388300	chr2B	551448414	551451613	-	99	121	106	270	287	261	2.8477	3.13131	2.83223	6.16728	6.50398	5.94881	1.07827	2.78127e-14	up	Short-chain dehydrogenase/reductase family protein
TraesCS3A02G257500	chr3A	479129028	479136034	-	69	78	69	174	181	187	0.643019	0.653958	0.597293	1.28764	1.3289	1.38085	1.07748	6.96991e-10	up	ABC transporter B family protein
TraesCS3D02G020700	chr3D	6971034	6972707	-	98	169	149	350	358	331	2.54179	3.94349	3.58975	7.20862	7.31534	6.80255	1.07631	8.33853e-15	up	GDSL esterase/lipase
TraesCS5A02G229900	chr5A	445221412	445222062	-	6	10	6	16	20	19	0.546325	0.819182	0.507475	1.15689	1.43472	1.37083	1.07563	0.110886	up	Beta purothionin
TraesCS7A02G353400	chr7A	517413440	517414858	-	505	566	543	1452	1318	1274	15.8263	15.9583	15.8071	36.1348	32.5418	31.6364	1.07561	2.72248e-52	up	Peroxidase
TraesCS1A02G248700	chr1A	440800855	440802058	-	29	43	36	97	94	79	1.14678	1.52978	1.32235	3.04595	2.92851	2.47536	1.07511	4.00949e-05	up	CASP-like protein
TraesCS7D02G067900	chr7D	38548584	38548808	-	98	110	97	272	258	234	16.7758	16.9407	15.4239	36.9741	34.7949	31.7397	1.07494	4.49851e-13	up	Serine/threonine-protein phosphatase 2A 55 kDa regulatory subunit B alpha isoform
TraesCS3A02G298600	chr3A	532846752	532851697	-	95	136	97	279	277	264	3.36306	4.33142	3.18968	7.84307	7.72554	7.40534	1.07471	2.74814e-13	up	Transmembrane protein 56
TraesCS1D02G412000	chr1D	473524229	473525023	-	193	230	209	528	524	530	11.3144	12.1306	11.3811	24.5798	24.2016	24.6196	1.0747	1.49046e-26	up	B12D protein
TraesCS5B02G515100	chr5B	679676991	679677999	-	38	40	47	102	107	104	1.45055	1.37369	1.66652	3.09186	3.21789	3.14566	1.07432	5.39706e-06	up	Wound induced protein
TraesCS3B02G432300	chr3B	671334668	671334874	+	12	23	32	59	63	45	2.23281	3.85016	5.53074	8.71751	9.23524	6.63456	1.07421	0.00363659	up	CD63 antigen
TraesCS6A02G267700	chr6A	493842285	493844108	+	24	31	37	65	86	79	0.534016	0.620562	0.764731	1.14849	1.50758	1.39284	1.07401	0.000209278	up	Peptide transporter
TraesCS1A02G168100	chr1A	300856554	300860113	-	23	19	15	59	39	45	0.509411	0.378595	0.3086	1.03768	0.680523	0.789738	1.07331	0.00577231	up	Carboxypeptidase
TraesCS6D02G146200	chr6D	116952123	116953292	-	95	96	104	238	263	237	3.26115	2.96483	3.31623	6.48776	7.1128	6.44652	1.0722	8.31482e-13	up	VQ motif family protein
TraesCS2B02G509700	chr2B	705724492	705728736	+	278	305	266	729	706	687	5.73203	5.65775	5.09458	11.9361	11.4685	11.2241	1.07143	3.71258e-33	up	Organic cation transporter-like protein
TraesCS4A02G419400	chr4A	689846914	689849852	+	1043	1263	1221	3013	2968	2823	14.4504	15.7427	15.7136	33.1486	32.3964	30.991	1.07139	2.31617e-95	up	Arginine decarboxylase
TraesCS6B02G346400	chr6B	610085279	610086236	+	29	38	38	85	95	82	1.16593	1.37448	1.41913	2.71371	3.0091	2.61227	1.07112	4.46342e-05	up	cyclin a2;1
TraesCS1D02G421400	chr1D	477280282	477280977	-	88	91	108	245	230	242	4.86983	4.53057	5.5516	10.7663	10.0276	10.6115	1.07097	2.36969e-12	up	histone deacetylase-like protein
TraesCS3B02G429000	chr3B	667707446	667709526	-	40	36	54	95	111	119	2.02449	1.63923	2.53871	3.81812	4.42605	4.77235	1.07088	9.79861e-06	up	DUF1685 family protein
TraesCS4D02G213400	chr4D	366275455	366277253	-	215	280	291	671	649	640	4.82009	5.64749	6.06002	11.9457	11.463	11.3691	1.07077	5.50953e-29	up	neuronal PAS domain protein
TraesCS3D02G493700	chr3D	586881152	586884862	-	125	153	136	355	356	322	2.65407	2.92264	2.68229	5.98552	5.95512	5.41737	1.07031	2.71125e-17	up	Orotate phosphoribosyltransferase, putative
TraesCS7A02G455800	chr7A	652286256	652289065	+	43	38	41	101	96	108	0.58939	0.468595	0.522013	1.09932	1.03668	1.17297	1.06992	9.07482e-06	up	Serine/threonine-protein kinase
TraesCS7D02G523500	chr7D	620085494	620086955	+	14	12	14	30	30	40	0.628465	0.484635	0.583774	1.06941	1.06099	1.4228	1.06983	0.0218565	up	Carbonic anhydrase
TraesCS5A02G139500	chr5A	311934353	311939791	+	222	251	264	584	629	626	3.27984	3.33621	3.62299	6.85145	7.32129	7.3283	1.06979	2.85297e-29	up	Glutamine--fructose-6-phosphate aminotransferase [isomerizing]
TraesCS2B02G287600	chr2B	396956740	396958133	+	72	87	109	224	227	217	1.98934	2.16261	2.79748	4.91469	4.9413	4.7508	1.06947	4.96737e-11	up	Pyridoxal 5'-phosphate synthase subunit PdxS
TraesCS2D02G287300	chr2D	367502186	367507539	-	694	824	768	1980	1883	1837	8.84808	9.45142	9.09525	20.0459	18.9137	18.5579	1.06932	4.30064e-73	up	Potassium transporter
TraesCS3D02G494600	chr3D	587200633	587204237	-	24	28	27	65	58	74	0.459206	0.481987	0.47987	0.987598	0.874304	1.12191	1.06926	0.000559823	up	Two-component response regulator
TraesCS6D02G164000	chr6D	143090501	143092627	-	39	38	44	112	86	104	0.738506	0.647371	0.773937	1.68414	1.283	1.56046	1.06908	1.51793e-05	up	Cytochrome P450 family protein
TraesCS2A02G317300	chr2A	542686655	542691641	-	88	91	112	247	264	215	1.38626	1.28968	1.63886	3.08979	3.27645	2.68367	1.06885	1.18941e-11	up	transmembrane protein
TraesCS3D02G299200	chr3D	414375453	414378904	+	27	39	28	72	83	79	0.418989	0.544482	0.403608	0.887241	1.01474	0.971394	1.06828	0.000149285	up	Exocyst complex component, putative
TraesCS2B02G240900	chr2B	244934193	244937653	+	130	134	143	331	346	338	1.983	1.83893	2.02618	4.00938	4.15808	4.08531	1.06796	2.16774e-17	up	Receptor-like protein kinase, putative,expressed
TraesCS6D02G018500	chr6D	7551848	7553694	+	18	36	31	68	73	70	0.404013	0.726952	0.646321	1.212	1.29087	1.24495	1.06794	0.000454709	up	Chalcone synthase
TraesCS6B02G258600	chr6B	465682950	465685480	-	127	185	186	420	384	434	1.93264	2.5328	2.62921	5.07537	4.60381	5.2332	1.06781	7.08737e-18	up	Phenylalanine ammonia-lyase
TraesCS5B02G084800	chr5B	107369228	107371559	+	28	27	32	56	65	96	0.462455	0.401195	0.490937	0.734463	0.845791	1.25636	1.06767	0.000730388	up	Lectin receptor kinase
TraesCS3B02G356300	chr3B	566605465	566605785	-	8	12	15	32	29	26	0.959898	1.29538	1.67182	3.04899	2.74139	2.47194	1.06753	0.0357296	up	Fatty acid metabolism regulator protein
TraesCS6D02G388700	chr6D	464761742	464766201	-	34	34	27	68	81	88	0.946885	0.851878	0.698466	1.50383	1.77722	1.94192	1.06723	0.000159491	up	O-methyltransferase
TraesCS7D02G055600	chr7D	29807620	29808919	-	23	29	30	73	65	66	0.681436	0.772993	0.825623	1.71747	1.51722	1.54943	1.06675	0.000402635	up	BON1-associated protein 2
TraesCS3B02G413200	chr3B	650348940	650354598	+	35	31	31	84	79	79	0.859182	0.684636	0.706875	1.63745	1.52786	1.53665	1.06674	9.57146e-05	up	Magnesium transporter MRS2-like protein
TraesCS3D02G094800	chr3D	48269133	48274131	+	126	140	165	389	337	346	1.8265	1.82582	2.22176	4.47784	3.84872	3.97425	1.06552	1.69285e-16	up	Cellulose synthase, putative
TraesCS2B02G184400	chr2B	159319089	159319352	+	153	164	156	375	405	397	22.3217	21.5259	21.141	43.4448	46.551	45.8941	1.0649	8.70117e-20	up	Chymotrypsin inhibitor
TraesCS3B02G364700	chr3B	576168238	576171382	-	56	37	35	118	107	95	0.924911	0.549786	0.536962	1.54762	1.3923	1.24327	1.06482	2.58023e-05	up	F-box family protein-like
TraesCS3D02G356300	chr3D	468758349	468764821	+	99	108	107	264	246	271	0.763684	0.74952	0.766701	1.61716	1.49504	1.65645	1.06476	1.75712e-13	up	Multidrug resistance protein ABC transporter family protein
TraesCS7D02G466100	chr7D	579961074	579961946	-	34	30	32	88	78	73	1.50005	1.19077	1.31141	3.08304	2.71118	2.55199	1.06384	0.000127605	up	VQ motif family protein
TraesCS2A02G134500	chr2A	81004982	81007990	+	118	143	136	348	315	323	2.45404	2.67557	2.62725	5.7471	5.16116	5.3227	1.06379	1.7284e-16	up	Glycerol-3-phosphate acyltransferase 3, putative
TraesCS5B02G193800	chr5B	350392188	350400822	+	60	79	73	158	182	186	0.458887	0.543578	0.51861	0.959582	1.09664	1.12719	1.06297	4.16858e-09	up	Major facilitator superfamily transporter
TraesCS3A02G373800	chr3A	623610042	623610962	+	29	39	45	101	93	86	1.21277	1.46732	1.74806	3.35407	3.06409	2.84976	1.06189	3.4545e-05	up	Acidic endochitinase
TraesCS1A02G141300	chr1A	239103017	239105291	-	23	32	35	69	82	72	0.653294	0.817732	0.923448	1.55632	1.83498	1.62048	1.06175	0.000253624	up	Protein kinase
TraesCS1D02G175700	chr1D	250069099	250070854	-	121	113	127	313	303	281	2.654	2.22985	2.58752	5.45168	5.23596	4.88373	1.06168	8.75e-15	up	Cytochrome P450 family protein
TraesCS1A02G183000	chr1A	331318066	331323293	-	80	88	83	186	229	208	1.21406	1.20147	1.17001	2.24147	2.73793	2.50116	1.06136	1.55658e-10	up	Trehalase
TraesCS6D02G363100	chr6D	453650362	453652540	-	26	28	29	63	74	69	0.558825	0.541428	0.578981	1.07526	1.25306	1.17512	1.06135	0.00038846	up	Cytochrome P450
TraesCS5D02G205700	chr5D	312057669	312058979	+	40	48	56	114	122	121	1.47571	1.59317	1.91907	3.33976	3.54599	3.53716	1.06131	1.58622e-06	up	D-ribose-binding periplasmic
TraesCS4D02G118500	chr4D	99161360	99162709	-	25	18	16	43	54	50	0.713258	0.462019	0.424024	0.974194	1.21377	1.13033	1.0613	0.00468385	up	Non-specific serine/threonine protein kinase
TraesCS4D02G245400	chr4D	414145327	414148198	+	242	311	247	687	637	658	6.07618	7.02515	5.7607	13.6975	12.6006	13.0909	1.06072	1.13626e-28	up	GDP-mannose transporter
TraesCS7A02G371600	chr7A	545519742	545520925	+	2476	2896	2722	6840	6743	6478	80.5451	84.7554	82.2508	176.691	172.814	166.978	1.0606	6.93889e-159	up	Chitinase
TraesCS4D02G182100	chr4D	318285136	318292079	+	39	32	32	82	81	93	0.898935	0.663582	0.685137	1.50089	1.47091	1.69854	1.06026	7.78825e-05	up	AP2-like ethylene-responsive transcription factor
TraesCS1B02G456900	chr1B	671258795	671260595	+	207	300	306	645	685	679	4.74854	6.19144	6.52041	11.7495	12.3799	12.3421	1.05921	9.60234e-26	up	FAD-binding Berberine family protein
TraesCS1D02G256600	chr1D	349183382	349186992	+	187	220	168	482	480	462	3.23416	3.42313	2.69894	6.61969	6.54032	6.33129	1.05873	9.70964e-22	up	Glycosyltransferase
TraesCS2B02G459100	chr2B	653619155	653621681	+	134	165	167	391	373	389	3.56925	3.954	4.13192	8.27026	7.82742	8.21016	1.05861	6.05065e-19	up	Ubiquinol oxidase
TraesCS6D02G018400	chr6D	7517093	7518875	-	148	193	160	439	417	382	3.50145	4.10794	3.51617	8.24747	7.77248	7.16109	1.05709	5.70303e-19	up	O-methyltransferase family protein
TraesCS2A02G564000	chr2A	764321659	764326432	-	126	157	131	355	334	334	1.9624	2.19987	1.89518	4.39051	4.09827	4.12185	1.05646	8.28914e-17	up	E3 ubiquitin-protein ligase
TraesCS1B02G461600	chr1B	674498427	674500592	-	21	21	32	57	75	51	0.469434	0.422333	0.66446	1.01181	1.32085	0.903348	1.05612	0.00180697	up	RNA polymerase sigma factor
TraesCS5A02G498800	chr5A	665771764	665776057	+	123	136	135	331	328	315	2.20655	2.19497	2.2496	4.71527	4.63575	4.47763	1.05598	1.52231e-16	up	4-coumarate--CoA ligase-like 4
TraesCS5D02G487900	chr5D	522758805	522761728	-	109	123	122	281	302	292	2.30672	2.34183	2.39824	4.72221	5.03516	4.89645	1.05594	6.17467e-15	up	Cytochrome P450
TraesCS1B02G381400	chr1B	614278107	614279410	+	151	146	172	395	386	379	4.77496	4.15362	5.05225	9.91883	9.61652	9.49647	1.0556	1.22599e-18	up	Late embryogenesis abundant protein
TraesCS7D02G428200	chr7D	548772928	548774456	+	801	937	949	2313	2206	2116	23.461	24.6908	25.8193	53.7973	50.9047	49.1089	1.05537	1.33324e-74	up	Desiccation-related protein PCC13-62, putative, expressed
TraesCS7D02G520200	chr7D	617971952	617974901	-	114	142	174	347	361	353	2.10389	2.35769	2.98285	5.08531	5.24883	5.16205	1.05528	9.94192e-16	up	Cytochrome P450 family protein, expressed
TraesCS6A02G182100	chr6A	209782473	209783181	-	12	21	8	31	44	26	0.651891	1.02635	0.40369	1.33729	1.88315	1.11917	1.0548	0.0341051	up	Bifunctional protein HldE
TraesCS1B02G291700	chr1B	509003838	509004653	-	33	44	43	100	109	87	1.55763	1.86846	1.88531	3.74818	4.05335	3.25386	1.0547	2.0302e-05	up	Legume-specific protein
TraesCS1B02G201800	chr1B	361461822	361462145	-	66	50	54	134	146	141	7.84584	5.34744	5.96283	12.6494	13.6737	13.2814	1.05395	3.27055e-07	up	Auxin-responsive family protein
TraesCS4B02G001000	chr4B	639894	640937	-	370	425	418	1046	979	968	13.6503	14.1062	14.3245	30.6437	28.4551	28.2973	1.05382	1.67729e-43	up	Calcium-dependent lipid-binding domain protein
TraesCS2A02G215900	chr2A	202887807	202891807	+	245	218	250	624	548	590	3.7446	2.99762	3.54931	7.57347	6.59869	7.14532	1.05309	2.53765e-24	up	Receptor-like protein kinase, putative,expressed
TraesCS1D02G396700	chr1D	464819907	464823821	-	144	142	162	347	356	403	2.92835	2.59794	3.06012	5.60351	5.70359	6.49374	1.05302	5.04059e-17	up	Alpha/beta-Hydrolases superfamily protein
TraesCS6B02G191000	chr6B	224860993	224867305	+	36	37	36	84	78	107	0.936241	0.8657	0.869664	1.73474	1.59815	2.20495	1.05279	7.12983e-05	up	Alpha/beta-Hydrolases superfamily protein
TraesCS3B02G496200	chr3B	739931856	739933039	-	21	33	31	67	70	72	0.817004	1.15505	1.12029	2.0699	2.14556	2.21956	1.05182	0.000439523	up	Methyl esterase 10, putative
TraesCS3B02G093300	chr3B	62313202	62315456	-	52	81	50	153	160	137	1.53004	2.1442	1.36658	3.57489	3.70901	3.19412	1.05167	3.16549e-07	up	NAC domain protein
TraesCS5A02G051200	chr5A	46500373	46503321	+	38	37	23	77	76	89	0.724916	0.635018	0.407564	1.16645	1.14223	1.34531	1.05164	0.000225516	up	Kinase, putative
TraesCS3A02G399000	chr3A	646127396	646131502	-	156	176	175	422	405	422	3.69298	3.7484	3.84817	7.93297	7.55345	7.9158	1.05127	1.29578e-20	up	Calreticulin
TraesCS2A02G461500	chr2A	707269543	707269779	+	23	30	34	69	67	78	3.73783	4.38625	5.13257	8.90454	8.57836	10.0442	1.05094	0.000383661	up	Collagen alpha-1(IV) chain
TraesCS5A02G073000	chr5A	84894726	84896271	-	132	171	114	354	365	307	3.48704	4.06405	2.79738	7.42602	7.5965	6.42615	1.05036	4.96861e-14	up	Amino acid transporter, putative
TraesCS3B02G038700	chr3B	18567582	18568459	-	67	77	66	174	166	177	3.37771	3.49235	3.09068	6.96573	6.59315	7.0705	1.05022	4.42068e-09	up	Trypsin inhibitor
TraesCS7A02G118800	chr7A	76486026	76493786	-	53	70	71	137	169	171	0.3987	0.47375	0.496126	0.818392	1.0016	1.01929	1.05012	6.18851e-08	up	ABC transporter, putative
TraesCS1B02G249000	chr1B	441384814	441388979	-	324	422	395	930	920	955	8.06668	9.45242	9.13505	18.3867	18.0458	18.8401	1.05001	1.10182e-39	up	'putative beta-1,3-glucanase
TraesCS5B02G116100	chr5B	197192550	197201486	-	367	446	393	1024	1011	931	9.81621	10.7323	9.76414	21.7494	21.3043	19.7314	1.04951	4.91564e-41	up	Amino acid permease
TraesCS2A02G101900	chr2A	54882252	54884230	+	181	196	201	527	433	462	5.01899	4.88961	5.17723	11.6043	9.4594	10.151	1.0491	1.83154e-20	up	NAC domain protein
TraesCS2B02G232900	chr2B	231232551	231235259	+	94	114	115	272	254	268	1.77388	1.93545	2.01585	4.07602	3.77632	4.00739	1.04904	2.47933e-13	up	Sugar transporter, putative
TraesCS1D02G225900	chr1D	314418857	314419650	+	342	419	474	1050	1006	978	19.3144	21.2888	24.8655	47.0886	44.7602	43.7648	1.04896	4.50395e-36	up	Late embryogenesis abundant protein
TraesCS3B02G520700	chr3B	763773026	763774566	-	44	58	69	131	149	140	1.23701	1.46699	1.80191	2.92457	3.30023	3.11873	1.04889	3.81932e-07	up	Pimeloyl-[acyl-carrier protein] methyl ester esterase
TraesCS3A02G452100	chr3A	690193408	690195378	-	89	105	103	239	230	261	2.20871	2.34433	2.37438	4.70996	4.49691	5.13238	1.0485	3.28657e-12	up	Heavy metal transport/detoxification superfamily protein, putative
TraesCS1D02G292700	chr1D	391860635	391863613	+	41	37	43	91	117	90	0.757024	0.614622	0.737493	1.33425	1.70196	1.31673	1.04819	2.80422e-05	up	WRKY transcription factor
TraesCS2A02G438200	chr2A	689630218	689631640	-	259	285	283	687	686	656	7.01028	6.94002	7.11517	14.766	14.6284	14.0692	1.045	8.87994e-32	up	Ubiquinol oxidase
TraesCS3B02G602700	chr3B	822674875	822683402	+	60	107	97	227	209	209	0.676509	1.08539	1.01592	2.03244	1.85655	1.86723	1.04478	1.34243e-09	up	Protein kinase-like protein
TraesCS4B02G015300	chr4B	11567063	11569283	+	121	143	146	350	367	288	2.20143	2.34065	2.46738	5.05659	5.26045	4.15185	1.04456	1.1837e-14	up	Non specific phospholipase C
TraesCS1A02G424000	chr1A	578939458	578941241	-	53	55	69	134	151	149	1.14425	1.06829	1.38375	2.29732	2.56838	2.54895	1.04398	1.82394e-07	up	Glycosyltransferase
TraesCS5B02G211000	chr5B	381842644	381844315	+	469	521	511	1246	1185	1248	14.3479	14.3395	14.5211	30.2693	28.5608	30.2523	1.04376	2.10989e-52	up	Jasmonate zim-domain protein
TraesCS2B02G204900	chr2B	184494642	184495342	+	114	134	125	300	326	288	6.81804	7.21007	6.94429	14.2477	15.3607	13.6482	1.04372	6.05198e-15	up	IgA FC receptor
TraesCS2B02G286900	chr2B	395808207	395809869	+	288	348	365	857	808	786	12.7355	13.8446	14.9927	30.0935	28.1495	27.5407	1.04358	4.64157e-34	up	Plant/T7H20-70 protein
TraesCS2D02G390700	chr2D	498093515	498094653	-	14	14	14	32	38	33	0.526071	0.473287	0.488662	0.954854	1.12496	0.982563	1.04312	0.0209391	up	Blue copper protein
TraesCS2D02G085800	chr2D	37043491	37046974	-	117	165	147	369	341	339	3.74905	4.75664	4.37539	9.38929	8.60851	8.60727	1.04303	3.51392e-16	up	Isoflavone reductase-like protein
TraesCS7A02G094800	chr7A	57871935	57874635	+	74	91	76	166	216	208	2.23719	2.4751	2.13426	3.98519	5.14473	4.98269	1.04258	2.76141e-09	up	Sec14p-like phosphatidylinositol transfer family protein
TraesCS3D02G224100	chr3D	305622169	305623117	+	16	26	19	55	51	43	0.649373	0.949353	0.716294	1.77259	1.63073	1.38284	1.04247	0.00467673	up	Zinc finger homeodomain protein 1
TraesCS5B02G468800	chr5B	642274909	642276760	+	78	116	104	251	247	230	2.56992	3.43846	3.1829	6.56704	6.41151	6.00459	1.04214	1.28155e-11	up	Chaperonin-like RbcX protein
TraesCS2B02G334600	chr2B	478180320	478181669	+	38	39	57	119	108	101	1.08415	1.00104	1.51058	2.69602	2.42755	2.28327	1.04204	1.29984e-05	up	Aspartic proteinase nepenthesin-1
TraesCS7B02G208200	chr7B	380863176	380864009	-	24	35	20	66	52	75	1.10837	1.4542	0.857962	2.42041	1.89197	2.74451	1.04173	0.00154612	up	Blue copper protein
TraesCS4A02G070600	chr4A	67989337	67991245	+	55	74	60	160	148	154	1.32151	1.59963	1.33913	3.05279	2.8016	2.93196	1.04168	5.42068e-08	up	UDP-glycosyltransferase
TraesCS7A02G385300	chr7A	561602812	561604717	-	46	67	62	171	130	126	1.35144	1.7709	1.69197	3.98937	3.00898	2.93317	1.04071	1.06438e-06	up	Kinase family protein
TraesCS6B02G413500	chr6B	687015368	687016853	-	55	57	63	146	147	135	1.52511	1.42198	1.62272	3.21485	3.21139	2.96621	1.04002	1.56085e-07	up	protein kinase family protein
TraesCS7B02G122800	chr7B	144110503	144112308	-	51	60	70	148	158	136	1.08766	1.15121	1.38671	2.50642	2.65471	2.29822	1.03929	1.61053e-07	up	Receptor-like protein kinase
TraesCS4B02G002800	chr4B	1696842	1698167	+	57	66	60	142	136	169	1.65566	1.72473	1.61887	3.27533	3.11224	3.88967	1.03915	1.54884e-07	up	Histone H2B
TraesCS2A02G298500	chr2A	513853301	513853979	-	29	53	31	104	86	85	1.64501	2.70475	1.63341	4.68462	3.84332	3.82049	1.03893	0.000130039	up	Protein IDA
TraesCS3D02G471200	chr3D	573690171	573691639	+	56	67	54	148	147	137	1.67201	1.79972	1.49764	3.50899	3.45785	3.24116	1.03798	1.55316e-07	up	Pimeloyl-[acyl-carrier protein] methyl ester esterase
TraesCS6A02G085300	chr6A	53500079	53503061	+	27	37	18	71	68	61	0.713258	0.879356	0.441691	1.4894	1.41524	1.27686	1.03794	0.00117615	up	L-lactate dehydrogenase
TraesCS1B02G237500	chr1B	424531353	424532121	+	497	642	673	1628	1399	1384	29.0918	33.8088	36.5926	75.6727	64.5164	64.1919	1.03787	3.70093e-16	up	Late embryogenesis abundant protein
TraesCS5D02G320700	chr5D	412927681	412928812	-	65	80	65	181	159	172	2.2116	2.44886	2.05433	4.89038	4.26215	4.63716	1.03699	1.21137e-08	up	BON1-associated protein 2
TraesCS1B02G262000	chr1B	460273342	460281237	-	53	71	64	157	149	152	0.807494	0.9732	0.905747	1.89947	1.78849	1.835	1.03687	6.01384e-08	up	Oxidoreductase, 2OG-Fe(II) oxygenase family protein
TraesCS2B02G118700	chr2B	84816250	84818045	+	127	126	130	314	307	314	4.03591	3.60237	3.83747	7.92388	7.68624	7.90673	1.03674	2.27365e-15	up	Stress responsive protein
TraesCS7A02G506000	chr7A	693815402	693816263	+	18	25	19	57	50	44	0.804277	1.00497	0.788588	2.02245	1.76011	1.55781	1.03662	0.00434578	up	Chaperone protein dnaJ
TraesCS2D02G436100	chr2D	546872156	546873142	+	56	87	72	184	187	152	2.1853	3.05438	2.60987	5.70179	5.74913	4.69999	1.0364	3.30262e-08	up	Ubiquinol oxidase
TraesCS1D02G081200	chr1D	63543497	63544849	+	542	618	669	1494	1507	1455	19.5831	20.0887	22.4529	42.8651	42.8977	41.6558	1.03565	4.77146e-56	up	Glutathione S-transferase
TraesCS7A02G163300	chr7A	119701737	119704345	-	33	55	47	119	100	109	0.756563	1.13442	1.0009	2.16645	1.80621	1.9801	1.03558	1.2758e-05	up	Kinase-like protein
TraesCS5D02G249000	chr5D	355794333	355796630	-	29	34	24	79	65	68	0.486058	0.512684	0.37365	1.05145	0.858304	0.903086	1.0354	0.000538185	up	Alpha/beta-Hydrolases superfamily protein
TraesCS2D02G394600	chr2D	506143608	506143928	-	39	36	48	108	105	87	4.6795	3.88614	5.34983	10.2903	9.92573	8.2715	1.03527	3.02396e-05	up	pleckstrin homology (PH) domain-containing protein
TraesCS5D02G003800	chr5D	3555525	3557419	-	28	30	29	72	68	72	1.06461	1.0262	1.02422	2.17387	2.03694	2.16917	1.0349	0.000400237	up	Vesicle-associated membrane protein, putative
TraesCS1A02G402500	chr1A	566108088	566111919	+	166	195	207	443	493	447	4.56037	4.81956	5.28234	9.66421	10.6703	9.73038	1.03486	6.96531e-21	up	GDP-mannose-3',5'-epimerase
TraesCS2A02G178100	chr2A	137212718	137213406	+	53	69	56	151	138	144	2.96276	3.47017	2.90786	6.70299	6.07768	6.37842	1.0343	1.7637e-07	up	IgA FC receptor
TraesCS4D02G021000	chr4D	8997650	8998244	-	109	132	126	314	317	262	7.05586	7.68737	7.57631	16.1407	16.1667	13.4386	1.0341	1.28502e-13	up	VQ motif-containing protein
ENSRNA049490356	Mt	410726	410795	+	2	0	0	2	0	3	1.10045	0	0	0.873861	0	1.30796	1.03393	NA	up	Group II catalytic intron
TraesCS2D02G129100	chr2D	74998896	75001312	+	24	39	52	94	107	78	0.4219	0.616798	0.849112	1.31219	1.4819	1.08648	1.0338	0.000193611	up	Lectin receptor kinase
TraesCS1A02G251400	chr1A	442800491	442808502	-	69	101	72	189	204	195	0.991641	1.30589	0.961173	2.15694	2.30979	2.2206	1.03371	2.11713e-09	up	Oxidoreductase, 2OG-Fe(II) oxygenase family protein
TraesCS6A02G244900	chr6A	456011328	456014499	+	47	55	58	127	134	128	0.667742	0.702998	0.765425	1.4328	1.49987	1.44096	1.03265	7.01901e-07	up	Cytochrome P450
TraesCS6D02G300600	chr6D	410152069	410154021	+	78	89	95	223	222	192	2.12014	2.17641	2.3986	4.81333	4.75402	4.13525	1.03249	2.30486e-10	up	2-oxoglutarate (2OG) and Fe(II)-dependent oxygenase superfamily protein
TraesCS2B02G403000	chr2B	571516084	571519934	+	331	380	370	943	886	799	5.56472	5.7475	5.77804	12.5892	11.7351	10.6437	1.03238	6.42732e-34	up	Acid invertase 1
TraesCS2B02G285400	chr2B	393184814	393189042	-	62	100	67	172	196	187	0.683649	0.992024	0.686247	1.50605	1.70269	1.63385	1.03126	1.84624e-08	up	Glutamate receptor
TraesCS4A02G045800	chr4A	37783778	37788356	-	73	113	105	238	231	236	1.31632	1.83315	1.7587	3.4079	3.28162	3.37195	1.03071	5.57554e-11	up	Endo-1,4-beta-xylanase
TraesCS3A02G434300	chr3A	676106717	676108110	-	29	27	32	76	77	61	0.859201	0.719683	0.880665	1.78806	1.79732	1.43204	1.0307	0.000517864	up	Transmembrane protein, putative
TraesCS7A02G301700	chr7A	420837199	420843579	-	71	97	81	183	211	210	1.15239	1.41643	1.22121	2.35865	2.69813	2.7008	1.03065	9.35856e-10	up	Nitrate transporter 1.1
TraesCS3D02G287800	chr3D	396672122	396673534	-	40	58	48	115	131	108	1.09033	1.42235	1.21535	2.48924	2.81324	2.33266	1.03058	4.52963e-06	up	Serine carboxypeptidase, putative
TraesCS3A02G233800	chr3A	436466343	436473844	-	52	66	61	152	134	148	0.598753	0.683705	0.652436	1.38982	1.21559	1.35032	1.02956	1.92313e-07	up	Potassium channel
TraesCS7D02G058600	chr7D	31579800	31580277	+	46	55	54	118	133	125	3.70655	3.98709	4.04175	7.55031	8.4431	7.98091	1.02943	1.2819e-06	up	low-molecular-weight cysteine-rich 46
TraesCS1D02G173300	chr1D	247241235	247242205	+	9	14	15	28	33	31	0.356996	0.499608	0.552683	0.881961	1.03127	0.974345	1.02937	0.0349924	up	DUF538 family protein, putative (Protein of unknown function, DUF538)
TraesCS7D02G339000	chr7D	433069827	433072079	+	23	35	25	66	71	64	0.761708	1.04282	0.769067	1.7357	1.85249	1.67946	1.02915	0.000785604	up	Lipid phosphate phosphatase-like protein
TraesCS2D02G311900	chr2D	401284414	401285603	-	44	54	48	122	128	104	1.54064	1.70107	1.56118	3.39217	3.53098	2.88543	1.02887	3.90199e-06	up	F-box protein family-like
TraesCS6A02G132400	chr6A	104411857	104413938	-	25	36	39	75	85	82	0.462487	0.59916	0.670174	1.10177	1.23884	1.202	1.02815	0.000197745	up	Lectin receptor kinase
TraesCS3D02G148300	chr3D	113452179	113454369	+	43	45	41	96	108	109	0.755903	0.71169	0.669492	1.34011	1.49575	1.51829	1.0281	1.30165e-05	up	Cytochrome P450
TraesCS5A02G369800	chr5A	569677389	569678193	+	118	139	157	345	348	310	6.41027	6.79343	7.92241	14.8828	14.894	13.344	1.02794	3.86932e-15	up	Dehydrin
TraesCS7B02G072600	chr7B	80513494	80514520	-	114	131	111	291	276	296	5.20239	5.37836	4.70527	10.5454	9.92304	10.7033	1.02791	6.93423e-14	up	RNA ligase/cyclic nucleotide phosphodiesterase family protein
TraesCS4D02G116500	chr4D	97419319	97420922	-	20	26	18	65	48	42	0.613311	0.717306	0.512728	1.58283	1.15966	1.02054	1.02791	0.00539855	up	type one serine/threonine protein phosphatase 6
TraesCS5D02G427300	chr5D	485375389	485376138	+	104	108	149	303	299	273	5.34087	4.9898	7.1077	12.3564	12.0973	11.1089	1.02774	2.1292e-12	up	IgA FC receptor
TraesCS4A02G445100	chr4A	713119928	713121020	+	471	540	540	1308	1260	1190	17.9436	18.5082	19.1094	39.5701	37.8179	35.9224	1.02758	3.55727e-49	up	Seed specific protein Bn15D1B
TraesCS7B02G031900	chr7B	32097127	32101251	-	56	51	57	135	126	137	1.12514	0.921868	1.06379	2.15388	1.99447	2.18106	1.0275	6.9649e-07	up	Protein kinase
TraesCS2B02G202000	chr2B	181612927	181616773	-	44	34	48	99	97	110	1.3891	0.965695	1.40762	2.48191	2.41263	2.75171	1.02726	2.7684e-05	up	Methyl esterase
TraesCS5B02G461600	chr5B	637158254	637158598	+	11	11	11	29	28	23	1.22804	1.10483	1.14072	2.57093	2.46273	2.0346	1.02666	0.0524284	up	Lipid transfer protein
TraesCS3D02G210600	chr3D	279790812	279794084	+	68	62	82	163	159	192	1.56925	1.28723	1.75777	2.98705	2.8908	3.51087	1.02656	4.59441e-08	up	basic helix-loop-helix (bHLH) DNA-binding superfamily protein
TraesCS3D02G041100	chr3D	15880190	15881680	-	18	32	20	59	57	53	0.464981	0.743692	0.479906	1.21028	1.16005	1.08485	1.02652	0.0028441	up	NBS-LRR-like resistance protein
TraesCS4B02G085100	chr4B	85581887	85586551	-	124	131	146	315	327	329	1.70266	1.6183	1.86219	3.4347	3.53747	3.57959	1.02586	1.6492e-15	up	Transmembrane protein, putative
TraesCS7D02G297000	chr7D	374564870	374572229	-	70	96	66	177	210	174	1.16463	1.43695	1.01999	2.33848	2.75262	2.29387	1.02585	1.50204e-08	up	Nitrate transporter 1.1
TraesCS5B02G231000	chr5B	407622292	407622941	+	27	30	31	63	80	70	1.59989	1.5993	1.70629	2.96441	3.73469	3.28666	1.0254	0.00051884	up	Ribose-5-phosphate isomerase A
TraesCS5D02G174400	chr5D	273115084	273120940	-	274	316	312	705	742	735	7.98892	8.28906	8.44998	16.3229	17.0443	16.9807	1.02516	9.8347e-33	up	Phosphatidylinositol transfer protein Sec14p
TraesCS4D02G332900	chr4D	490367037	490372024	+	23	28	28	52	66	73	0.481187	0.527017	0.544137	0.863893	1.08785	1.21015	1.02484	0.00133174	up	CAS1 domain-containing protein 1
TraesCS6A02G248000	chr6A	460004738	460007096	-	768	944	859	2157	2039	2017	14.0058	15.4881	14.5513	31.2368	29.2955	29.1462	1.02468	1.8176e-69	up	S-adenosylmethionine synthase
TraesCS2A02G249000	chr2A	373418967	373421254	-	10	22	22	34	54	42	0.350463	0.693659	0.716191	0.946219	1.49099	1.16633	1.02458	0.0148212	up	Glutaredoxin family protein, putative
TraesCS2B02G571500	chr2B	761959819	761961285	+	19	24	17	61	46	38	0.498843	0.566894	0.414594	1.27178	0.951493	0.79054	1.02444	0.00770354	up	Exocyst complex component, putative
TraesCS6D02G321000	chr6D	428903417	428903766	-	12	8	8	20	20	28	1.32055	0.792032	0.81776	1.74772	1.73396	2.44152	1.02425	0.0873797	up	Lipid transfer protein
TraesCS2B02G151100	chr2B	118060595	118063455	-	55	52	62	127	133	149	2.01175	1.71118	2.10653	3.68881	3.83267	4.31845	1.02401	6.79241e-07	up	E3 ubiquitin-protein ligase
TraesCS6B02G059000	chr6B	38971218	38972082	+	17	17	31	63	50	44	0.75696	0.68101	1.28218	2.22759	1.75401	1.55241	1.02343	0.00638287	up	Heavy metal-associated domain containing protein, expressed
TraesCS7A02G336100	chr7A	491867233	491871165	+	261	256	243	594	657	588	7.78069	6.86591	6.72896	14.0616	15.4305	13.8894	1.02318	9.25459e-26	up	B-cell receptor-associated protein 31-like containing protein
TraesCS5D02G039100	chr5D	40182723	40184556	+	246	296	265	674	684	591	5.5702	6.02987	5.57372	12.119	12.202	10.6036	1.02315	1.25936e-26	up	Heavy metal transport/detoxification superfamily protein, putative
TraesCS1B02G121700	chr1B	145348923	145350465	+	29	39	46	88	94	93	0.761911	0.921831	1.12261	1.83594	1.94568	1.93606	1.02309	6.89066e-05	up	BTB/POZ and MATH domain-containing protein 2
TraesCS7A02G240300	chr7A	215545815	215547567	-	1180	1383	1338	3217	3097	3104	27.7804	29.2927	29.2602	60.1421	57.4428	57.904	1.02274	4.88049e-101	up	Caffeoyl-CoA O-methyltransferase
TraesCS2B02G112300	chr2B	75686201	75686416	-	25	17	29	56	63	53	4.45786	2.72719	4.80339	7.92948	8.85044	7.48846	1.02269	0.00286525	up	transmembrane protein
TraesCS3B02G234100	chr3B	365498674	365499777	+	85	94	86	210	213	217	3.33047	3.31356	3.13003	6.53396	6.57513	6.73715	1.02214	1.10166e-10	up	Glutathione S-transferase
TraesCS4D02G115000	chr4D	95876547	95878708	+	31	28	32	86	70	64	0.919164	0.746912	0.881343	2.02488	1.63518	1.50363	1.02201	0.000528239	up	F-box protein-like
TraesCS2B02G119000	chr2B	85073785	85076011	+	27	23	19	69	51	47	0.654044	0.501247	0.427524	1.32728	0.97331	0.902134	1.02183	0.00393375	up	NAC domain protein
TraesCS5A02G169500	chr5A	362168560	362171424	+	67	71	67	183	151	161	1.86323	1.77635	1.73073	4.04122	3.3083	3.54769	1.02165	4.04899e-08	up	Indole-3-glycerol phosphate synthase
TraesCS3D02G341600	chr3D	454745734	454748031	+	374	428	436	1010	979	997	6.8595	7.06229	7.42799	14.71	14.1463	14.4893	1.02102	1.994e-42	up	Laccase
TraesCS7A02G463300	chr7A	659651479	659652924	+	23	23	19	52	52	53	0.612632	0.551163	0.470099	1.09988	1.09122	1.11861	1.02091	0.0035445	up	DNA replication and repair protein RecF
TraesCS4A02G369300	chr4A	641480637	641481593	+	35	44	48	103	102	101	1.74168	1.96985	2.21873	4.07012	3.99887	3.98245	1.02057	1.91006e-05	up	DNA polymerase epsilon catalytic subunit A, putative
TraesCS7B02G086800	chr7B	100029496	100032556	-	11	33	17	50	47	49	0.419065	1.13105	0.601592	1.51262	1.41067	1.47916	1.02025	0.0105139	up	2,3-bisphosphoglycerate-dependent phosphoglycerate mutase
TraesCS5D02G379700	chr5D	450577454	450579101	+	89	83	91	210	221	204	2.08005	1.74519	1.97555	3.89738	4.06924	3.77784	1.02013	2.35965e-10	up	Arogenate dehydratase
TraesCS1B02G177900	chr1B	322483647	322486621	-	301	349	349	810	847	751	5.46338	5.69903	5.88415	11.6748	12.112	10.801	1.02009	3.44562e-33	up	Cytochrome P450 family protein, expressed
TraesCS3D02G409800	chr3D	523416634	523418218	-	26	26	33	78	67	60	0.741788	0.66736	0.874549	1.76714	1.50598	1.3564	1.01999	0.000847563	up	Cysteine-rich receptor kinase
TraesCS2D02G377400	chr2D	481688099	481691192	+	75	105	93	228	218	211	0.972297	1.22464	1.11991	2.34716	2.22655	2.16745	1.01977	1.60296e-10	up	Phenylalanine ammonia-lyase
TraesCS3B02G020900	chr3B	8800886	8801737	-	9	18	13	40	29	27	0.406858	0.732072	0.545893	1.43592	1.03285	0.967151	1.01968	0.0375025	up	APOLLO
TraesCS2D02G279200	chr2D	350793166	350796159	+	28	41	27	77	78	76	0.907783	1.19588	0.813114	1.98237	1.99231	1.95239	1.01951	0.000324082	up	RPM1-interacting protein 4
TraesCS2B02G485900	chr2B	683030340	683030830	-	13	16	15	33	43	30	1.70308	1.88579	1.82536	3.43303	4.43812	3.11418	1.01941	0.0237012	up	RPM1-interacting protein 4
TraesCS7A02G435500	chr7A	628963840	628964682	+	19	21	26	52	53	54	0.868093	0.863202	1.10344	1.88663	1.90777	1.95495	1.01927	0.00341041	up	Calmodulin, putative
TraesCS3B02G584500	chr3B	811445015	811448708	+	40	47	45	101	113	104	0.668389	0.706558	0.698466	1.34017	1.4876	1.377	1.0192	1.1859e-05	up	Beta-fructofuranosidase, insoluble protein
TraesCS6D02G235000	chr6D	329884308	329886024	+	30	25	22	63	52	71	0.672963	0.504534	0.458412	1.12223	0.918991	1.262	1.019	0.00187896	up	DUF241 domain protein (DUF241)
TraesCS4A02G261000	chr4A	573358241	573365523	-	75	69	92	195	172	202	0.960337	0.794863	1.09424	1.98275	1.73512	2.04948	1.01872	9.11872e-09	up	ATP-dependent DNA helicase DDM1
TraesCS1A02G102700	chr1A	99018552	99019580	+	196	214	221	545	491	484	7.90484	7.76482	8.27929	17.4544	15.6011	15.4672	1.01868	3.37729e-22	up	Glutathione S-transferase
TraesCS4D02G176700	chr4D	307236975	307238021	-	21	23	27	60	61	50	0.772526	0.761206	0.922616	1.75273	1.76791	1.45745	1.01859	0.00241606	up	RING/U-box superfamily protein
TraesCS6D02G158600	chr6D	135426384	135432432	+	21	17	40	52	68	68	0.392638	0.285958	0.694699	0.772052	1.00166	1.00742	1.01852	0.00384152	up	Cellulose synthase-like protein
TraesCS1D02G433600	chr1D	482991763	482993572	-	251	310	301	734	687	653	5.34116	5.93477	5.94966	12.403	11.5174	11.0104	1.01837	1.30604e-28	up	FAD-binding Berberine family protein
TraesCS5A02G341000	chr5A	547338510	547346135	-	618	655	569	1501	1455	1483	19.5586	18.6497	16.7273	37.7225	36.2786	37.1895	1.01819	4.38266e-53	up	Enoyl-CoA hydratase 2, peroxisomal
TraesCS1D02G215500	chr1D	300858341	300860388	+	35	57	50	107	121	113	1.11779	1.63775	1.48329	2.71361	3.0445	2.85957	1.01809	9.42442e-06	up	Expansin protein
TraesCS1B02G141700	chr1B	189321919	189326794	-	1125	1280	1282	3006	2960	2909	17.1878	17.5937	18.1936	36.4692	35.6284	35.2161	1.01805	5.34222e-99	up	Malic enzyme
TraesCS2D02G163300	chr2D	107693548	107694795	-	514	609	581	1426	1352	1322	18.0467	19.2367	18.9484	39.7579	37.398	36.7786	1.01787	9.96977e-53	up	Ribonuclease
TraesCS1D02G381800	chr1D	457069625	457074809	+	44	61	41	122	118	111	0.819884	1.02261	0.709655	1.80522	1.73229	1.6389	1.01771	6.62311e-06	up	Protein kinase family protein
TraesCS4B02G295100	chr4B	580790311	580791476	-	31	35	35	72	79	92	1.21836	1.23755	1.27775	2.24707	2.44613	2.86505	1.01709	0.000213565	up	LURP-one-like protein
TraesCS7A02G317400	chr7A	457568641	457571259	+	79	83	99	206	223	199	1.37681	1.30139	1.60268	2.85092	3.0619	2.74809	1.01674	5.1691e-10	up	IQ domain-containing protein
TraesCS7D02G439400	chr7D	559105295	559107062	+	108	130	118	295	301	260	2.35278	2.5479	2.38783	5.10329	5.16609	4.48809	1.01673	2.93881e-13	up	Glycosyltransferase
TraesCS7B02G052700	chr7B	55065021	55067285	-	431	440	468	1117	1098	1007	10.7446	9.86836	10.8373	22.1124	21.5651	19.8917	1.01613	4.77513e-41	up	Cinnamoyl-CoA reductase
TraesCS6D02G222600	chr6D	314056059	314057301	+	16	15	8	26	28	40	0.548758	0.462841	0.254867	0.708116	0.756582	1.08705	1.01575	0.0441264	up	Homeobox protein, putative
TraesCS3D02G496300	chr3D	588078382	588079289	+	10	21	25	40	47	47	0.424184	0.801409	0.98505	1.34736	1.57069	1.57973	1.01567	0.0119932	up	FMN-dependent NADPH-azoreductase
TraesCS1B02G382200	chr1B	614499777	614502412	+	76	90	77	201	209	174	1.80469	1.9227	1.69842	3.79015	3.90997	3.27392	1.01564	2.70904e-09	up	Pectin lyase-like superfamily protein
TraesCS5D02G388700	chr5D	458094426	458098176	-	243	270	308	666	687	620	3.08178	3.08063	3.62836	6.70718	6.8642	6.23042	1.0156	1.3745e-26	up	Lipoxygenase
TraesCS7D02G470200	chr7D	583447116	583453286	+	85	78	90	184	223	202	2.54379	2.10008	2.50189	4.3727	5.2578	4.79008	1.01546	1.70098e-09	up	Kinase family protein
TraesCS3B02G236900	chr3B	370728097	370732105	-	33	44	48	100	107	93	0.626738	0.751805	0.846793	1.50814	1.60101	1.39954	1.01544	3.17371e-05	up	basic helix-loop-helix (bHLH) DNA-binding superfamily protein
TraesCS3B02G262600	chr3B	421235798	421240309	-	297	348	342	863	761	746	5.10224	5.37854	5.45751	11.773	10.2998	10.1548	1.01495	2.07346e-30	up	ADP,ATP carrier protein
TraesCS2A02G292000	chr2A	502933616	502935332	+	335	431	401	996	939	865	7.51475	8.69817	8.35561	17.7419	16.5948	15.375	1.01494	6.35834e-34	up	Arogenate dehydratase
TraesCS5D02G219600	chr5D	328724924	328726587	+	26	20	25	62	56	53	0.601811	0.416483	0.537515	1.13959	1.0212	0.972059	1.01489	0.00260087	up	Erect panicle 2 protein
TraesCS4B02G036400	chr4B	26280739	26281650	-	17	18	12	37	39	37	0.71795	0.683909	0.47075	1.24085	1.29762	1.23816	1.01436	0.0183167	up	cysteine-rich repeat secretory-like protein (DUF26)
TraesCS5B02G166300	chr5B	308548305	308552970	+	100	115	104	238	276	252	1.26489	1.30867	1.22194	2.39056	2.75042	2.52571	1.0141	4.58867e-12	up	Indole-3-glycerol phosphate synthase
TraesCS5A02G132100	chr5A	298259725	298260318	+	15	12	20	46	34	33	1.78314	1.28339	2.20846	4.34234	3.18428	3.10842	1.01408	0.0219138	up	Zinc finger protein VAR3, chloroplastic
TraesCS7D02G265300	chr7D	246524034	246525565	+	29	37	24	64	74	78	0.73004	0.837975	0.561208	1.27938	1.46764	1.55587	1.01401	0.000648103	up	transmembrane protein, putative (DUF247)
TraesCS1B02G093900	chr1B	95304318	95328915	+	23	20	16	46	54	42	0.583575	0.45654	0.377096	0.926823	1.07944	0.844399	1.01355	0.0075648	up	DNA-directed RNA polymerase III subunit RPC3
TraesCS5B02G355800	chr5B	535139326	535140958	-	122	181	162	363	399	351	3.02183	4.03338	3.72725	7.13981	7.78611	6.88885	1.01278	1.75361e-15	up	11S globulin seed storage protein 2
TraesCS2A02G368700	chr2A	611965021	611970059	-	43	64	48	126	122	123	0.706262	0.94571	0.732322	1.64338	1.57868	1.60078	1.01232	3.10773e-06	up	Receptor kinase, putative
TraesCS6A02G254100	chr6A	470212855	470214120	+	78	80	101	220	205	196	2.37302	2.18966	2.85425	5.31496	4.91358	4.7249	1.01174	1.19728e-09	up	Amino acid transporter, putative
TraesCS1D02G044300	chr1D	23244954	23249394	+	206	247	262	610	571	531	4.0481	4.36678	4.78244	9.51885	8.84012	8.26815	1.01123	3.52679e-23	up	Laccase
TraesCS3B02G357600	chr3B	568282829	568283613	+	24	31	29	73	56	72	1.17756	1.3684	1.3217	2.84422	2.16469	2.79919	1.01098	0.00104936	up	Ethylene-responsive transcription factor, putative
TraesCS2A02G317800	chr2A	543156929	543157946	+	20	20	15	36	51	45	1.28386	1.15505	0.894425	1.83511	2.57927	2.28892	1.01097	0.0110652	up	RING/FYVE/PHD zinc finger-containing protein
TraesCS1A02G065300	chr1A	47578260	47587723	+	92	87	73	176	222	207	1.81996	1.54837	1.34141	2.76476	3.45991	3.2447	1.01089	6.27783e-09	up	Transducin/WD-like repeat-protein
TraesCS5A02G432600	chr5A	616878504	616879702	+	41	59	56	116	122	135	1.73724	2.2491	2.20408	3.90306	4.07262	4.53252	1.01075	3.25067e-06	up	Glutathione S-transferase
TraesCS5A02G008800	chr5A	6411078	6413189	+	18	23	28	65	52	48	0.363167	0.417487	0.524754	1.0414	0.826562	0.767371	1.01036	0.00389141	up	Cytochrome P450
TraesCS5D02G018000	chr5D	10520893	10527152	+	38	66	36	119	97	118	0.465079	0.726721	0.40927	1.15654	0.935304	1.14434	1.0099	4.90623e-05	up	ERD (Early-responsive to dehydration stress) family protein
TraesCS7D02G456700	chr7D	575408378	575408668	+	12	13	13	24	34	33	1.58829	1.548	1.59829	2.52249	3.54539	3.46092	1.00957	0.0407486	up	SAUR-like auxin-responsive protein family
TraesCS3A02G478100	chr3A	710273906	710278618	+	38	43	73	120	117	131	0.732169	0.745378	1.30651	1.83603	1.77603	1.99999	1.00904	2.2319e-05	up	Glycerol-3-phosphate dehydrogenase [NAD(+)]
TraesCS2D02G450600	chr2D	560399016	560400258	+	41	38	32	108	82	76	1.27044	1.05933	0.921049	2.65744	2.0018	1.866	1.00861	0.000214959	up	Acidic endochitinase
TraesCS3B02G110100	chr3B	75972378	75978353	+	118	114	124	301	278	273	1.88272	1.6364	1.83776	3.81364	3.4945	3.4514	1.00793	3.82323e-13	up	Cellulose synthase, putative
TraesCS1D02G439200	chr1D	485543734	485545642	+	105	90	90	222	239	222	2.11848	1.63364	1.68671	3.55679	3.79901	3.54909	1.00786	1.71492e-10	up	ATP-dependent zinc metalloprotease FtsH
TraesCS2D02G222300	chr2D	189385697	189389659	-	36	43	39	99	99	84	0.594585	0.638941	0.598329	1.29843	1.2882	1.09931	1.00779	5.81282e-05	up	Receptor-like protein kinase, putative,expressed
TraesCS2A02G136700	chr2A	82345123	82349502	-	103	84	85	233	215	204	2.2905	1.68055	1.7558	4.11452	3.76677	3.59462	1.00761	1.07593e-09	up	Chaperone protein dnaJ-related
TraesCS3A02G007000	chr3A	7432258	7432761	-	23	25	29	65	59	60	1.75767	1.71882	2.0586	3.94451	3.55222	3.63321	1.00733	0.00158819	up	Transmembrane protein, putative
TraesCS7B02G093700	chr7B	107563109	107564641	+	142	166	168	386	370	381	3.85975	4.05937	4.24173	8.33159	7.92337	8.20588	1.00721	1.5125e-17	up	GDSL esterase/lipase
TraesCS4A02G260900	chr4A	573325975	573328668	-	45	57	69	141	141	126	0.97317	1.109	1.38608	2.4214	2.40233	2.15912	1.00682	1.42558e-06	up	Glucan endo-1,3-beta-glucosidase
TraesCS2D02G198000	chr2D	145682869	145683351	-	10	5	10	26	18	16	0.797431	0.35871	0.740725	1.64641	1.13085	1.01098	1.00681	0.127847	up	Zinc finger A20 and AN1 domain stress-associated protein
TraesCS2A02G493500	chr2A	725911802	725914075	+	98	85	89	254	201	196	2.42114	1.88927	2.04243	4.98308	3.91226	3.8369	1.00637	4.12218e-09	up	Flavanone 3-hydroxylase
TraesCS2B02G385000	chr2B	548650724	548652252	+	23	32	26	69	49	75	0.627384	0.785301	0.658783	1.4946	1.05303	1.62105	1.0057	0.00197843	up	Clavaminate synthase-like protein
TraesCS4B02G356800	chr4B	647622640	647626484	+	343	381	393	884	902	880	6.59559	6.5912	7.01965	13.4984	13.6648	13.4082	1.00544	6.06695e-38	up	Cell wall invertase
TraesCS4D02G030000	chr4D	13252763	13253290	-	32	37	32	92	76	73	2.3343	2.42822	2.1683	5.32923	4.36775	4.21948	1.00533	0.000278054	up	DUF538 family protein, putative (Protein of unknown function, DUF538)
TraesCS1D02G244200	chr1D	335032028	335034134	-	29	21	34	55	71	75	0.530119	0.345363	0.577322	0.798378	1.02252	1.08634	1.00524	0.00161444	up	membrane-associated kinase regulator
TraesCS5D02G212700	chr5D	321900121	321900579	+	4	5	4	13	11	7	0.529428	0.595385	0.49178	1.36635	1.14704	0.734134	1.00501	0.306247	up	Heavy metal transport/detoxification superfamily protein
TraesCS7A02G134400	chr7A	86048035	86050498	+	31	44	43	100	87	94	0.484575	0.618775	0.624355	1.24128	1.07141	1.16428	1.00493	6.96465e-05	up	Exocyst complex component, putative
TraesCS5D02G201500	chr5D	305714873	305717321	+	163	155	144	358	362	384	3.59776	3.07792	2.95237	6.27478	6.29493	6.71593	1.00492	2.80301e-16	up	Major facilitator superfamily transporter
TraesCS7B02G253700	chr7B	467971827	467976198	+	629	818	737	1761	1772	1670	13.3113	15.5741	14.4877	29.5937	29.5441	28.0037	1.00485	3.26235e-56	up	Cytochrome P450-like protein
TraesCS6D02G367100	chr6D	455084725	455086332	-	15	30	27	59	72	40	0.35929	0.646481	0.600733	1.12222	1.3587	0.759179	1.00464	0.00639553	up	U-box domain-containing family protein
TraesCS5D02G075300	chr5D	74467227	74467490	-	18	14	22	52	31	46	2.62609	1.83757	2.98142	6.02435	3.56316	5.3177	1.00447	0.0162567	up	slufate transporter 2;1
TraesCS4B02G225500	chr4B	472133279	472134919	+	163	198	170	403	451	412	3.82577	4.18097	3.70633	7.51116	8.33961	7.66229	1.00442	1.4606e-18	up	3-ketoacyl-CoA synthase
TraesCS5D02G446800	chr5D	496956859	496957660	+	174	203	193	459	470	430	8.35632	8.77087	8.60968	17.5045	17.7829	16.363	1.00426	2.17321e-20	up	Pathogenesis-related protein 1
TraesCS5D02G310500	chr5D	407019201	407021885	-	5261	5794	6004	14067	13578	13009	151.671	150.277	160.782	322.037	308.395	297.172	1.0033	5.25202e-146	up	NADP-dependent alkenal double bond reductase
TraesCS3A02G166500	chr3A	171173173	171174934	+	14	14	27	46	55	30	0.382699	0.344301	0.685578	0.998522	1.18449	0.649801	1.00281	0.0207208	up	Pathogen-related protein
TraesCS7B02G398800	chr7B	665385116	665386331	-	12	14	16	35	34	31	0.550883	0.578212	0.682279	1.2759	1.22969	1.12764	1.0027	0.0293178	up	Glutathione s-transferase
TraesCS5D02G452500	chr5D	500440420	500449471	-	269	347	333	702	802	754	2.0705	2.40288	2.38084	4.29072	4.86334	4.59858	1.00267	7.98537e-29	up	Pleiotropic drug resistance ABC transporter
TraesCS7D02G125400	chr7D	78416922	78421157	-	65	67	85	171	166	180	0.875056	0.81148	1.06293	1.82805	1.76063	1.9201	1.00264	3.43743e-08	up	Leucine-rich repeat family protein, putative, expressed
[truncated: 2,483 more rows]
