# Supplementary material for: The transcription factor CAMTA2 interacts with the histone acetyltransferase GCN5 and regulates grain weight in wheat
Source: Plant Cell. 2024 Sep 25;36(12):4895–913. doi: 10.1093/plcell/koae261 (PMC11638106; doi:10.1093/plcell/koae261)
Supplement: koae261_Supplementary_Data [file koae261_supplementary_data.zip › Supplementary Dataset S6.XLSX]

## Sheet: Supplementary DataSet S6
Supplementary DataSet S6. Expression of genes related to starch biosynthesis in gcn5,camta2 and the wild type.
Gene ID	chromosome	Gene start	Gene end	Gene strand	Annotation	Gene names	TaCAMTA2 BindingMotif analysis
TraesCS2A02G168200	chr2A	121141338	121145857	-	Sucrose synthase	TaSus2	Yes
TraesCS2B02G194200	chr2B	171030105	171036053	-	Sucrose synthase	TaSus2	Yes
TraesCS2D02G175600	chr2D	119066592	119072213	-	Sucrose synthase	TaSus2	Yes
TraesCS1B02G119300	chr1B	141283445	141296283	+	Sucrose synthase	TaSSIIIa	Yes
TraesCS1D02G100100	chr1D	87756557	87767085	+	Sucrose synthase	TaSSIIIa	Yes
TraesCS1A02G091500	chr1A	84002521	84014688	+	Sucrose synthase	TaSSIIIa	Yes
TraesCS7A02G189000	chr7A	145465456	145472269	+	Sucrose synthase	TaSSIIa	Yes
TraesCS7B02G093800	chr7B	107604257	107611452	+	Sucrose synthase	TaSSIIa	Yes
TraesCS7D02G190100	chr7D	144130174	144137521	-	Sucrose synthase	TaSSIIa	Yes
TraesCS7B02G139700	chr7B	175999323	176007332	-	lsoamylase	TaISA1	Yes
TraesCS7D02G249500	chr7D	220970419	220978648	+	lsoamylase	TaISA1	Yes
TraesCS7A02G549200	chr7A	723275296	723280279	-	1,4-alpha-glucan-branching enzyme	TaSBEIc	Yes
TraesCS7D02G535500	chr7D	627346143	627350874	-	1,4-alpha-glucan-branching enzyme	TaSBEIc	Yes
TraesCS2A02G310300	chr2A	533893908	533915882	+	1,4-alpha-glucan-branching enzyme	TaSBEIIb	Yes
TraesCS2D02G308600	chr2D	395602930	395623439	+	1,4-alpha-glucan-branching enzyme	TaSBEIIb	Yes
TraesCS7D02G133100	chr7D	84259477	84274298	-	limit dextrinase type starch debranching enzyme	TaPUL	No
TraesCS1B02G449700	chr1B	668128722	668133731	-	Glucose-1-phosphate adenylyltransferase	TaAGPL1	Yes
Meaning of each column:
# Gene ID: The gene ID in Chinese Spring refseq v1.1 (IWGSC);
# Chromosome: The ID of chromosome;
# Gene start: The first physical position of the gene on the chromosome;
# Gene end: The last physical position of the gene on the chromosome;
# Gene strand: The gene orientation (forward (+) or reverse (-));
# TaCAMTA2 Binding Motif analysis: The position ( start - end ( strand ) ) and sequence of the motif on the genes upstream (only high confidence motifs were showed);
