# Supplementary material for: The transcription factor CAMTA2 interacts with the histone acetyltransferase GCN5 and regulates grain weight in wheat
Source: Plant Cell. 2024 Sep 25;36(12):4895–913. doi: 10.1093/plcell/koae261 (PMC11638106; doi:10.1093/plcell/koae261)
Supplement: koae261_Supplementary_Data [file koae261_supplementary_data.zip › Supplementary Dataset S7.XLSX]

## Sheet: Supplementary DataSet S7
Supplementary DataSet S7.The 445 wheat accessions used for haplotype analysis.
DisplayName	Sub-group	Haplotype	Ecotype	geographical origins
Fushanbanjiemang	landraces	Hap1	small kernal	Shandong
Huangxiandalibanmang	landraces	Hap1	small kernal	Shandong
Pingyuan50	landraces	Hap1	small kernal	Henan
Qida195	landraces	Hap1	small kernal	Shandong
Sishuisanbamai	landraces	Hap1	small kernal	Shandong
Youbaomai	landraces	Hap1	small kernal	Shandong
Youzimai	landraces	Hap1	small kernal	Hebei
Xinxiangdasui	landraces	Hap1	small kernal	Henan
Hengai	landraces	Hap1	small kernal	Hebei
Aiganzao	landraces	Hap1	small kernal	Hubei
Jiayou	landraces	Hap1	small kernal	Shanxi
Sankecun	landraces	Hap1	small kernal	Hubei
Dabaipi	landraces	Hap1	small kernal	Hebei
Shanxibaimai	landraces	Hap1	small kernal	Gansu
Mangxiaomai	landraces	Hap1	small kernal	Jiangsu
Baimangmai	landraces	Hap1	small kernal	Zhejiang
Jiangdongmen	landraces	Hap1	small kernal	Jiangsu
Laomai	landraces	Hap1	small kernal	Shanxi
Baihuamai	landraces	Hap1	small kernal	Sichuan
Dabaimai	landraces	Hap1	small kernal	Hebei
Biantouguangkmai	landraces	Hap1	small kernal	Yunnan
Chengduguangtou	landraces	Hap1	small kernal	Sichuan
Zhugoumai	landraces	Hap1	small kernal	Yunnan
Zipi	landraces	Hap1	small kernal	Sichuan
Zhuozhouxiaomai	landraces	Hap1	small kernal	Hebei
Honggoudou	landraces	Hap1	small kernal	Henan
Honglaomai	landraces	Hap1	small kernal	Shanxi
Hongmangmai	landraces	Hap1	small kernal	Gansu
Hongmai	landraces	Hap1	small kernal	Hebei
Hongxumai	landraces	Hap1	small kernal	Jiangxi
Fumai	landraces	Hap1	small kernal	Henan
Banjiemang	landraces	Hap1	small kernal	Shandong
Xishanbiansui	landraces	Hap1	small kernal	Shandong
Louguding	landraces	Hap1	small kernal	Shandong
Lanhuamai	landraces	Hap1	small kernal	Gansu
Laolaixia	landraces	Hap1	small kernal	Shandong
Sanyuehuang	landraces	Hap1	small kernal	Shandong
Xiaofoshou	landraces	Hap1	small kernal	Henan
Xianmai	landraces	Hap1	small kernal	Fujian
Hongheshangtou	landraces	Hap1	small kernal	Anhui
Honghuamai	landraces	Hap1	small kernal	Guizhou
Hongqiangchang	landraces	Hap1	small kernal	Shanxi
Huanxiangguo	landraces	Hap1	small kernal	Sichuan
Bihongmai	landraces	Hap1	small kernal
Baibiansui	landraces	Hap1	small kernal	Shandong
Dixiuzao	landraces	Hap1	small kernal	Fujian
Kangdingxiaomai	landraces	Hap1	small kernal	Sichuan
Fuyanghong	landraces	Hap1	small kernal	Anhui
Qiangchangmai	landraces	Hap1	small kernal	Shanxi
Tongjiabaxiaomai	landraces	Hap1	small kernal	Sichuan
Shuilizhan	landraces	Hap1	small kernal	Jiangsu
Baihuomai	landraces	Hap1	small kernal	Shanxi
Bima1hao	modern cultivars	Hap1	small kernal	Shanxi
Biansuimai	modern cultivars	Hap1	small kernal	Shandong
Changle5hao	modern cultivars	Hap1	small kernal	Shandong
Dexuan1hao	modern cultivars	Hap1	small kernal	Shandong
Jimai19	modern cultivars	Hap1	small kernal	Shandong
Jimai20	modern cultivars	Hap1	small kernal	Shandong
Jimai21	modern cultivars	Hap1	small kernal	Shandong
Jimai22	modern cultivars	Hap1	small kernal	Shandong
Jinan2hao	modern cultivars	Hap1	small kernal	Shandong
Jinan4hao	modern cultivars	Hap1	small kernal	Shandong
Jinan6hao	modern cultivars	Hap1	small kernal	Shandong
Jinan8hao	modern cultivars	Hap1	small kernal	Shandong
Jinan9hao	modern cultivars	Hap1	small kernal	Shandong
Jinan10	modern cultivars	Hap1	small kernal	Shandong
Jinan13	modern cultivars	Hap1	small kernal	Shandong
Jinan17	modern cultivars	Hap1	small kernal	Shandong
Jining3hao	modern cultivars	Hap1	small kernal	Shandong
Laiyang4671	modern cultivars	Hap1	small kernal	Shandong
Liangxing66	modern cultivars	Hap1	small kernal	Shandong
Liangxing77	modern cultivars	Hap1	small kernal	Shandong
Liaomai19	modern cultivars	Hap1	small kernal	Shandong
Lu215953	modern cultivars	Hap1	small kernal	Shandong
Lumai1hao	modern cultivars	Hap1	small kernal	Shandong
Lumai3hao	modern cultivars	Hap1	small kernal	Shandong
Lumai5hao	modern cultivars	Hap1	small kernal	Shandong
Lumai12	modern cultivars	Hap1	small kernal	Shandong
Lumai13	modern cultivars	Hap1	small kernal	Shandong
Lumai14	modern cultivars	Hap1	small kernal	Shandong
Lumai16	modern cultivars	Hap1	small kernal	Shandong
Luteng1hao	modern cultivars	Hap1	small kernal	Shandong
Shannong21	modern cultivars	Hap1	small kernal	Shandong
Shannong22	modern cultivars	Hap1	small kernal	Shandong
Shannong23	modern cultivars	Hap1	small kernal	Shandong
Shannongfu63	modern cultivars	Hap1	small kernal	Shandong
Taishan4hao	modern cultivars	Hap1	small kernal	Shandong
Taishan5hao	modern cultivars	Hap1	small kernal	Shandong
Taishan21	modern cultivars	Hap1	small kernal	Shandong
Taishan22	modern cultivars	Hap1	small kernal	Shandong
Taishan23	modern cultivars	Hap1	small kernal	Shandong
Taishan4682	modern cultivars	Hap1	small kernal	Shandong
Taishan9818	modern cultivars	Hap1	small kernal	Shandong
Weimai8hao	modern cultivars	Hap1	small kernal	Shandong
Wennong19	modern cultivars	Hap1	small kernal	Shandong
Yuejin8hao	modern cultivars	Hap1	small kernal
Yanfu188	modern cultivars	Hap1	small kernal	Shandong
Yannong25	modern cultivars	Hap1	small kernal	Shandong
Yannong78	modern cultivars	Hap1	small kernal	Shandong
Yan09135	modern cultivars	Hap1	small kernal	Shandong
04Zhong36	modern cultivars	Hap1	small kernal	Henan
07Zhong36	modern cultivars	Hap1	small kernal	Henan
Shannong29LS6109	modern cultivars	Hap1	small kernal	Shandong
Aikang58	modern cultivars	Hap1	small kernal	Henan
Anmai7hao	modern cultivars	Hap1	small kernal	Guizhou
Dehongfumai6hao	modern cultivars	Hap1	small kernal	Henan
Dehongfumai8hao	modern cultivars	Hap1	small kernal	Henan
Fanmai5hao	modern cultivars	Hap1	small kernal	Henan
Fanmai8hao	modern cultivars	Hap1	small kernal	Henan
Fengwu981	modern cultivars	Hap1	small kernal	Henan
Fumai2008	modern cultivars	Hap1	small kernal	Henan
Hanmai17han09-41344	modern cultivars	Hap1	small kernal	Hebei
Hannong2312	modern cultivars	Hap1	small kernal	Hebei
Huapei3hao	modern cultivars	Hap1	small kernal	Henan
Huapei5hao	modern cultivars	Hap1	small kernal	Henan
Huayu116	modern cultivars	Hap1	small kernal	Henan
Jinhe8431	modern cultivars	Hap1	small kernal	Hebei
Junda129	modern cultivars	Hap1	small kernal	Henan
Kaimai18	modern cultivars	Hap1	small kernal	Henan
Kaimai20	modern cultivars	Hap1	small kernal	Henan
Kaimai21	modern cultivars	Hap1	small kernal	Henan
Kenong2009	modern cultivars	Hap1	small kernal	Hebei
Lankao198	modern cultivars	Hap1	small kernal	Henan
Lankao679	modern cultivars	Hap1	small kernal	Henan
Luomai1hao	modern cultivars	Hap1	small kernal	Henan
Luomai21	modern cultivars	Hap1	small kernal	Henan
Luomai22	modern cultivars	Hap1	small kernal	Henan
Luomai23	modern cultivars	Hap1	small kernal	Henan
Luomai24	modern cultivars	Hap1	small kernal	Henan
Luomai8hao	modern cultivars	Hap1	small kernal	Henan
Pingan3hao	modern cultivars	Hap1	small kernal	Henan
Rumai0319	modern cultivars	Hap1	small kernal	Henan
Shenmai1hao	modern cultivars	Hap1	small kernal	Henan
Taikong6hao	modern cultivars	Hap1	small kernal	Henan
Taixue7hao	modern cultivars	Hap1	small kernal	Henan
Tianhe3hao	modern cultivars	Hap1	small kernal	Henan
Suike2hao	modern cultivars	Hap1	small kernal	Henan
Weilai0818	modern cultivars	Hap1	small kernal	Anhui
Wen9519（wenmai19）	modern cultivars	Hap1	small kernal	Henan
Xinmai20	modern cultivars	Hap1	small kernal	Henan
Xinmai208	modern cultivars	Hap1	small kernal	Henan
Xinmai21	modern cultivars	Hap1	small kernal	Henan
Xinmai2111	modern cultivars	Hap1	small kernal	Henan
Xinmai26	modern cultivars	Hap1	small kernal	Henan
Xinmai9hao	modern cultivars	Hap1	small kernal	Henan
Xingmai33	modern cultivars	Hap1	small kernal	Hebei
Xuke316	modern cultivars	Hap1	small kernal	Henan
Xuke718	modern cultivars	Hap1	small kernal	Henan
Xunong5hao	modern cultivars	Hap1	small kernal	Henan
Yan99102	modern cultivars	Hap1	small kernal	Shandong
Yangao21	modern cultivars	Hap1	small kernal	Henan
Yanzhan4110	modern cultivars	Hap1	small kernal	Henan
Yimai6hao	modern cultivars	Hap1	small kernal	Henan
Yujiao5hao	modern cultivars	Hap1	small kernal	Henan
Yujiao6hao	modern cultivars	Hap1	small kernal	Henan
Yumai34	modern cultivars	Hap1	small kernal	Henan
Yumai49-198	modern cultivars	Hap1	small kernal	Henan
Yumai70-36	modern cultivars	Hap1	small kernal	Henan
Yunong9901	modern cultivars	Hap1	small kernal	Henan
Yuzhan4hao	modern cultivars	Hap1	small kernal	Henan
Zhengmai583	modern cultivars	Hap1	small kernal	Henan
Zhengmai9962	modern cultivars	Hap1	small kernal	Henan
Zhengnong17hao	modern cultivars	Hap1	small kernal	Henan
Zhengnong46	modern cultivars	Hap1	small kernal	Henan
Zhengpinmai8hao	modern cultivars	Hap1	small kernal	Henan
Zhengyumai9987	modern cultivars	Hap1	small kernal	Henan
Zhongjian49	modern cultivars	Hap1	small kernal	Beijing
Zhongzhongmai10hao	modern cultivars	Hap1	small kernal	Beijing
Zhongyu10hao	modern cultivars	Hap1	small kernal	Henan
Zhongyu1123	modern cultivars	Hap1	small kernal	Henan
Zhongyu12	modern cultivars	Hap1	small kernal	Henan
Zhongyu5hao	modern cultivars	Hap1	small kernal	Henan
Zhongyu8hao	modern cultivars	Hap1	small kernal	Henan
Zhongyu9102	modern cultivars	Hap1	small kernal	Henan
Zhongyu9398	modern cultivars	Hap1	small kernal	Henan
Zhoumai19	modern cultivars	Hap1	small kernal	Henan
Zhoumai20	modern cultivars	Hap1	small kernal	Henan
Zhoumai25	modern cultivars	Hap1	small kernal	Henan
Zhoumai30	modern cultivars	Hap1	small kernal	Henan
Zhoumai31	modern cultivars	Hap1	small kernal	Henan
Zhumai328	modern cultivars	Hap1	small kernal	Henan
Xinmai0208	modern cultivars	Hap1	small kernal	Henan
Luohan7hao	modern cultivars	Hap1	small kernal	Henan
Chang4738	modern cultivars	Hap1	small kernal	Shanxi
Jinmai31	modern cultivars	Hap1	small kernal	Shanxi
Jin47LP-81	modern cultivars	Hap1	small kernal	Shanxi
Jin50LP-82	modern cultivars	Hap1	small kernal	Shanxi
Linfen5064	modern cultivars	Hap1	small kernal	Shanxi
Linhan536(linfeng3hao)	modern cultivars	Hap1	small kernal	Shanxi
Linkang22	modern cultivars	Hap1	small kernal	Shanxi
Linkang5069	modern cultivars	Hap1	small kernal	Shanxi
Linyou2069	modern cultivars	Hap1	small kernal	Shanxi
Tai10604	modern cultivars	Hap1	small kernal	Shanxi
Tai5902	modern cultivars	Hap1	small kernal	Shanxi
Tai7209	modern cultivars	Hap1	small kernal	Shanxi
Yunfeng175LP-134	modern cultivars	Hap1	small kernal	Shanxi
Yunhan805	modern cultivars	Hap1	small kernal	Shanxi
Yunhan21-30	modern cultivars	Hap1	small kernal	Shanxi
Yunhan20410	modern cultivars	Hap1	small kernal	Shanxi
Yaomai16	modern cultivars	Hap1	small kernal	Shanxi
Han00-7086	modern cultivars	Hap1	small kernal	Hebei
Hanmai13	modern cultivars	Hap1	small kernal	Hebei
Heng562	modern cultivars	Hap1	small kernal	Hebei
Heng4422	modern cultivars	Hap1	small kernal	Hebei
Heng5108	modern cultivars	Hap1	small kernal	Hebei
Heng5364	modern cultivars	Hap1	small kernal	Hebei
Heng5386	modern cultivars	Hap1	small kernal	Hebei
Heng6632	modern cultivars	Hap1	small kernal	Hebei
Hengguan33	modern cultivars	Hap1	small kernal	Hebei
Hengguan35	modern cultivars	Hap1	small kernal	Hebei
Henong58-3	modern cultivars	Hap1	small kernal	Hebei
Henong5290	modern cultivars	Hap1	small kernal	Hebei
Jimai38	modern cultivars	Hap1	small kernal	Hebei
Jimai585	modern cultivars	Hap1	small kernal	Hebei
Jinhe9123	modern cultivars	Hap1	small kernal	Hebei
Kenong1006	modern cultivars	Hap1	small kernal	Hebei
Shiyou20	modern cultivars	Hap1	small kernal	Hebei
Shixin633	modern cultivars	Hap1	small kernal	Hebei
Shijiazhuang9hao	modern cultivars	Hap1	small kernal	Hebei
Xing531	modern cultivars	Hap1	small kernal	Hebei
Xingmai17	modern cultivars	Hap1	small kernal	Hebei
Nongda3588	modern cultivars	Hap1	small kernal	Beijing
Beijing0045	modern cultivars	Hap1	small kernal	Beijing
CA9722	modern cultivars	Hap1	small kernal	Beijing
Jingdong8hao	modern cultivars	Hap1	small kernal	Beijing
Jinghua9hao	modern cultivars	Hap1	small kernal	Beijing
Jingdong17	modern cultivars	Hap1	small kernal	Beijing
Jing9428	modern cultivars	Hap1	small kernal	Beijing
Jingnong02-56	modern cultivars	Hap1	small kernal	Beijing
Keyi5214	modern cultivars	Hap1	small kernal	Beijing
Nongda152(200GY)	modern cultivars	Hap1	small kernal	Beijing
Nongda189	modern cultivars	Hap1	small kernal	Beijing
Nongda212	modern cultivars	Hap1	small kernal	Beijing
Nongda285	modern cultivars	Hap1	small kernal	Beijing
Nongda408	modern cultivars	Hap1	small kernal	Beijing
Nongda413	modern cultivars	Hap1	small kernal	Beijing
Nongda3432	modern cultivars	Hap1	small kernal	Beijing
Nongda3492	modern cultivars	Hap1	small kernal	Beijing
Nongda3634	modern cultivars	Hap1	small kernal	Beijing
Youmangbai4hao	modern cultivars	Hap1	small kernal	Beijing
Zhonghan110	modern cultivars	Hap1	small kernal	Beijing
Zhongmai12	modern cultivars	Hap1	small kernal	Beijing
Zhongmai175	modern cultivars	Hap1	small kernal	Beijing
Zhongmai349	modern cultivars	Hap1	small kernal	Shanxi
Zhongmai415	modern cultivars	Hap1	small kernal	Beijing
Zhongmai875	modern cultivars	Hap1	small kernal	Henan
Zhongyou629	modern cultivars	Hap1	small kernal	Beijing
Longmai212	modern cultivars	Hap1	small kernal	Gansu
Longmai330	modern cultivars	Hap1	small kernal	Gansu
Longmai939	modern cultivars	Hap1	small kernal	Gansu
Longyuan082	modern cultivars	Hap1	small kernal	Gansu
Longfu2hao	modern cultivars	Hap1	small kernal	Gansu
Shanmai139	modern cultivars	Hap1	small kernal	Shanxi
Shan627	modern cultivars	Hap1	small kernal	Shanxi
Tongmai3	modern cultivars	Hap1	small kernal	Shanxi
Wunong6	modern cultivars	Hap1	small kernal	Shanxi
Wunong988	modern cultivars	Hap1	small kernal	Shanxi
Xinong558	modern cultivars	Hap1	small kernal	Shanxi
Xinong928	modern cultivars	Hap1	small kernal	Shanxi
Xinong2000	modern cultivars	Hap1	small kernal	Shanxi
Xinong9872	modern cultivars	Hap1	small kernal	Shanxi
Xiaoyan166	modern cultivars	Hap1	small kernal	Shanxi
Xiaoyan534	modern cultivars	Hap1	small kernal	Shanxi
Beijing8hao	modern cultivars	Hap1	small kernal	Beijing
Xinong6028	modern cultivars	Hap1	small kernal	Shanxi
Nongda139	modern cultivars	Hap1	small kernal	Beijing
Shite14	modern cultivars	Hap1	small kernal	Hebei
Shuiyuan86(short awn)	modern cultivars	Hap1	small kernal
Shuiyuan86(long awn)	modern cultivars	Hap1	small kernal
Xindong2hao	modern cultivars	Hap1	small kernal	Xinjiang
Dinghou24	modern cultivars	Hap1	small kernal	Xizang
Dongnong101	modern cultivars	Hap1	small kernal	Heilong
Jinmai8hao	modern cultivars	Hap1	small kernal	Shanxi
Shijiazhuang54	modern cultivars	Hap1	small kernal	Hebei
Shijiazhuang407	modern cultivars	Hap1	small kernal	Hebei
Fengchan3hao	modern cultivars	Hap1	small kernal	Hebei
Emai6hao	modern cultivars	Hap1	small kernal	Hubei
Pingyuan60	modern cultivars	Hap1	small kernal	Henan
Gaoyuan506	modern cultivars	Hap1	small kernal	Qinghai
12040(Jimai2hao)	modern cultivars	Hap1	small kernal	Hebei
Wenmai6hao	modern cultivars	Hap1	small kernal	Henan
Taishan1hao	modern cultivars	Hap1	small kernal	Shandong
Mingxian169	modern cultivars	Hap1	small kernal	Shanxi
Bima4hao	modern cultivars	Hap1	small kernal	Shanxi
Neixiang5hao	modern cultivars	Hap1	small kernal	Henan
Fengmai11	modern cultivars	Hap1	small kernal	Yunnan
Luzi238	modern cultivars	Hap1	small kernal	Shandong
Nongda2427	modern cultivars	Hap1	small kernal	Beijing
Shiluan02-1	modern cultivars	Hap1	small kernal	Hebei
Nongda3338	modern cultivars	Hap1	small kernal	Beijing
Nongda399	modern cultivars	Hap1	small kernal	Beijing
Xiaoheimai	modern cultivars	Hap1	small kernal	Beijing
Henghe1hao	modern cultivars	Hap1	small kernal	Hebei
Linkang6180	modern cultivars	Hap1	small kernal	Shanxi
Baiqimai	landraces	Hap2	small kernal	Gansu
Yuqiumai	landraces	Hap2	small kernal	Sichuan
Huanqun4hao	modern cultivars	Hap2	small kernal	Shandong
Lumai22	modern cultivars	Hap2	small kernal	Shandong
Shannong587	modern cultivars	Hap2	small kernal	Shandong
Taimai1hao	modern cultivars	Hap2	small kernal	Shandong
Cunmai12	modern cultivars	Hap2	small kernal	Henan
Zhengmai1817	modern cultivars	Hap2	small kernal	Henan
Luohan13	modern cultivars	Hap2	small kernal	Henan
Yanxia1hao	modern cultivars	Hap2	small kernal	Henan
Nongda981	modern cultivars	Hap2	small kernal	Beijing
Nongda3234	modern cultivars	Hap2	small kernal	Beijing
Zhongyuanmai	landraces	Hap3	large kernal	Henan
Songyanghongmai	landraces	Hap3	large kernal	Henan
Huangshuibai	landraces	Hap3	large kernal	Zhejiang
Zaowutian	landraces	Hap3	large kernal	Jiangsu
Hongmangzi	landraces	Hap3	large kernal	Hubei
Baipu	landraces	Hap3	large kernal	Zhejiang
Zaoxiaomai	landraces	Hap3	large kernal	Zhejiang
Paozimai	landraces	Hap3	large kernal	Jiangxi
Chetongzi	landraces	Hap3	large kernal	Jiangsu
Chanbuzhi	landraces	Hap3	large kernal	Anhui
Baimaizi	landraces	Hap3	large kernal	Shanxi
Zijiehong	landraces	Hap3	large kernal	Shandong
Tieganmai	landraces	Hap3	large kernal	Heilong
Baigao38	modern cultivars	Hap3	large kernal	Shandong
Jinan16	modern cultivars	Hap3	large kernal	Shandong
Jining16hao	modern cultivars	Hap3	large kernal	Shandong
Linmai2hao	modern cultivars	Hap3	large kernal	Shandong
Lumai7hao	modern cultivars	Hap3	large kernal	Shandong
Lumai8hao	modern cultivars	Hap3	large kernal	Shandong
Lumai11	modern cultivars	Hap3	large kernal	Shandong
Lumai15	modern cultivars	Hap3	large kernal	Shandong
Lumai23	modern cultivars	Hap3	large kernal	Shandong
Shannong12（PH3259)	modern cultivars	Hap3	large kernal	Shandong
Shannong20	modern cultivars	Hap3	large kernal	Shandong
Shannongai2hao	modern cultivars	Hap3	large kernal	Shandong
Shannongyoumai3hao	modern cultivars	Hap3	large kernal	Shandong
Tainong153	modern cultivars	Hap3	large kernal	Shandong
Tainong2419	modern cultivars	Hap3	large kernal	Shandong
Taishan4606	modern cultivars	Hap3	large kernal	Shandong
Taishan6002	modern cultivars	Hap3	large kernal	Shandong
Yuejin5hao	modern cultivars	Hap3	large kernal	Hebei
Yannong19	modern cultivars	Hap3	large kernal	Shandong
Yannong24	modern cultivars	Hap3	large kernal	Shandong
Zimai12	modern cultivars	Hap3	large kernal	Shandong
Yannong21	modern cultivars	Hap3	large kernal	Shandong
Shanmai98	modern cultivars	Hap3	large kernal	Shandong
Shannong28SH4300	modern cultivars	Hap3	large kernal	Shandong
Bonong6hao	modern cultivars	Hap3	large kernal	Henan
Cunmai1hao	modern cultivars	Hap3	large kernal	Henan
Guanmai1	modern cultivars	Hap3	large kernal	Henan
Huapei1hao	modern cultivars	Hap3	large kernal	Henan
Huayu198	modern cultivars	Hap3	large kernal	Henan
Ji729	modern cultivars	Hap3	large kernal	Hebei
Jimai325	modern cultivars	Hap3	large kernal	Hebei
2016-06-01	modern cultivars	Hap3	large kernal	Henan
Luomai29	modern cultivars	Hap3	large kernal	Henan
Luomai31	modern cultivars	Hap3	large kernal	Henan
Pingan7hao	modern cultivars	Hap3	large kernal	Henan
Pingan8hao	modern cultivars	Hap3	large kernal	Henan
Pingan998	modern cultivars	Hap3	large kernal	Henan
Pingan9hao	modern cultivars	Hap3	large kernal	Henan
Puxing5hao	modern cultivars	Hap3	large kernal	Henan
Quanmai890	modern cultivars	Hap3	large kernal	Henan
ShiU09-4366	modern cultivars	Hap3	large kernal	Hebei
Tianmin198	modern cultivars	Hap3	large kernal	Henan
Wen9629	modern cultivars	Hap3	large kernal	Henan
Xinong529	modern cultivars	Hap3	large kernal	Shanxi
Xinong585	modern cultivars	Hap3	large kernal	Shanxi
Xinong979	modern cultivars	Hap3	large kernal	Shanxi
Xianmai68	modern cultivars	Hap3	large kernal	Henan
Xiangmai969	modern cultivars	Hap3	large kernal	Henan
Xinmai11	modern cultivars	Hap3	large kernal	Henan
Xinmai12	modern cultivars	Hap3	large kernal	Henan
Xinmai16	modern cultivars	Hap3	large kernal	Henan
Yangao1hao	modern cultivars	Hap3	large kernal	Henan
Yuliang1688	modern cultivars	Hap3	large kernal	Henan
Yunong201	modern cultivars	Hap3	large kernal	Henan
Yunong202	modern cultivars	Hap3	large kernal	Henan
Yunong982	modern cultivars	Hap3	large kernal	Henan
Zhengmai004	modern cultivars	Hap3	large kernal	Henan
Zhengmai0856	modern cultivars	Hap3	large kernal	Henan
Zhengmai113	modern cultivars	Hap3	large kernal	Henan
Zhengmai366	modern cultivars	Hap3	large kernal	Henan
Zhengmai379	modern cultivars	Hap3	large kernal	Henan
Zhengmai7698	modern cultivars	Hap3	large kernal	Henan
Zhengmai9694	modern cultivars	Hap3	large kernal	Henan
Zhengmai98	modern cultivars	Hap3	large kernal	Henan
Zhongyuan18	modern cultivars	Hap3	large kernal	Henan
Zhongmai998	modern cultivars	Hap3	large kernal	Henan
Zhoumai16	modern cultivars	Hap3	large kernal	Henan
Zhoumai17	modern cultivars	Hap3	large kernal	Henan
Zhoumai22	modern cultivars	Hap3	large kernal	Henan
Zhoumai23	modern cultivars	Hap3	large kernal	Henan
Zhoumai26	modern cultivars	Hap3	large kernal	Henan
Zhoumai27	modern cultivars	Hap3	large kernal	Henan
Zhoumai32	modern cultivars	Hap3	large kernal	Henan
Lankao926	modern cultivars	Hap3	large kernal	Henan
Yunong416	modern cultivars	Hap3	large kernal	Henan
Lankaoaizao8	modern cultivars	Hap3	large kernal	Henan
Jinmai61	modern cultivars	Hap3	large kernal	Shanxi
Linfen138	modern cultivars	Hap3	large kernal	Shanxi
Shunmai1718	modern cultivars	Hap3	large kernal	Shanxi
Yunhan2633	modern cultivars	Hap3	large kernal	Shanxi
Gaoyou9618	modern cultivars	Hap3	large kernal	Hebei
Heng4399	modern cultivars	Hap3	large kernal	Hebei
Shimai12	modern cultivars	Hap3	large kernal	Hebei
Shimai22	modern cultivars	Hap3	large kernal	Hebei
Shiyou17	modern cultivars	Hap3	large kernal	Hebei
Nongda5182	modern cultivars	Hap3	large kernal	Beijing
CA9553	modern cultivars	Hap3	large kernal	Beijing
Nongda135（300GY）	modern cultivars	Hap3	large kernal	Beijing
Nongda179	modern cultivars	Hap3	large kernal	Beijing
Nongda193	modern cultivars	Hap3	large kernal	Beijing
Nongdayou89（250GY）	modern cultivars	Hap3	large kernal	Beijing
Zhongyou206	modern cultivars	Hap3	large kernal	Beijing
Longmai479	modern cultivars	Hap3	large kernal	Gansu
Pingliang44hao	modern cultivars	Hap3	large kernal	Gansu
Changfeng2112	modern cultivars	Hap3	large kernal	Shanxi
Hangmai6hao	modern cultivars	Hap3	large kernal	Shanxi
Shanmai159	modern cultivars	Hap3	large kernal	Shanxi
Shan225-aixi11	modern cultivars	Hap3	large kernal	Shanxi
Shannong138	modern cultivars	Hap3	large kernal	Shanxi
Wunong986	modern cultivars	Hap3	large kernal	Shanxi
Xinong165	modern cultivars	Hap3	large kernal	Shanxi
Xinong213	modern cultivars	Hap3	large kernal	Shanxi
Xinong538	modern cultivars	Hap3	large kernal	Shanxi
Xinong556	modern cultivars	Hap3	large kernal	Shanxi
Xinong822	modern cultivars	Hap3	large kernal	Shanxi
Xinong889	modern cultivars	Hap3	large kernal	Shanxi
Xinong2208	modern cultivars	Hap3	large kernal	Shanxi
Xinong2611	modern cultivars	Hap3	large kernal	Shanxi
Xinong3517	modern cultivars	Hap3	large kernal	Shanxi
Xinong6049	modern cultivars	Hap3	large kernal	Shanxi
Xinong9718	modern cultivars	Hap3	large kernal	Shanxi
Xinong9766	modern cultivars	Hap3	large kernal	Shanxi
Xinong9871	modern cultivars	Hap3	large kernal	Shanxi
Xiaoyan216	modern cultivars	Hap3	large kernal	Shanxi
Xiaoyan6hao	modern cultivars	Hap3	large kernal	Shanxi
Ganmai8hao	modern cultivars	Hap3	large kernal	Gansu
Laizhou953	modern cultivars	Hap3	large kernal	Shandong
Zhongyou9507	modern cultivars	Hap3	large kernal	Beijing
Cangdong4hao	modern cultivars	Hap3	large kernal	Xizang
Nongda311	modern cultivars	Hap3	large kernal	Beijing
Shannong7859	modern cultivars	Hap3	large kernal	Jiangsu
Lumai1hao	modern cultivars	Hap3	large kernal	Shandong
Enmai4hao	modern cultivars	Hap3	large kernal	Hubei
Zhengyin4hao	modern cultivars	Hap3	large kernal	Henan
Anhui3hao	modern cultivars	Hap3	large kernal	Anhui
Nongda5182	modern cultivars	Hap3	large kernal	Beijing
