# Supplementary material for: The transcription factor CAMTA2 interacts with the histone acetyltransferase GCN5 and regulates grain weight in wheat
Source: Plant Cell. 2024 Sep 25;36(12):4895–913. doi: 10.1093/plcell/koae261 (PMC11638106; doi:10.1093/plcell/koae261)
Supplement: koae261_Supplementary_Data [file koae261_supplementary_data.zip › Supplementary Dataset S8.XLSX]

## Sheet: Supplementary DataSet S8
Supplementary DataSet S8. Primers used for gene expression analysis, vector construction and ChIP-qPCR.
Primer name	Primer Sequences (5'-3')	Description
ACTIN-F	GGAATCCATGAGACCACCTAC	Primers for RT-qPCR
ACTIN-R	GACCCAGACAACTCGCAAC
Sus2-2A-F	TGTGGTGACCATGGAAAGGT
Sus2-2A-R	ACATGTCATGGCCTCTATCACA
SBEIc-A-F	CTGAGAGGCAAAATCATCCTAC
SBEIc-A-R	AGGCGAATCATGATCCATGT
Sus2-2B-F	GTCCAGCTGAGATCATTGTGC
Sus2-2B-R	ACACCAGAAAGGGTCATCAG
SSIIIa-D-F	ACACAGTCTTCGACGTAGAC
SSIIIa-D-R	GTCATTGGTTCAGTTGGGTG
SUT1-D-F	TATATCCAGCACGCCATCAC
SUT1-D-R	TATCACGATGGCGATGTTGA
SBEIIb-A-F	GGGTTTTTGCTTCAACGAGT
SBEIIb-A-R	ACCTCTATGCTAAACTGCCA
PUL-D-F	GGACACATTCTTGCTTCCCT
PUL-D-R	CATCTAACTGAGCCACCTCG
Glu-1BxF	CCCAACTTCTCCGCAACAG
Glu-1BxR	CTCATGTCCTGGTTGTTGCC
Glu-1ByF	CAGGACAAGCGCAACAACC
Glu-1ByR	GGGTTGTCGTAGCCTTGTTG
Glu-1DxF	CAAGGGCAACAAGGTCAGC
Glu-1DxR	TTGCCCTTGTCCTGACTCC
Glu-1DyF	AGTCAGGACAAGGGCAACAG
Glu-1DyR	GCGCTAACATGGTATGGGC
CAMTA2-F	TATCGCAAAATAATTTGGTCTG
CAMTA2-R	TCAAGCATACTTTCTTCCACAG
TraesCS2A02G013500-F	AGGAAGGGAAAATCTCCGGAG
TraesCS2A02G013500-R	GGGTAGTTCTCCTCAGCAGT
TraesCS4A02G078000-F	ATAGAGAGGAAAATGGAGGAG
TraesCS4A02G078000-R	GGCTCAGCAAGAGGTCCAATATT
NF-YB1-F	GCCGAGTTCGTTTTCAGC
NF-YB1-R	GGAATTACCGACTGGAGGAA
PBF/LYS3-F	GTCCGATGCAGCAACATGGT
PBF/LYS4-R	GCCTCCTGATACAACACCAG
SPA-F	CCAAGCAATGTCTAGCATATCATC
SPA-R	GGTTGCATATGTAGCGAAGGT
GCN5-D-BDF	TGGCCATGGAGGCCGAATTCATGGACGGCCTCGCGGCGCC	Primers for Yeast two-hybrid assay
GCN5-D-BDR	CGACGGATCCCCGGGAATTCGTTCTTCGTTGACGCAGCCT
CAMTA2-A-ADF	CCATGGAGGCCAGTGAATTCATGGCCGAGGGCCGGCGCTA
CAMTA2-A-ADR	TGCCCACCCGGGTGGAATTCGAAATAGCCCGGCAACGGCA
GCN5-D-MBPF	GATCGAGGGAAGGATTTCAGAATTC-ATGGACGGCCTCGCGGCGCC	Primers for Pull-down
GCN5-D-MBPR	AGCTTGCCTGCAGGTCGACTCTAGA-GTTCTTCGTTGACGCAGCCT
CAMTA2-A-HISF	GATATCGGATCCGAATTCATGGCCGAGGGCCGGCGCTA
CAMTA2-A-HISR	GGCCGCAAGCTTGTCGACGAAATAGCCCGGCAACG
GCN5-D-GFPF	TACACCAAATCGACTCTAGAATGGACGGCCTCGCGGCGCC	Primers for CoIP
GCN5-D-GFPR	ATAGGTACCCGGGCTCTAGAGTTCTTCGTTGACGCAGCCT
CAMTA2-A-MYCF	AATCGACTCTAGAGCCCGGGATGGCCGAGGGCCGGCGCTA
CAMTA2-A-MYCR	TGGAAAAGAGGTACCCGGGAGAAATAGCCCGGCAACGGCA
GCN5-D-n-YFPF	CATCGAGGACGCCGGCGGATCCATGGACGGCCTCGCGGCGCC	Primers for Bimolecular fluorescence complementation (BiFC) assay
GCN5-D-n-YFPR	GAAAGCTCTGCAGGTCGACTCTAGACTAGTTCTTCGTTGACGCAG
CAMTA2-A-c-YFPF	CAATTACAGGTACCCGGGGATCCATGGCCGAGGGCCGGCGCTA
CAMTA2-A-c-YFPR	CTGCCACCGCCGTCGACTCTAGAGAAATAGCCCGGCAACGGCA
GCN5-D-1-n-YFPF	CATCGAGGACGCCGGCGGATCCATGGACGGCCTCGCGGCGCC
GCN5-D-1-n-YFPR	GAAAGCTCTGCAGGTCGACTCTAGACTAGATCTCCTTTGTGAAAC
GCN5-D-2-n-YFPF	CATCGAGGACGCCGGCGGATCCATGACAAAGGAGATCACATT
GCN5-D-2-n-YFPR	GAAAGCTCTGCAGGTCGACTCTAGACTAGTTCTTCGTTGACGCAG
GCN5-D-3-n-YFPF	CATCGAGGACGCCGGCGGATCCATGCTTGTTATGGATAGAAC
GCN5-D-3-n-YFPR	GAAAGCTCTGCAGGTCGACTCTAGACTAGATCTCCTTTGTGAAAC
GCN5-D-4-n-YFPF	CATCGAGGACGCCGGCGGATCCATGACAAAGGAGATCACATT
GCN5-D-4-n-YFPR	GAAAGCTCTGCAGGTCGACTCTAGACTACTGTCTGTAAGTGTTAT
GCN5-D-5-n-YFPF	CATCGAGGACGCCGGCGGATCCATGAGACAGCAGCTTACTAG
GCN5-D-5-n-YFPR	GAAAGCTCTGCAGGTCGACTCTAGACTAGGCAAGGTGAGATTGGA
CAMTA2-A-1-c-YFPF	CAATTACAGGTACCCGGGGATCCATGGCCGAGGGCCGGCGCTA
CAMTA2-A-1-c-YFPR	CTGCCACCGCCGTCGACTCTAGATGGTCGATATTCAAACTCTC
CAMTA2-A-2-c-YFPF	CAATTACAGGTACCCGGGGATCCATGCGACCAAGTGATTCTCAATA
CAMTA2-A-2-c-YFPR	CTGCCACCGCCGTCGACTCTAGAGAAATAGCCCGGCAACGGCA
CAMTA2-A-3-c-YFPF	CAATTACAGGTACCCGGGGATCCATGCGACCAAGTGATTCTCAATA
CAMTA2-A-3-c-YFPR	CTGCCACCGCCGTCGACTCTAGAAATTCCCTTGTGCCCATTGA
CAMTA2-A-4-c-YFPF	CAATTACAGGTACCCGGGGATCCATGAAGGGAATTTCTGGTTTCCT
CAMTA2-A-4-c-YFPR	CTGCCACCGCCGTCGACTCTAGAGAAATAGCCCGGCAACGGCA
CAMTA2-A-GFPF	TACACCAAATCGACTCTAGAATGGCCGAGGGCCGGCGCTA	Primers for subcellular localization assay
CAMTA2-A-GFPR	ATAGGTACCCGGGCTCTAGAGAAATAGCCCGGCAACGGCA
CAMTA2 sense probe	UUUUAGGAAGGAUUGGCCAUUAAUUGGAGGAAGA	Probs for in situ hybridization analysis
CAMTA2 antisense probe	UCUUCCUCCAAUUAUUGGCCAUUCCUUUCCUUAAAA
CAMTA2-CrisprF	AATAATGGTCTCAAGCGCGGCGCGATCCCGTAGCGC	Primers for TaCAMTA2 CRISPR generating knock out lines
CAMTA2-CrisprF0	GCGGCGCGATCCCGTAGCGCGTTTTAGAGCTAGAAATAGC
CAMTA2-CrisprR0	GCGCTACGGGATCGCGCCGCGCTTCTTGGTGCC
CAMTA2-CrisprR	ATTATTGGTCTCTAAACGCGCTACGGGATCGCGCCG
CAMTA2-GALDB-F	ACAGTTGACTGTATCGGGTACCATGGCCGAGGGCCGGCGCTA	Primers for transcriptional activation assay
CAMTA2-GALDB-R	GGGGAAATTCGAGCTCGGTACCCTAGAAATAGCCCGGCAACGGCA
CAMTA-A-FLAGF	GAGAACACGGGGGACTCTAGAATGGCCGAGGGCCGGCGCTA	Primers for Dual luciferase transcriptional activity assay
CAMTA-A-FLAGR	CCTTGTAGTCCATGTCGACGAAATAGCCCGGCAACGGCA
Sus2-LUC-F	TCCTGCAGCCCGGGGGATCCAGAGAGCTAGTAGCTAAATG
Sus2-LUC-R	GCTCTAGAACTAGTGGATCCGGGATTAGCGTGAGATGTATT
SBEIc-LUC-F	TCCTGCAGCCCGGGGGATCCCAAATCTTGGCTAGAATAGC
SBEIc-LUC-R	GCTCTAGAACTAGTGGATCCCGTCGTCAACGGCGCAACCGA
KASP-116AFAM	GAAGGTGACCAAGTTCATGCTACTCCTCCAGCATCCAATAGT	primers of Haplotype analysis
KASP-116BHEX	GAAGGTCGGAGTCAACGGATTACTCCTCCAGCATCCAATAGC
KASP-116C	GGCAAATTAACTGACATTTCCTTAC
KASP-194AFAM	GAAGGTGACCAAGTTCATGCTCAGATATTTATTCGGGAGGAGCCG
KASP-194BHEX	GAAGGTCGGAGTCAACGGATTCAGATATTTATTCGGGAGGAGCCA
KASP-194C	TGGTGGCACTTACCTACAGAT
ChIP-SBEIIb-F	ACCGTCCTACGTGGCACCTGGG	primers of genes for ChIP-qPCR
ChIP-SBEIIb-R	TGTTCTAAGATTGGGAGGGGC
ChIP-PUL-F	CCTTTTCTTGCGAGATATAACG
ChIP-PUL-R	GGAAGGAAGGAAGGAAGGAG
ChIP-SSIIIa-F	ATGATGAGAGGATCGTTGGTG
ChIP-SSIIIa-R	ATTCTGGACCGGAAAGGGCC
ChIP-SUT1-F	TCAATTGACGCTTGTGGTCG
ChIP-SUT1-R	CGATTTCTCGAGCCAGGGTA
ChIP-Sus2-1PF	GGAGGCTGGACGTACCATAGCG
ChIP-Sus2-1PR	AAGGGCTTGTGCACGTAAGA
ChIP-Sus2-2PF	TGGATTAATCTGGTCTTCTCGG
ChIP-Sus2-2PR	TCCAGCTTGCGAAAGAAGAG
ChIP-Sus2-3PF	AATGGGGGAGACTGCTGGAGG
ChIP-Sus2-3PR	TAATTCATCGCTTAACCGTG
ChIP-Sus2-4PF	TGATTGCAATGAACCATGCC
ChIP-Sus2-4PR	TGGACAACACGATAGAGGCCA
ChIP-SBEIc-1PF	TCCAACTTCCATAACTGC
ChIP-SBEIc-1PR	AGATGTTAGTGCACTTCTTGG
ChIP-SBEIc-2PF	GCGTCCTCGTCTCTTCACAA
ChIP-SBEIc-2PR	GCCCTCCACGATAGAAGAGC
ChIP-SBEIc-3PF	CAGTTGTTTATATGATGCTCGT
ChIP-SBEIc-3PR	ATCACCTTTGTTCTCCAAGC
ChIP-SBEIc-4PF	GATACTTAAATAGGCATTGC
ChIP-SBEIc-4PR	TTCTCGTCGAGTGTGTTCGT
ChIP-TraesCS1A02G330600-PROF	CGGTGAATTTTCCCATCTCA
ChIP-TraesCS1A02G330600-PROR	ATAGCTAATAACGAGTGAAC
ChIP-TraesCS1A02G330600-CDSF	CTGACAAGGAAGCTGGGAGTG
ChIP-TraesCS1A02G330600-CDSR	ACCAATCATCATGTCAGAAC
ChIP-TraesCS1B02G277800-PROF	GGTATGGATAAGACTTTCTG
ChIP-TraesCS1B02G277800-PROR	CTTCTAATTGTCCTTGTCACCT
ChIP-TraesCS1B02G277800-CDSF	AGAAAGTTTCTCCCGTTCTA
ChIP-TraesCS1B02G277800-CDSR	CCTTGCAAGTTACGGCCTTG
ChIP-TraesCS1D02G079300-PROF	GTAGTATGTGCTTGTATATGAG
ChIP-TraesCS1D02G079300-PROR	GTCATGTGGTGTGGGGCCTC
ChIP-TraesCS1D02G079300-CDSF	GCCAGGTGAATCCACATACG
ChIP-TraesCS1D02G079300-CDSR	GTTAGACAACATGAAAATGG
ChIP-TraesCS2B02G376200-PROF	CAGATGATCTAAGATTCCTAC
ChIP-TraesCS2B02G376200-PROR	TTCTATTCGTGTGTGTTTGC
ChIP-TraesCS2B02G376200-CDSF	TTGGTGTTTTACATGAGGTG
ChIP-TraesCS2B02G376200-CDSR	CGTAGAATAAACCCGGGTGC
ChIP-TraesCS2D02G050300-PROF	GTCGCCATCTTCGAGTGCCG
ChIP-TraesCS2D02G050300-PROR	CGCGTGAACCTTATCCTCTC
ChIP-TraesCS2D02G050300-CDSF	TCAAAGAAGGTATAGCGTTTA
ChIP-TraesCS2D02G050300-CDSR	AGAGGGGTCTGTAACTGCATC
ChIP-TraesCS3B02G245500-PROF	CACCCTTTGAGCTGAAGACAC
ChIP-TraesCS3B02G245500-PROR	AAGCGAAGCGGGGGAGCGGT
ChIP-TraesCS3B02G245500-CDSF	GAGCCAGCGCTTCAAGGTTAT
ChIP-TraesCS3B02G245500-CDSR	GCGGAGTTTCTTCAGGACCG
ChIP-TraesCS3D02G079201-PROF	CAGCCAGGGCCAGGTGTGGTA
ChIP-TraesCS3D02G079201-PROR	GAGGAATAAGCAAGGCAGGAG
ChIP-TraesCS3D02G079201-CDSF	GAAATCATCAGTGGCCGTCGC
ChIP-TraesCS3D02G079201-CDSR	GCTGCAGCTGATGGACGACA
ChIP-TraesCS4A02G266400-PROF	AGCCAGTTGGGGTGTCGTTCC
ChIP-TraesCS4A02G266400-PROR	TGCTCTCGGGGTGTTCAAGG
ChIP-TraesCS4A02G266400-CDSF	CTGCCATCTTCAGCATTTAGT
ChIP-TraesCS4A02G266400-CDSR	CGCTGTCGTAGGGCAGTGGC
ChIP-TraesCS4B02G195600-PROF	TGAAGTTATTTCGGTCCTTCA
ChIP-TraesCS4B02G195600-PROR	TCTCCTAGTGAATGTTCGTC
ChIP-TraesCS4B02G195600-CDSF	TTAGATTCCAACCACAACAACG
ChIP-TraesCS4B02G195600-CDSR	CAGATTTTATTGTCATCACGAT
ChIP-TraesCS4D02G190600-PROF	TTTTGGCTTGTGATTTTCCT
ChIP-TraesCS4D02G190600-PROR	TATAGTTTTCTCGTTGTACT
ChIP-TraesCS4D02G190600-CDSF	ATAGTTTACTTGACCAGGGTT
ChIP-TraesCS4D02G190600-CDSR	TCCAGTATTACACAACCATGT
ChIP-TraesCS5A02G171000-PROF	GCGAACCACTAATTGTTTGTG
ChIP-TraesCS5A02G171000-PROR	GGGACAAGGAGGGATGTGAT
ChIP-TraesCS5A02G171000-CDSF	GGCAAGGTGAGAGGTGATAT
ChIP-TraesCS5A02G171000-CDSR	CTATCACAAAATCAGTACAC
ChIP-TraesCS5D02G303400-PROF	CAGCCAATGAGAGTGTCCCGG
ChIP-TraesCS5D02G303400-PROR	TGAGGAACGCAGTATTCGCGT
ChIP-TraesCS5D02G303400-CDSF	GTTCGGCTTCAGAAGAAGGCA
ChIP-TraesCS5D02G303400-CDSR	GAAGGTCAAGGTCAAACTTC
ChIP-TraesCS6B02G104100-PROF	GCCAGCGGTCGGAGCAATGG
ChIP-TraesCS6B02G104100-PROR	CCAGACAGAAAATTGGAAGC
ChIP-TraesCS6B02G104100-CDSF	TGTCGCCAAGATCAGCCATT
ChIP-TraesCS6B02G104100-CDSR	GAACTTTGGTCATGGATAAGA
ChIP-TraesCS6D02G221400-PROF	CGATGTTCACCGGCCACCGA
ChIP-TraesCS6D02G221400-PROR	GAGGGACGGGACAAGAGATC
ChIP-TraesCS6D02G221400-CDSF	GAGTAATGTGCACGTACCA
ChIP-TraesCS6D02G221400-CDSR	GCAACTCACTCTCCAGTCTG
ChIP-TraesCS7A02G139800-PROF	AGTCAAACTACTATACACAGA
ChIP-TraesCS7A02G139800-PROR	TGAATACGCAAAGATTTTACT
ChIP-TraesCS7A02G139800-CDSF	GAGGGCTACTTGTGGGGGAAC
ChIP-TraesCS7A02G139800-CDSR	TCAACCTGCTGTGTCAAATG
ChIP-Glu-1Bx-1PF	AGAAGTGGGTGAAGACTCT
ChIP-Glu-1Bx-1PR	TGTGATGCAAACTTTGACAAC
ChIP-Glu-1Bx-2PF	CAAACTATTTGACGCGGATTTA
ChIP-Glu-1Bx-2PR	AGGTAGCCTGCATGGAACAT
ChIP-Glu-1Bx-3PF	TTACCCAAGTGTAACTTCTT
ChIP-Glu-1Bx-3PR	TGCTTTTGTCCTGGCTGCTGTG
ChIP-Glu-1Bx-4PF	GGTACTACCCAACTTCTCTGT
ChIP-Glu-1Bx-4PR	CCTGGTCGACAATGCGTCGCT
ChIP-Glu-1By-1PF	AAAGAACGCTAACTATGGAC
ChIP-Glu-1By-1PR	ACGAGCCAAAATAAACATTGG
ChIP-Glu-1By-2PF	AAACATAAATGGGCTTTTGA
ChIP-Glu-1By-2PR	TAATTCTGACTTCTGGGTAC
ChIP-Glu-1By-3PF	AAGTTCTCCTCAGCAGGGGC
ChIP-Glu-1By-3PR	CTTGTCCTGACTGATGCAGA
ChIP-Glu-1By-4PF	CAACCCATACCATGTTAACA
ChIP-Glu-1By-4PR	AACCTGTGCACACACGTCAT
ChIP-Glu-1Dx-1PF	CCATGCATAGAAGAAAGCTCT
ChIP-Glu-1Dx-1PR	GTAAGTAACATTTTCGAAGCA
ChIP-Glu-1Dx-2PF	CAACAACTTGTGGCGTACATC
ChIP-Glu-1Dx-2PR	CCCAAATGAGTTCAACTAATGC
ChIP-Glu-1Dx-3PF	GGGCGGATCTTTCTACCCCG
ChIP-Glu-1Dx-3PR	GCTTGGCCTGGATAGTATGAAA
ChIP-Glu-1Dx-4PF	CGCAACGGCCAGGACAAGGT
ChIP-Glu-1Dx-4PR	CCTTGTGCTGGTTGTTGCAA
ChIP-Glu-1Dy-1PF	AGGAGAGAAGAAGTGCACCA
ChIP-Glu-1Dy-1PR	GCCGTACCAAAAGCTGGTAGA
ChIP-Glu-1Dy-2PF	GTTTACATAAGTCCAAAAATT
ChIP-Glu-1Dy-2PR	TTTGCAAATCTGCGGTCACT
ChIP-Glu-1Dy-3PF	CGCCCTCGTGGCTCTCACCA
ChIP-Glu-1Dy-3PR	CCTTGTTTCCCTTTTCCTATC
ChIP-Glu-1Dy-4PF	AAGGGCACTGCCCAATGTCC
ChIP-Glu-1Dy-4PR	GGGCTGTCGTAGCCTTGTTT
