# Supplementary material for: The transcription factor CAMTA2 interacts with the histone acetyltransferase GCN5 and regulates grain weight in wheat
Source: Plant Cell. 2024 Sep 25;36(12):4895–913. doi: 10.1093/plcell/koae261 (PMC11638106; doi:10.1093/plcell/koae261)
Supplement: koae261_Supplementary_Data [file koae261_supplementary_data.zip › Supplementary Dataset S9.XLSX]

## Sheet: Figure 1
Figure 1C
One-way ANOVA
	Average variation	P-value	95% confidence interval
			the lower limit	the upper limit
WT vs. gcn5-AABBdd	0.10963*	0.000560077	0.0503871	0.168863
WT vs. gcn5-AAbbbdd	0.29913*	6.36965e-13	0.239887	0.358363
WT vs. gcn5-aaBBdd	0.32450*	5.16861e-14	0.265262	0.383738
WT vs. gcn5-Aabbdd	0.32475*	5.04471e-14	0.265512	0.383988
WT vs. gcn5-aaBbdd	0.31038*	2.06705e-13	0.251137	0.369613
gcn5-AABBdd vs. gcn5-AAbbbdd	0.18950*	8.7727e-08	0.130262	0.248738
gcn5-AABBdd vs. gcn5-aaBBdd	0.21488*	5.08088e-09	0.155637	0.274113
gcn5-AABBdd vs. gcn5-Aabbdd	0.21513*	4.94125e-09	0.155887	0.274363
gcn5-AABBdd vs. gcn5-aaBbdd	0.20075*	2.47062e-08	0.141512	0.259988
gcn5-AAbbbdd vs. gcn5-aaBBdd	0.025375	0.392245	-0.0338629	0.0846129
gcn5-AAbbbdd vs. gcn5-Aabbdd	0.025625	0.387639	-0.0336129	0.0848629
gcn5-AAbbbdd vs. gcn5-aaBbdd	0.01125	0.703461	-0.0479879	0.0704879
gcn5-aaBBdd vs. gcn5-Aabbdd	0.00025	0.993245	-0.0589879	0.0594879
gcn5-aaBBdd vs. gcn5-aaBbdd	-0.014125	0.63287	-0.0733629	0.0451129
gcn5-Aabbdd vs. gcn5-aaBbdd	-0.014375	0.626881	-0.0736129	0.0448629
Figure 1D
One-way ANOVA
	Average variation	P-value	95% confidence interval
			the lower limit	the upper limit
WT vs. gcn5-AABBdd	0.001	0.983492	-0.0959536	0.0979536
WT vs. gcn5-AAbbbdd	0.018125	0.707872	-0.0788286	0.115079
WT vs. gcn5-aaBBdd	-0.01675	0.729094	-0.113704	0.0802036
WT vs. gcn5-Aabbdd	-0.060375	0.215807	-0.157329	0.0365786
WT vs. gcn5-aaBbdd	0.028	0.563132	-0.0689536	0.124954
gcn5-AABBdd vs. gcn5-AAbbbdd	0.017125	0.723284	-0.0798286	0.114079
gcn5-AABBdd vs. gcn5-aaBBdd	-0.01775	0.713638	-0.114704	0.0792036
gcn5-AABBdd vs. gcn5-Aabbdd	-0.061375	0.208437	-0.158329	0.0355786
gcn5-AABBdd vs. gcn5-aaBbdd	0.027	0.577101	-0.0699536	0.123954
gcn5-AAbbbdd vs. gcn5-aaBBdd	-0.034875	0.471914	-0.131829	0.0620786
gcn5-AAbbbdd vs. gcn5-Aabbdd	-0.0785	0.10974	-0.175454	0.0184536
gcn5-AAbbbdd vs. gcn5-aaBbdd	0.009875	0.838138	-0.0870786	0.106829
gcn5-aaBBdd vs. gcn5-Aabbdd	-0.043625	0.369032	-0.140579	0.0533286
gcn5-aaBBdd vs. gcn5-aaBbdd	0.04475	0.356935	-0.0522036	0.141704
gcn5-Aabbdd vs. gcn5-aaBbdd	0.088375	0.0729145	-0.00857863	0.185329
Figure 1E
One-way ANOVA
	Average variation	P-value	95% confidence interval
			the lower limit	the upper limit
WT vs. gcn5-AABBdd	3.56100*	2.90995e-14	2.92263	4.19937
WT vs. gcn5-AAbbbdd	5.81438*	1.06666e-21	5.17601	6.45274
WT vs. gcn5-aaBBdd	6.20913*	8.95455e-23	5.57076	6.84749
WT vs. gcn5-Aabbdd	6.65200*	6.43914e-24	6.01363	7.29037
WT vs. gcn5-aaBbdd	6.13088*	1.44843e-22	5.49251	6.76924
gcn5-AABBdd vs. gcn5-AAbbbdd	2.25338*	9.68024e-09	1.61501	2.89174
gcn5-AABBdd vs. gcn5-aaBBdd	2.64813*	1.7056e-10	2.00976	3.28649
gcn5-AABBdd vs. gcn5-Aabbdd	3.09100*	2.22618e-12	2.45263	3.72937
gcn5-AABBdd vs. gcn5-aaBbdd	2.56988*	3.75612e-10	1.93151	3.20824
gcn5-AAbbbdd vs. gcn5-aaBBdd	0.39475	0.21897	-0.243619	1.03312
gcn5-AAbbbdd vs. gcn5-Aabbdd	0.83763*	0.0113559	0.199256	1.47599
gcn5-AAbbbdd vs. gcn5-aaBbdd	0.3165	0.322772	-0.321869	0.954869
gcn5-aaBBdd vs. gcn5-Aabbdd	0.442875	0.168838	-0.195494	1.08124
gcn5-aaBBdd vs. gcn5-aaBbdd	-0.07825	0.805825	-0.716619	0.560119
gcn5-Aabbdd vs. gcn5-aaBbdd	-0.521125	0.106931	-1.15949	0.117244
Figure 1F
One-way ANOVA
	Average variation	P-value	95% confidence interval
			the lower limit	the upper limit
WT vs. gcn5-aaBBdd	5.08728*	0.00514667	2.18588	7.98867
WT vs. gcn5-Aabbdd	4.38153*	0.0101461	1.48013	7.28292
gcn5-aaBBdd vs. gcn5-Aabbdd	-0.70575	0.573458	-3.60715	2.19565
Figure 1G
One-way ANOVA
	Average variation	P-value	95% confidence interval
			the lower limit	the upper limit
B-type
WT vs. gcn5-aaBBdd	4.38333*	0.00269685	2.19673	6.56994
WT vs. gcn5-Aabbdd	4.70333*	0.00189549	2.51673	6.88994
gcn5-aaBBdd vs. gcn5-Aabbdd	0.32	0.732534	-1.86661	2.50661
A-type
WT vs. gcn5-aaBBdd	-4.38333*	0.00269685	-6.56994	-2.19673
WT vs. gcn5-Aabbdd	-4.70333*	0.00189549	-6.88994	-2.51673
gcn5-aaBBdd vs. gcn5-Aabbdd	-0.32	0.732534	-2.50661	1.86661

## Sheet: Figure 2
Figure 2B
Student's t test *: P < 0.05; **: P < 0.01; ns = not significant
	P-value	P-value summary
Sus2
WT vs. gcn5-aaBBdd	4e-05	**
WT vs. gcn5-Aabbdd	0.000313	**
SBEIc
WT vs. gcn5-aaBBdd	0.010087	*
WT vs. gcn5-Aabbdd	0.000115	**
SSIIIa
WT vs. gcn5-aaBBdd	1.7604e-07	**
WT vs. gcn5-Aabbdd	2.4302e-07	**
SUT1
WT vs. gcn5-aaBBdd	0.000447	**
WT vs. gcn5-Aabbdd	0.000388	**
SBEIIb
WT vs. gcn5-aaBBdd	2e-05	**
WT vs. gcn5-Aabbdd	8e-06	**
PUL
WT vs. gcn5-aaBBdd	0.000164	**
WT vs. gcn5-Aabbdd	0.001573	**
Figure 2C
Student's t test *: P < 0.05; **: P < 0.01; ns = not significant
	P-value	P-value summary
Sus2
WT vs. gcn5-aaBBdd	0.00688302	**
WT vs. gcn5-Aabbdd	0.00186689	**
SBEIc
WT vs. gcn5-aaBBdd	0.0474033	*
WT vs. gcn5-Aabbdd	0.0017268	**
SSIIIa
WT vs. gcn5-aaBBdd	0.544757	ns
WT vs. gcn5-Aabbdd	0.0810405	ns
SUT1
WT vs. gcn5-aaBBdd	0.0797307	ns
WT vs. gcn5-Aabbdd	0.150042	ns
SBEIIb
WT vs. gcn5-aaBBdd	0.389884	ns
WT vs. gcn5-Aabbdd	0.45236	ns
PUL
WT vs. gcn5-aaBBdd	0.617619	ns
WT vs. gcn5-Aabbdd	0.280929	ns
Figure 2D
Student's t test *: P < 0.05; **: P < 0.01; ns = not significant
	P-value	P-value summary
Sus2 P1
WT vs. gcn5-aaBBdd	0.00418837	**
WT vs. gcn5-Aabbdd	0.00436437	**
Sus2 P2
WT vs. gcn5-aaBBdd	0.00688302	**
WT vs. gcn5-Aabbdd	0.00186689	**
Sus2 P3
WT vs. gcn5-aaBBdd	0.131351	ns
WT vs. gcn5-Aabbdd	0.394139	ns
Sus2 P4
WT vs. gcn5-aaBBdd	0.128228	ns
WT vs. gcn5-Aabbdd	0.267194	ns
SBEIc P1
WT vs. gcn5-aaBBdd	0.095208	ns
WT vs. gcn5-Aabbdd	0.396554	ns
SBEIc P2
WT vs. gcn5-aaBBdd	0.0474033	*
WT vs. gcn5-Aabbdd	0.0017268	**
SBEIc P3
WT vs. gcn5-aaBBdd	0.370654	ns
WT vs. gcn5-Aabbdd	0.0995133	ns
SBEIc P4
WT vs. gcn5-aaBBdd	0.169273	ns
WT vs. gcn5-Aabbdd	0.0980996	ns
Figure 2H
Student's t test *: P < 0.05; **: P < 0.01; ns = not significant
	P-value	P-value summary
Sus2
WT vs. gcn5-aaBBdd	0.00833968	**
WT vs. gcn5-Aabbdd	0.00274707	**
SBEIc
WT vs. gcn5-aaBBdd	0.0123802	*
WT vs. gcn5-Aabbdd	0.000808202	**
SSIIIa
WT vs. gcn5-aaBBdd	0.295567	ns
WT vs. gcn5-Aabbdd	0.256517	ns
SUT1
WT vs. gcn5-aaBBdd	0.504568	ns
WT vs. gcn5-Aabbdd	0.400684	ns
SBEIIb
WT vs. gcn5-aaBBdd	0.0570927	ns
WT vs. gcn5-Aabbdd	0.0927642	ns
PUL
WT vs. gcn5-aaBBdd	0.141877	ns
WT vs. gcn5-Aabbdd	0.939278	ns
Figure 2I
Student's t test *: P < 0.05; **: P < 0.01; ns = not significant
	P-value	P-value summary
Sus2
WT vs. gcn5-aaBBdd	0.00567521	**
WT vs. gcn5-Aabbdd	0.00216822	**
SBEIc
WT vs. gcn5-aaBBdd	0.0422954	*
WT vs. gcn5-Aabbdd	0.00278791	**
SSIIIa
WT vs. gcn5-aaBBdd	0.0792819	ns
WT vs. gcn5-Aabbdd	0.123403	ns
SUT1
WT vs. gcn5-aaBBdd	0.873459	ns
WT vs. gcn5-Aabbdd	0.785012	ns
SBEIIb
WT vs. gcn5-aaBBdd	0.168577	ns
WT vs. gcn5-Aabbdd	0.179729	ns
PUL
WT vs. gcn5-aaBBdd	0.149434	ns
WT vs. gcn5-Aabbdd	0.490382	ns

## Sheet: Figure 4
Figure 4C
One-way ANOVA
	Average variation	P-value	95% confidence interval
			the lower limit	the upper limit
WT vs. camta2-1	0.12720*	7.58391e-08	0.0849743	0.169426
WT vs. camta2-2	0.12860*	5.79374e-08	0.0863743	0.170826
WT vs. camta2-3	0.13853*	8.40356e-09	0.0963076	0.180759
WT vs. camta2-4	0.13720*	1.09098e-08	0.0949743	0.179426
camta2-1 vs. camta2-2	0.0014	0.947466	-0.0408257	0.0436257
camta2-1 vs. camta2-3	0.0113333	0.594136	-0.0308924	0.0535591
camta2-1 vs. camta2-4	0.01	0.638162	-0.0322257	0.0522257
camta2-2 vs. camta2-3	0.00993333	0.6404	-0.0322924	0.0521591
camta2-2 vs. camta2-4	0.0086	0.685834	-0.0336257	0.0508257
camta2-3 vs. camta2-4	-0.00133333	0.949964	-0.0435591	0.0408924
Figure 4D
One-way ANOVA
	Average variation	P-value	95% confidence interval
			the lower limit	the upper limit
WT vs. camta2-1	0.21447*	8.47068e-10	0.135833	0.2931
WT vs. camta2-2	0.26920*	7.83817e-13	0.190567	0.347833
WT vs. camta2-3	0.26113*	1.3054e-12	0.1825	0.339767
WT vs. camta2-4	0.19660*	1.23603e-08	0.117967	0.275233
camta2-1 vs. camta2-2	0.0547333	0.30174	-0.0239002	0.133367
camta2-1 vs. camta2-3	0.0466667	0.463951	-0.0319668	0.1253
camta2-1 vs. camta2-4	-0.0178667	0.968611	-0.0965002	0.0607668
camta2-2 vs. camta2-3	-0.00806667	0.998476	-0.0867002	0.0705668
camta2-2 vs. camta2-4	-0.0726	0.0841726	-0.151233	0.0060335
camta2-3 vs. camta2-4	-0.0645333	0.157784	-0.143167	0.0141002
Figure 4E
One-way ANOVA
	Average variation	P-value	95% confidence interval
			the lower limit	the upper limit
WT vs. camta2-1	3.17567*	6.17728e-13	2.27898	4.07235
WT vs. camta2-2	3.25927*	5.81091e-13	2.36258	4.15595
WT vs. camta2-3	2.61420*	9.15431e-11	1.71751	3.51089
WT vs. camta2-4	2.59020*	1.25607e-10	1.69351	3.48689
camta2-1 vs. camta2-2	0.0836	0.998953	-0.813087	0.980287
camta2-1 vs. camta2-3	-0.561467	0.408827	-1.45815	0.33522
camta2-1 vs. camta2-4	-0.585467	0.365872	-1.48215	0.31122
camta2-2 vs. camta2-3	-0.645067	0.269982	-1.54175	0.25162
camta2-2 vs. camta2-4	-0.669067	0.236253	-1.56575	0.22762
camta2-3 vs. camta2-4	-0.024	0.999993	-0.920687	0.872687
Figure 4F
One-way ANOVA
	Average variation	P-value	95% confidence interval
			the lower limit	the upper limit
WT vs. camta2-2	4.77543*	0.000286253	3.22166	6.32921
WT vs. camta2-4	4.32765*	0.000489432	2.77388	5.88143
camta2-2 vs. camta2-4	-0.44778	0.507141	-2.00155	1.10599
Figure 4I
Student's t test *: P < 0.05; **: P < 0.01; ns = not significant
	P-value	P-value summary
Sus2-2A
WT vs. camta2-2	0.000184	**
WT vs. camta2-4	0.000229	**
Sus2-2B
WT vs. camta2-2	0.00021	**
WT vs. camta2-4	0.000406	**
SBEIc
WT vs. camta2-2	0.000266	**
WT vs. camta2-4	0.024715	*
SBEIIb
WT vs. camta2-2	0.000671	**
WT vs. camta2-4	0.003179	**
PUL
WT vs. camta2-2	3e-06	**
WT vs. camta2-4	0.000562	**
SSIIIa
WT vs. camta2-2	0.000769	**
WT vs. camta2-4	0.001805	**

## Sheet: Figure 5
Figure 5B
Student's t test *: P < 0.05; **: P < 0.01; ns = not significant
	P-value	P-value summary
Sus2 P1
WT vs. camta2-4	0.28553	ns
Sus2 P2
WT vs. camta2-4	4.02528e-05	**
Sus2 P3
WT vs. camta2-4	0.395147	ns
Sus2 P4
WT vs. camta2-4	0.630557	ns
SBEIc P1
WT vs. camta2-4	0.910806	ns
SBEIc P2
WT vs. camta2-4	0.00028281	**
SBEIc P3
WT vs. camta2-4	0.285694	ns
SBEIc P4
WT vs. camta2-4	0.139301	ns
Figure 5C
Student's t test *: P < 0.05; **: P < 0.01; ns = not significant
	P-value	P-value summary
GALDB vs. GALDB-CAMTA2	0.0144	*
Figure 5D
Student's t test *: P < 0.05; **: P < 0.01; ns = not significant
	P-value	P-value summary
Sus2pro
Empty vector vs. CAMTA2	0.0024	**
SBEIcpro
Empty vector vs. CAMTA2	7.13567e-05	**
Figure 5E
Student's t test *: P < 0.05; **: P < 0.01; ns = not significant
	P-value	P-value summary
Sus2
WT vs. camta2-4	0.000918114	**
SBEIc
WT vs. camta2-4	0.000246423	**
Figure 5F
Student's t test *: P < 0.05; **: P < 0.01; ns = not significant
	P-value	P-value summary
Sus2
WT vs. camta2-4	5.67894e-05	**
SBEIc
WT vs. camta2-4	3.29472e-05	**
Figure 5G
Student's t test *: P < 0.05; **: P < 0.01; ns = not significant
	P-value	P-value summary
Sus2
WT vs. camta2-4	0.000358556	**
SBEIc
WT vs. camta2-4	8.71136e-05	**

## Sheet: Figure 6
Figure 6C
Student's t test *: P < 0.05; **: P < 0.01; ns = not significant
	P-value	P-value summary
Hap1 vs. Hap3	0.0003	**
Figure 6D
Student's t test *: P < 0.05; **: P < 0.01; ns = not significant
	P-value	P-value summary
Hap1 vs. Hap3	0.0002	**
Figure 6E
Student's t test *: P < 0.05; **: P < 0.01; ns = not significant
	P-value	P-value summary
Hap1 vs. Hap3	0.0007	**

## Sheet: Figure 7
Figure 7A
One-way ANOVA
	Average variation	standard error	P-value	95% confidence interval
				the lower limit	the upper limit
1Bx
WT vs. gcn5-aaBBdd	1.2204739*	0.167204	0.000337127	0.811341	1.62961
WT vs. gcn5-Aabbdd	1.2716790*	0.167204	0.00026907	0.862546	1.68081
gcn5-aaBBdd vs. gcn5-Aabbdd	0.0512051	0.167204	0.769768	-0.357928	0.460338
1By
WT vs. gcn5-aaBBdd	0.4743024*	0.103058	0.00368319	0.222128	0.726477
WT vs. gcn5-Aabbdd	0.5404851*	0.103058	0.00193006	0.288311	0.792659
gcn5-aaBBdd vs. gcn5-Aabbdd	0.0661827	0.103058	0.544491	-0.185991	0.318357
1Dx
WT vs. gcn5-aaBBdd	0.8673428*	0.103774	0.000159462	0.613417	1.12127
WT vs. gcn5-Aabbdd	1.0019619*	0.103774	7.07237e-05	0.748036	1.25589
gcn5-aaBBdd vs. gcn5-Aabbdd	0.134619	0.103774	0.242195	-0.119307	0.388545
1Dy
WT vs. gcn5-aaBBdd	0.4047846*	0.0917023	0.00449935	0.180397	0.629172
WT vs. gcn5-Aabbdd	0.4444709*	0.0917023	0.00286068	0.220083	0.668858
gcn5-aaBBdd vs. gcn5-Aabbdd	0.0396863	0.0917023	0.680303	-0.184701	0.264074
Figure 7B
One-way ANOVA
	Average variation	standard error	P-value	95% confidence interval
				the lower limit	the upper limit
LMW
WT vs. gcn5-aaBBdd	0.167225	0.153251	0.317059	-0.207766	0.542216
WT vs. gcn5-Aabbdd	0.331478	0.153251	0.0737729	-0.0435128	0.706469
gcn5-aaBBdd vs. gcn5-Aabbdd	0.164253	0.153251	0.325019	-0.210738	0.539244
Figure 7C
One-way ANOVA
	Average variation	standard error	P-value	95% confidence interval
				the lower limit	the upper limit
gli
WT vs. gcn5-aaBBdd	-.1473433*	0.0408284	0.0112465	-0.247247	-0.0474399
WT vs. gcn5-Aabbdd	-.2370800*	0.0408284	0.0011445	-0.336983	-0.137177
gcn5-aaBBdd vs. gcn5-Aabbdd	-0.0897367	0.0408284	0.0703054	-0.18964	0.0101668
Figure 7D
Student's t test *: P < 0.05; **: P < 0.01; ns = not significant
	P-value	P-value summary
Glu-1Bx P1
WT vs. gcn5-aaBBdd	0.000498498	**
WT vs. gcn5-Aabbdd	0.00300196	**
Glu-1Bx P2
WT vs. gcn5-aaBBdd	0.00073799	**
WT vs. gcn5-Aabbdd	0.00399076	**
Glu-1Bx P3
WT vs. gcn5-aaBBdd	0.271016	ns
WT vs. gcn5-Aabbdd	0.328554	ns
Glu-1Bx P4
WT vs. gcn5-aaBBdd	0.308653	ns
WT vs. gcn5-Aabbdd	0.890015	ns
	P-value	P-value summary
Glu-1By P1
WT vs. gcn5-aaBBdd	0.109748	ns
WT vs. gcn5-Aabbdd	0.11059	ns
Glu-1By P2
WT vs. gcn5-aaBBdd	0.00963821	**
WT vs. gcn5-Aabbdd	1.05253e-05	**
Glu-1By P3
WT vs. gcn5-aaBBdd	0.815802	ns
WT vs. gcn5-Aabbdd	0.208575	ns
Glu-1By P4
WT vs. gcn5-aaBBdd	0.641452	ns
WT vs. gcn5-Aabbdd	0.763562	ns
	P-value	P-value summary
Glu-1Dx P1
WT vs. gcn5-aaBBdd	0.627735	ns
WT vs. gcn5-Aabbdd	0.143189	ns
Glu-1Dx P2
WT vs. gcn5-aaBBdd	0.245598	ns
WT vs. gcn5-Aabbdd	0.576297	ns
Glu-1Dx P3
WT vs. gcn5-aaBBdd	0.00762989	**
WT vs. gcn5-Aabbdd	0.000476863	**
Glu-1Dx P4
WT vs. gcn5-aaBBdd	0.335389	ns
WT vs. gcn5-Aabbdd	0.153167	ns
	P-value	P-value summary
Glu-1Dy P1
WT vs. gcn5-aaBBdd	0.190939	ns
WT vs. gcn5-Aabbdd	0.160013	ns
Glu-1Dy P2
WT vs. gcn5-aaBBdd	0.00502092	**
WT vs. gcn5-Aabbdd	9.04911e-05	**
Glu-1Dy P3
WT vs. gcn5-aaBBdd	0.363884	ns
WT vs. gcn5-Aabbdd	0.641211	ns
Glu-1Dy P4
WT vs. gcn5-aaBBdd	0.104221	ns
WT vs. gcn5-Aabbdd	0.0690746	ns
Figure 7E
Student's t test *: P < 0.05; **: P < 0.01; ns = not significant
	P-value	P-value summary
Glu-1Bx
WT vs. gcn5-aaBBdd	0.000868711	**
WT vs. gcn5-Aabbdd	6.50494e-05	**
Glu-1By
WT vs. gcn5-aaBBdd	0.223294	ns
WT vs. gcn5-Aabbdd	0.00363553	**
Glu-1Dx
WT vs. gcn5-aaBBdd	0.00285191	**
WT vs. gcn5-Aabbdd	0.00102861	**
Glu-1By
WT vs. gcn5-aaBBdd	0.0096826	**
WT vs. gcn5-Aabbdd	0.00022977	**
Figure 7F
Student's t test *: P < 0.05; **: P < 0.01; ns = not significant
	P-value	P-value summary
Glu-1Bx
WT vs. gcn5-aaBBdd	0.00221374	**
WT vs. gcn5-Aabbdd	1.5004e-05	**
Glu-1By
WT vs. gcn5-aaBBdd	0.0535249	ns
WT vs. gcn5-Aabbdd	5.81803e-07	**
Glu-1Dx
WT vs. gcn5-aaBBdd	0.00170842	**
WT vs. gcn5-Aabbdd	0.000257315	**
Glu-1By
WT vs. gcn5-aaBBdd	0.00732983	**
WT vs. gcn5-Aabbdd	0.000115416	**
Figure 7I
Student's t test *: P < 0.05; **: P < 0.01; ns = not significant
	P-value	P-value summary
Glu-1Bx P1
WT vs. camta2-4	0.527168	ns
Glu-1Bx P2
WT vs. camta2-4	0.00503262	**
Glu-1Bx P3
WT vs. camta2-4	0.241758	ns
Glu-1Bx P4
WT vs. camta2-4	0.0974879	ns
	P-value	P-value summary
Glu-1By P1
WT vs. camta2-4	0.0840853	ns
Glu-1By P2
WT vs. camta2-4	0.000262294	**
Glu-1By P3
WT vs. camta2-4	0.782291	ns
Glu-1By P4
WT vs. camta2-4	0.445085	ns
	P-value	P-value summary
Glu-1Dx P1
WT vs. camta2-4	0.0965485	ns
Glu-1Dx P2
WT vs. camta2-4	0.000413484	**
Glu-1Dx P3
WT vs. camta2-4	0.17424	ns
Glu-1Dx P4
WT vs. camta2-4	0.638084	ns
	P-value	P-value summary
Glu-1Dy P1
WT vs. camta2-4	0.205381	ns
Glu-1Dy P2
WT vs. camta2-4	0.000229852	**
Glu-1Dy P3
WT vs. camta2-4	0.441302	ns
Glu-1Dy P4
WT vs. camta2-4	0.0759396	ns

## Sheet: Supplementary Figure S1
Supplementary Figure S1C
Student's t test *: P < 0.05; **: P < 0.01; ns = not significant
	P-value	P-value summary
GCN5-A
WT vs. gcn5-aaBBdd	0.034837	*
WT vs. gcn5-Aabbdd	0.100459	ns
GCN5-B
WT vs. gcn5-aaBBdd	0.341716	ns
WT vs. gcn5-Aabbdd	0.000133	**
GCN5-D
WT vs. gcn5-aaBBdd	0.000288	**
WT vs. gcn5-Aabbdd	0.000204	**

## Sheet: Supplementary Figure S3
Supplementary Figure S3B
Student's t test *: P < 0.05; **: P < 0.01; ns = not significant
	P-value	P-value summary
TraesCS4A02G078000
WT vs. gcn5-aaBBdd	0.00134361	**
WT vs. gcn5-Aabbdd	4.29807e-05	**
TraesCS2A02G013500
WT vs. gcn5-aaBBdd	0.00165257	**
WT vs. gcn5-Aabbdd	0.000456536	**
Supplementary Figure S3C
Student's t test *: P < 0.05; **: P < 0.01; ns = not significant
	P-value	P-value summary
NF-YB1
WT vs. gcn5-aaBBdd	0.001	**
WT vs. gcn5-Aabbdd	0.0018	**
Supplementary Figure S3D
Student's t test *: P < 0.05; **: P < 0.01; ns = not significant
	P-value	P-value summary
TraesCS1A02G330600-PRO
WT vs. gcn5-aaBBdd	0.0631621	ns
WT vs. gcn5-Aabbdd	0.00319782	**

## Sheet: Supplementary Figure S8
Supplementary Figure S8B
Student's t test *: P < 0.05; **: P < 0.01; ns = not significant
	P-value	P-value summary
PBF/LYS3
WT vs. camta2-2	0.0029	**
WT vs. camta2-4	0.0302	*

## Sheet: Supplementary Figure S11
Supplementary Figure S11A
One-way ANOVA
	Average variation	standard error	P-value	95% confidence interval
				the lower limit	the upper limit
WT vs. gcn5-aaBBdd	0.0202333	0.00892807	0.0639954	-0.00161286	0.0420795
WT vs. gcn5-Aabbdd	0.0245000*	0.00892807	0.0335505	0.00265381	0.0463462
gcn5-aaBBdd vs. gcn5-Aabbdd	0.00426667	0.00892807	0.649639	-0.0175795	0.0261129
Supplementary Figure S11B
One-way ANOVA
	Average variation	standard error	P-value	95% confidence interval
				the lower limit	the upper limit
WT vs. gcn5-aaBBdd	0.40000*	0.0942809	0.00542395	0.169303	0.630697
WT vs. gcn5-Aabbdd	0.46667*	0.0942809	0.0025786	0.23597	0.697364
gcn5-aaBBdd vs. gcn5-Aabbdd	0.0666667	0.0942809	0.506021	-0.16403	0.297364
Supplementary Figure S11C
Student's t test *: P < 0.05; **: P < 0.01; ns = not significant
	P-value	P-value summary
Glu-1Bx
WT vs. gcn5-aaBBdd	2.3e-05	**
WT vs. gcn5-Aabbdd	0.003886	**
Glu-1By
WT vs. gcn5-aaBBdd	0.00097	**
WT vs. gcn5-Aabbdd	7.8e-05	**
Glu-1Dx
WT vs. gcn5-aaBBdd	0.000168	**
WT vs. gcn5-Aabbdd	0.004236	**
Glu-1Dy
WT vs. gcn5-aaBBdd	0.014266	*
WT vs. gcn5-Aabbdd	0.00021	**

[truncated: 1 more sheets: Supplementary Figure S12]
